# Supplementary material for: BIOME-Preserve: A novel storage and transport medium for preserving anaerobic microbiota samples for culture recovery
Source: PLoS One. 2022 Jan 21;17(1):e0261820. doi: 10.1371/journal.pone.0261820 (PMC8782539; doi:10.1371/journal.pone.0261820)
Supplement: S2 Table — Metrics include the number of reads per sample, the number of reads that mapped to a bacterial genome, and number of reads mapping to genus, species, and strain level. (XLSX) [file pone.0261820.s005.xlsx]

## Sheet: sample_overview_DeepSeq_Metrics
Sample_ID	Read_Depth	Reads_Mapping	Reads_Genus_Level	Reads_Species_Level	Reads_Strain_Level	Reads_KOs
D1.STOOL.BRU.CFU.1	291253173	208532408	170675136	76588345	31312323	74745348
D1.72.BRU.CFU.R1	111694884	63545873	49011393	38022086	19681100	25605025
D1.120.BRU.CFU.R1	122758360	69123235	53234409	43276412	26961395	26133262
D1.120.BRU.R1	116445736	65418656	43966939	31343805	21583238	30860235
D1.72.BRU.R1	124973250	70683230	47678737	32992344	21726740	34213223
D1.STOOL.BRU.R1	357652562	217828219	168384332	98138864	48719336	86424201
