# Supplementary material for: BIOME-Preserve: A novel storage and transport medium for preserving anaerobic microbiota samples for culture recovery
Source: PLoS One. 2022 Jan 21;17(1):e0261820. doi: 10.1371/journal.pone.0261820 (PMC8782539; doi:10.1371/journal.pone.0261820)
Supplement: S3 Table — Please note that this table contains relative abundances, not absolute counts. This formatting is automatically done during the data analysis process performed at CoreBiome and is delivered to the customer in this format. (XLSX) [file pone.0261820.s006.xlsx]

## Sheet: otutable_filtered_L7
Taxon	D1.BP.T0.BRU.R1	D1.BP.T0.CHOC.R1	D1.BP.T0.YCFA.R1	D1.STOOL.BRU.CFU.1	D1.STOOL.BRU.CFU.2	D1.STOOL.BRU.R2	D1.STOOL.CHOC.R2	D1.STOOL.CTRL.1	D1.STOOL.YCFA.CFU.2	D1.STOOL.YCFA.R1	D1.STOOL.YCFA.R2	D1.T0.BRU.CFU.1	D1.120.BP.R1	D1.120.BRU.CFU.R1	D1.120.BRU.CFU.R2	D1.120.BRU.CFU.SL	D1.120.BRU.R2	D1.120.CHOC.R1	D1.120.CHOC.R2	D1.120.SL.BP	D1.120.SL.BRU.R1	D1.120.SL.CHOC.R1	D1.120.SL.YCFA.R1	D1.120.YCFA.CFU.SL	D1.72.BP.R1	D1.72.BRU.CFU.R1	D1.72.BRU.CFU.R2	D1.72.BRU.CFU.SL	D1.72.BRU.R1	D1.72.BRU.R2	D1.72.CHOC.R1	D1.72.CHOC.R2	D1.72.CHOC.SL	D1.72.YCFA.R1	D1.72.YCFA.R2	D1.72.YCFA.SL	D2.STOOL.BRU.CFU.1	D2.STOOL.BRU.R1	D2.STOOL.BRU.R2	D2.STOOL.CHOC.R1	D2.STOOL.CTRL.1	D2.STOOL.YCFA.CFU.2	D2.STOOL.YCFA.R1	D2.120.BRU.CFU.1	D2.120.BRU.CFU.2	D2.120.BRU.R1	D2.120.CHOC.R1	D2.120.CHOC.R2	D2.72.BP.R1
s__Absiella_dolichum	3.66794e-05	1.60855e-05	4.33978e-05	2.72046e-05	5.32015e-05	5.13023e-05	4.87956e-05	0.000148289	2.67781e-05	2.83104e-05	2.47573e-05	2.01071e-05	0.000163618	7.02923e-05	5.19281e-05	7.14467e-05	5.32004e-05	8.26929e-06	1.98552e-05	0.000173756	5.08733e-05	2.23156e-05	1.4096e-05	2.00045e-05	0.00016419	4.15723e-05	5.09768e-05	6.93568e-05	2.9185e-05	4.66095e-05	2.27564e-05	1.75012e-05	3.64146e-05	7.62526e-07	1.13944e-05	5.79355e-06	8.27002e-06	6.30892e-06	1.32028e-05	1.13341e-06	2.27402e-05	6.86657e-06	1.32103e-05	1.75804e-06	0	0	4.07175e-06	0	3.00489e-05
s__Acetivibrio_ethanolgignens	1.34193e-05	0	6.83114e-06	5.11915e-06	9.64055e-06	1.36029e-05	1.46538e-05	7.50381e-05	4.61691e-06	6.83827e-06	6.09785e-06	6.09305e-06	8.50094e-05	1.75731e-05	1.37168e-05	1.19078e-05	1.2091e-05	3.44554e-06	1.07325e-06	8.74506e-05	7.35518e-06	2.47951e-06	1.70124e-06	5.4851e-06	8.26036e-05	8.6609e-06	7.22171e-06	1.38714e-05	1.1225e-05	1.3317e-06	7.3556e-06	3.50025e-06	6.65948e-06	3.81263e-07	1.23852e-06	1.39844e-06	2.75667e-05	7.31092e-05	6.60142e-05	1.70012e-05	0.000111452	2.04624e-05	2.74918e-05	0	0	3.38609e-05	1.88318e-05	2.93719e-05	9.17435e-05
s__Achromobacter_sp._ATCC35328	6.3518e-05	9.17817e-05	0	0	4.24898e-05	0.000816173	0.000117835	0	0	0	0	0	1.477e-06	9.92879e-05	6.46651e-05	6.92817e-05	0.00059125	0.00141405	0.00105662	3.8188e-07	0.000678515	0.00109553	0	0	1.4242e-06	0.000207862	0.000159303	4.30012e-05	0.000941938	0.00100077	0.00103346	0.0014652	0.000556846	0	0	0	3.30801e-05	0.000593038	0.000198042	0.000167745	3.49849e-06	0	1.78518e-06	0.000784084	0.000617442	0.00105325	0.000979256	0.000787167	1.37906e-05
s__Acidaminococcus_fermentans	1.07354e-05	3.78481e-06	6.95169e-05	9.94578e-06	2.71364e-05	3.57561e-05	1.0877e-05	1.4293e-05	3.47807e-05	5.47061e-06	4.39045e-06	1.70606e-05	3.62685e-05	1.64015e-05	3.62517e-05	6.49516e-06	6.44853e-06	0	0	3.8379e-05	9.8069e-06	1.653e-06	9.72137e-07	4.93659e-05	4.17087e-05	5.54297e-06	1.69923e-05	5.54854e-06	1.02629e-05	0	0	2.8002e-06	1.13353e-06	0	0	0	0	0	4.40094e-06	2.26682e-06	5.99741e-06	1.64798e-06	2.85629e-06	0	0	2.3762e-06	2.03588e-06	0	5.22589e-06
s__Acidaminococcus_intestini	0	0	0	0	2.85646e-06	7.38442e-06	0	0	0	0	0	4.87444e-06	4.43099e-06	0	0	2.16505e-06	0	0	0	2.8641e-06	0	0	0	0	1.62766e-06	0	0	0	1.28286e-06	2.6634e-06	0	0	0	0	0	0	2.75667e-06	1.48445e-06	0	0	0	0	0	0	0	0	0	0	5.80655e-07
s__Acidaminococcus_sp._HPA0509	0	0	0	0	0	0	0	0	0	0	0	0	0	0	0	0	0	0	0	0	0	0	0	0	0	0	0	0	0	0	0	0	0	0	0	0	0	0	0	0	0	0	0	0	0	0	0	0	0
s__Actinobaculum_sp._oral_taxon_183	0	0	0	0	0	0	0	0	0	0	0	0	0	0	0	0	0	0	0	7.63761e-07	0	0	0	0	8.13829e-07	0	0	0	0	5.59314e-05	0	0	0	0	0	0	0	0	0	0	3.89832e-05	0	0	0	0	0	0	0	0.000205552
s__Actinomyces_bouchesdurhonensis	0	0	0	0	0	0	0	6.07451e-05	0	0	0	0	2.41243e-05	0	0	0	0	0	0	1.85212e-05	0	0	0	0	3.17393e-05	0	0	1.10971e-05	0	0	0	0	0	0	0	0	0	0	0	0	3.2486e-06	0	0	0	0	0	0	0	7.984e-06
s__Actinomyces_dentalis	0	0	0	0	0	0	0	0	0	0	0	0	8.20554e-07	0	0	0	0	0	0	3.05504e-06	0	0	0	0	6.10371e-07	0	0	0	0	0	0	0	0	0	0	0	0	0	0	0	2.17406e-05	0	0	0	0	0	0	0	0.00010234
s__Actinomyces_israelii	0	0	0	0	0	0	0	0	0	0	0	0	0	0	0	0	0	0	0	3.8188e-07	0	0	0	0	4.06914e-07	0	0	0	0	0	0	0	0	0	0	0	0	0	0	0	6.4972e-06	0	0	0	0	0	0	0	5.69042e-05
s__Actinomyces_naeslundii	0	0	0	0	0	0	0	0	0	0	0	0	1.477e-06	0	0	0	0	0	0	2.29128e-06	0	0	0	0	1.22074e-06	0	0	0	0	0	0	0	0	0	0	0	0	0	0	0	9.57087e-05	0	0	0	0	0	0	0	0.000563961
s__Actinomyces_odontolyticus	0	0	0	3.36401e-06	0	4.66384e-06	1.20856e-06	0	0	0	0	0	4.02072e-05	0	0	0	4.8364e-06	0	0	3.36055e-05	0	0	0	0	3.05186e-05	0	0	0	0	0	0	0	0	0	0	0	0	0	0	0	5.74752e-06	0	0	0	0	0	0	0	6.12591e-05
s__Actinomyces_oris	0	0	0	0	0	0	0	0	0	0	0	0	1.96933e-06	0	0	0	0	0	0	0	0	0	0	0	1.22074e-06	0	0	0	0	0	0	0	0	0	0	0	0	0	0	0	2.62387e-05	0	0	0	0	0	0	0	0.000110179
s__Actinomyces_sp._HMSC035G02	0	0	0	1.17009e-06	0	1.55461e-06	1.20856e-06	7.14648e-06	0	0	0	0	7.5491e-06	0	0	0	1.61213e-06	0	0	6.49197e-06	2.45173e-06	0	0	0	1.15971e-05	0	0	1.10971e-05	0	0	0	0	0	0	0	0	0	0	0	0	6.74709e-06	0	0	0	0	0	0	0	6.95334e-05
s__Actinomyces_sp._HPA0247	0	0	0	0	0	0	0	7.14648e-06	0	0	0	0	3.77455e-06	0	0	0	0	0	0	5.91915e-06	0	0	0	0	1.01729e-05	0	0	0	0	0	0	0	0	0	0	0	0	0	0	0	2.39897e-05	0	0	0	0	0	0	0	0.000101615
s__Actinomyces_sp._oral_taxon_172	0	0	1.60733e-06	0	0	0	2.87033e-06	0	0	0	0	0	2.6586e-05	0	0	0	0	0	0	2.08125e-05	0	0	0	0	3.21462e-05	0	0	5.54854e-06	0	0	0	0	0	0	0	0	0	0	0	0	8.49634e-06	0	0	0	0	0	0	0	2.19197e-05
s__Adlercreutzia_equolifaciens	0	2.83861e-06	0	2.77897e-06	5.71292e-06	0	2.87033e-06	5.1812e-05	0	0	0	3.65583e-06	3.00323e-05	5.56481e-06	2.54741e-06	1.0284e-05	2.4182e-06	6.89108e-06	0	3.72333e-05	1.83879e-06	2.06625e-06	0	0	2.92978e-05	9.00733e-06	9.34575e-06	0	9.62144e-07	1.99755e-06	1.37917e-06	0	4.25073e-07	0	0	0	0.000148171	0.000664663	0.000334472	1.81346e-05	0.000131443	4.11994e-07	2.14222e-06	4.08743e-05	3.37688e-05	2.67323e-05	5.08969e-06	1.86022e-05	0.00045683
s__Agathobaculum_desmolans	0.000436574	8.98893e-05	4.7818e-05	9.85802e-05	0.000552011	0.00172562	0.00109571	0.000382337	8.21809e-05	6.63312e-05	6.59787e-05	0.000241894	0.000449007	3.48533e-05	1.99874e-05	1.73204e-05	5.23943e-05	1.44713e-05	1.50256e-05	0.000472768	3.00336e-05	1.67367e-05	9.72137e-07	3.51692e-05	0.00042665	2.07862e-05	2.67628e-05	1.52585e-05	1.92429e-05	3.72876e-05	1.12633e-05	1.26009e-05	8.92654e-06	0	0	0	5.58226e-05	6.79137e-05	3.85083e-05	2.09681e-05	8.59629e-05	2.55436e-05	1.9994e-05	4.17534e-05	4.58512e-05	3.5643e-05	2.13767e-05	3.42672e-05	9.47919e-05
s__Akkermansia_muciniphila	0.00012972	0.000160855	1.04476e-05	0.000102676	0.000129969	9.32769e-05	5.58959e-05	0.0526213	1.01572e-05	7.1118e-06	3.90262e-06	0.000704966	0.0409376	4.92046e-05	0.000113262	3.73472e-05	6.44853e-06	8.9584e-06	3.21976e-06	0.0397532	2.26785e-05	9.50477e-06	0	0	0.0469416	0.000253245	9.43071e-05	0.000271879	2.95057e-05	4.99387e-05	2.48251e-05	1.61011e-05	3.95318e-05	3.05011e-06	4.21098e-06	3.99555e-06	0	0	0	0	0.00027863	0	0	0	0	0	0	0	0.000284085
s__Alistipes_finegoldii	0.000556453	0.00086483	0	0.000366531	0.00134932	0.00116674	0.00417391	0.00945837	0	2.18824e-06	0	0.00329208	0.0134909	0.0028524	0.000700539	0.00259211	0.00248873	0.00438066	0.00395172	0.0125528	0.00752802	0.00941344	7.29103e-07	0	0.0119263	0.00141623	0.00223236	0.00187263	0.0047671	0.00626365	0.0108042	0.00753674	0.00322758	1.52505e-06	0	1.59822e-06	0.00169811	0.00607066	0.00481133	0.00688774	0.00938895	0	4.64147e-06	0.000619708	0.000320958	0.00133661	0.000372565	0.000549255	0.00341541
s__Alistipes_ihumii	2.68386e-06	6.62343e-06	0	1.0092e-05	1.49964e-05	8.16173e-06	1.46538e-05	2.50127e-05	0	9.57357e-07	3.65871e-07	4.26514e-06	1.82163e-05	7.02923e-06	4.70292e-06	1.62379e-06	6.85156e-06	4.82375e-06	3.75639e-06	1.71846e-05	1.04198e-05	2.89276e-06	0	0	1.83111e-05	1.03931e-06	1.01954e-05	4.16141e-06	3.20715e-06	9.3219e-06	3.21807e-06	2.10015e-06	7.9347e-06	0	0	0	6.89168e-06	1.15045e-05	2.3105e-05	1.07674e-05	0.0013864	0	0	1.31853e-06	4.33727e-06	5.9405e-06	1.52691e-06	9.79064e-06	0.000446524
s__Alistipes_indistinctus	0	0	0	0	0	0	0	0	0	0	0	0	0	0	0	0	0	0	0	0	0	0	0	0	0	0	0	0	0	0	0	0	0	0	0	0	0	0	0	8.50058e-07	0.000122447	0	0	0	0	0	0	1.5665e-05	7.95497e-05
s__Alistipes_obesi	2.68386e-06	0	0	2.19392e-06	3.21352e-06	1.16596e-06	5.74066e-06	5.35986e-06	0	0	0	1.82792e-06	5.25155e-06	3.51462e-06	1.17573e-06	0	0	0	0	4.39162e-06	1.83879e-06	3.51263e-06	0	0	2.44149e-06	2.07862e-06	1.27442e-06	4.16141e-06	0	0	6.89587e-07	0	4.25073e-07	0	0	0	0.000128875	0.000133972	0.000144131	0.000113908	0.00368341	0	0	2.63705e-06	9.29416e-07	3.5643e-06	3.05381e-06	0	0.00127207
s__Alistipes_onderdonkii	1.07354e-05	8.61045e-05	0	3.30551e-05	4.9988e-05	3.26469e-05	0.000365438	0.000257273	0	0	0	0.000145015	0.000367444	1.08367e-05	1.27371e-05	2.38156e-05	2.82123e-05	4.34138e-05	5.25894e-05	0.00035954	7.53906e-05	0.000146911	0	0	0.000335704	1.14324e-05	1.40186e-05	0	4.77865e-05	5.12704e-05	0.000230322	0.000117608	8.01972e-05	0	0	0	0.000297032	0.000890671	0.000789969	0.00104132	0.00115975	0	0	1.45038e-05	1.51805e-05	6.65336e-05	6.41301e-05	5.97229e-05	0.00030615
s__Alistipes_putredinis	0.000130614	3.78481e-05	4.42015e-06	6.68415e-05	0.000248155	6.9569e-05	0.000149257	0.0361022	2.15456e-06	5.06032e-06	2.19523e-06	0.000913958	0.0629166	0.00542247	0.00532939	0.00401293	0.00326658	0.0125741	0.0278542	0.0605044	0.00319644	0.020303	1.87136e-05	1.29061e-06	0.055402	0.00335004	0.00300933	0.0013802	0.00131365	0.00166596	0.0242358	0.0105	0.00876161	9.15032e-06	1.63485e-05	1.53829e-05	1.51617e-05	1.37312e-05	4.40094e-06	5.10035e-06	0.00589971	0	0	1.75804e-06	1.14628e-05	0	3.56278e-06	0	0.00406691
s__Alistipes_senegalensis	1.78924e-06	1.89241e-06	0	2.92523e-07	1.42823e-06	7.77307e-07	1.23877e-05	3.93056e-05	0	0	0	1.21861e-05	6.15416e-05	5.85769e-06	2.54741e-06	7.03642e-06	3.6273e-06	1.37822e-05	4.82964e-06	5.59455e-05	2.32914e-05	1.92162e-05	0	0	5.51369e-05	5.54297e-06	5.52249e-06	5.54854e-06	1.50736e-05	1.93096e-05	2.25265e-05	2.52018e-05	1.31773e-05	0	0	0	1.37834e-05	1.74423e-05	3.63078e-05	2.26682e-05	0.000392831	2.74663e-07	0	3.07656e-06	2.78825e-06	2.3762e-06	0	0	6.25656e-05
s__Alistipes_shahii	1.34193e-05	4.73102e-05	0	1.63813e-05	6.46274e-05	3.76994e-05	5.3932e-05	0.00112021	1.53897e-06	2.73531e-07	2.43914e-07	7.9819e-05	0.00095693	2.60667e-05	4.27182e-05	3.8971e-05	8.90703e-05	8.54494e-05	0.000126644	0.000877561	0.00016733	0.000147944	0	0	0.000841702	3.08328e-05	3.14357e-05	1.38714e-05	0.000124117	7.92361e-05	0.000226874	0.000102207	8.85569e-05	0	0	0	5.3066e-05	0.000235657	0.000155133	0.000316788	0.00153084	0	0	9.6692e-06	6.19611e-06	5.9405e-06	1.6287e-05	1.66441e-05	0.000270585
s__Alistipes_sp._AL-1	1.78924e-05	9.93514e-05	0	3.32013e-05	3.82051e-05	2.72058e-05	0.000432967	0.000289432	0	0	0	0.000208382	0.000392881	2.92885e-06	1.60683e-05	3.35583e-05	4.11094e-05	3.58336e-05	5.74191e-05	0.000359922	8.09069e-05	0.000155176	0	0	0.00034547	6.92872e-06	1.48682e-05	2.77427e-06	4.55415e-05	3.79534e-05	0.000248941	0.000175012	9.09657e-05	0	0	0	0.000259817	0.0009237	0.000667843	0.00110423	0.001164	0	0	8.79018e-06	2.16864e-06	2.19799e-05	3.3083e-05	2.93719e-05	0.000298311
s__Alistipes_sp._CHKCI003	0	0	0	4.38784e-07	0	1.16596e-06	1.05749e-06	0	0	0	0	0	7.87732e-06	2.05019e-06	0	0	1.2091e-06	2.06732e-06	3.75639e-06	1.39386e-05	1.83879e-06	2.06625e-06	0	0	9.76594e-06	1.03931e-06	0	0	0	4.66095e-06	4.82711e-06	2.10015e-06	3.96735e-06	0	0	0	4.82418e-06	7.79337e-06	7.70165e-06	1.27509e-05	3.87333e-05	0	0	7.47165e-06	0	1.00989e-05	5.08969e-06	2.34975e-05	1.8581e-05
s__Alistipes_sp._Marseille-P2431	1.25247e-05	1.13544e-05	0	1.11159e-05	8.92643e-06	2.72058e-06	3.56525e-05	5.00254e-05	0	0	0	2.9856e-05	4.13559e-05	3.51462e-06	5.87865e-06	4.87137e-06	6.44853e-06	4.82375e-06	7.51278e-06	4.50619e-05	1.71621e-05	1.57035e-05	0	0	3.19428e-05	4.15723e-06	3.82326e-06	6.93568e-06	6.735e-06	3.32925e-06	2.29862e-05	1.12008e-05	1.34607e-05	0	0	0	6.20252e-06	1.37312e-05	9.90212e-06	1.04841e-05	0.000198414	0	0	0	0	0	1.01794e-06	0	2.52585e-05
s__Alistipes_sp._Marseille-P5061	0	0	0	5.85046e-07	0	0	0	0	0	0	0	0	1.14878e-06	1.17154e-06	0	0	0	0	0	2.67316e-06	2.45173e-06	0	0	0	2.23803e-06	0	0	0	0	0	9.1945e-07	2.8002e-06	0	0	0	0	0	9.27782e-06	1.98042e-05	1.9268e-05	7.24687e-06	0	0	3.07656e-06	0	6.53455e-06	1.47601e-05	1.37069e-05	1.01615e-06
s__Alistipes_timonensis	0	4.73102e-06	0	7.31307e-07	1.07117e-06	3.88654e-06	5.74066e-06	8.9331e-06	0	0	0	3.04653e-06	2.83912e-05	3.8075e-06	5.87865e-07	1.62379e-06	7.2546e-06	6.89108e-06	1.60988e-06	2.73044e-05	4.90345e-06	1.03313e-05	0	0	2.40079e-05	0	4.24807e-06	0	4.16929e-06	5.3268e-06	1.3332e-05	1.26009e-05	8.92654e-06	0	0	0	0	1.11334e-06	0	2.26682e-06	3.19862e-05	0	0	0	0	0	0	0	5.80655e-06
s__Allisonella_histaminiformans	0	3.69019e-05	0	0	0	0	6.82836e-05	1.96528e-05	0	0	0.000969802	0	2.78988e-06	0	0	0	4.43337e-06	0	5.41993e-05	2.10034e-06	0	0	7.99583e-05	0	1.24109e-05	5.23118e-05	0	0	1.796e-05	3.9951e-06	5.12593e-05	0.000101507	0.000253202	0.000104275	0.000107999	6.25304e-05	0	0	0	0	0	0	0	0	0	0	0	0	0
s__Alloprevotella_tannerae	0	0	0	0	0	0	0	0	0	0	8.53699e-07	0	0	0	0	0	0	0	0	0	0	0	0	0	0	1.38574e-06	0	0	0	0	0	0	0	0	0	0	9.23486e-05	3.34002e-05	1.65035e-05	6.3471e-05	1.87419e-05	0	0	3.07656e-06	3.40786e-06	0	0	0	5.80655e-07
s__Anaerococcus_obesiensis	0	0	1.60733e-06	1.9014e-06	1.42823e-06	0	0	7.14648e-06	0	0	4.87828e-07	0	2.95399e-06	0	1.76359e-06	0	1.45092e-05	0	2.14651e-06	1.71846e-06	1.34845e-05	0	9.72137e-07	0	8.13829e-07	0	1.69923e-06	0	9.94215e-06	0	2.98821e-06	0	5.10088e-06	0	0	0	0	0	0	2.55017e-06	3.2486e-06	5.49325e-07	1.42814e-06	0	0	0	2.03588e-06	0	1.88713e-06
s__Anaerococcus_sp._HMSC065G05	0	0	0	0	0	0	0	0	0	0	6.09785e-07	0	0	0	9.79775e-07	0	5.64247e-06	3.44554e-06	0	0	3.06466e-06	0	0	0	0	0	0	0	2.88643e-06	1.53145e-05	4.36739e-06	6.30045e-06	1.98368e-06	0	0	0	0	0	0	0	0	0	0	0	0	0	2.54484e-06	0	0
s__Anaerococcus_sp._HMSC068A02	0	0	3.61649e-06	0	0	0	0	0	0	0	0	0	0	0	1.76359e-06	0	0.000140659	0	2.68313e-06	1.71846e-06	0.000170395	1.85963e-06	0	0	1.83111e-06	0	0	0	2.88643e-05	5.3268e-05	3.21807e-06	9.8007e-06	1.98368e-06	0	0	0	0	0	0	0	0	0	0	0	0	0	2.54484e-06	0	0
s__Anaerococcus_sp._HMSC075B03	0	0	0	0	0	0	0	0	0	0	0	0	0	0	0	0	9.6728e-06	0	0	0	3.49371e-05	1.03313e-06	0	0	0	0	0	0	2.88643e-06	3.32925e-06	0	0	0	0	0	0	0	0	0	0	0	0	0	0	0	0	0	0	0
s__Anaerococcus_vaginalis	0	0	0	0	0	0	0	0	0	6.83827e-07	0	0	7.5491e-06	0	3.52719e-06	0	2.78093e-05	3.44554e-06	2.68313e-06	7.82855e-06	3.98405e-05	0	0	0	9.35903e-06	0	0	0	8.98001e-06	3.32925e-06	4.13752e-06	0	4.53412e-06	0	0	0	0	0	0	0	0	0	0	0	0	5.34645e-06	0	0	0
s__Anaeroglobus_geminatus	0	0	0	0	0	0	0	0	0	0	0	0	0	0	0	0	0	0	0	0	0	0	0	0	0	0	0	0	0	0	0	0	0	0	0	0	0	0	0	0	0	0	0	0	0	0	0	0	0
s__Anaeromassilibacillus_sp._Marseille-P3371	5.36772e-06	2.83861e-06	1.96898e-05	6.72802e-06	9.28349e-06	4.15859e-05	1.61645e-05	0.000382337	6.77146e-05	1.58648e-05	9.87851e-06	1.82792e-06	0.000558633	8.49365e-06	4.50696e-06	1.62379e-06	6.85156e-06	4.13465e-06	3.21976e-06	0.000583513	8.58104e-06	0	0	9.35693e-06	0.000535092	5.88941e-06	0	4.16141e-06	3.84857e-06	5.99265e-06	2.75835e-06	0	1.27522e-06	0	0	0	0.000117848	0.00029021	0.000315768	0.000114191	0.00140939	0.000124148	0.00026385	0.000141522	4.67806e-05	0.000291085	4.58072e-05	8.22414e-05	0.0010925
s__Anaerostipes_caccae	0	0	0	2.92523e-07	7.14115e-07	1.94327e-06	1.5107e-06	0	0	0	0	0	1.14878e-06	0	9.79775e-07	1.08253e-06	0	1.37822e-06	0	0	0	0	0	0	0	0	0	0	0	0	4.59725e-07	0	2.12537e-06	0	0	0	0	0	0	0	0	0	0	0	0	0	1.01794e-06	0	7.25819e-07
s__Anaerostipes_hadrus	0.00804442	0.00444432	0.0326356	0.000928467	0.0013661	0.00217374	0.00114738	0.0123581	0.00345098	0.0193574	0.016107	0.00237934	0.0222628	0.00184839	0.00211592	0.000289035	0.00294698	0.00096544	0.00196888	0.0226283	0.000958625	0.000241752	8.33608e-05	0.00405155	0.0221109	0.000638481	0.00129439	0.000298234	0.000678953	0.000695147	0.000894165	0.000818358	0.00333385	1.14379e-06	2.97246e-06	1.798e-06	0.000702263	0.00102464	0.00123667	0.000436363	0.00504407	0.00942546	0.00762415	6.98819e-05	0.000322197	0.000430092	0.000262119	0.000241829	0.00802625
s__Anaerostipes_sp._3_2_56FAA	4.4731e-06	0	5.62564e-06	3.65653e-06	0	1.94327e-06	2.41712e-06	5.35986e-06	4.30911e-06	3.00884e-06	3.04892e-06	0	4.16842e-05	3.22173e-06	7.44629e-06	7.57768e-06	3.22427e-06	0	4.29302e-06	4.60166e-05	0	0	0	9.67959e-07	4.67951e-05	2.77149e-06	5.94729e-06	0	4.49e-06	5.3268e-06	2.52849e-06	2.10015e-06	4.25073e-06	0	7.43114e-07	0	0	1.11334e-06	0	0	1.24946e-06	1.51064e-06	1.07111e-06	1.31853e-06	0	0	0	0	3.62909e-06
s__Anaerotignum_lactatifermentans	5.54664e-05	3.21709e-05	0.000159125	3.08612e-05	5.28445e-05	0.00115314	0.00111928	0.000418069	8.15653e-05	2.10619e-05	2.2562e-05	3.77769e-05	0.000656772	1.23012e-05	2.64539e-05	1.84029e-05	4.19155e-05	6.89108e-06	1.55622e-05	0.000670773	2.6969e-05	8.67827e-06	7.29103e-07	4.19449e-06	0.000659201	7.96803e-06	1.3169e-05	6.93568e-06	0.000101025	0.000154477	0.000224805	5.6004e-06	2.97551e-06	0	0	0	6.27143e-05	0.000151785	0.00014083	0.000101724	0.00016118	4.25727e-05	4.07021e-05	2.19755e-06	1.76589e-05	4.7524e-06	5.08969e-06	4.89532e-06	0.00014197
s__Anaerotignum_neopropionicum	2.68386e-06	0	0	1.75514e-06	2.14234e-06	6.99577e-06	1.35963e-06	5.35986e-06	4.61691e-06	3.69266e-06	1.46348e-06	0	9.35432e-06	0	5.87865e-07	0	1.2091e-06	0	0	1.31749e-05	0	0	0	9.67959e-07	1.28178e-05	0	1.27442e-06	0	2.88643e-06	0	0	0	4.25073e-07	0	0	0	0	1.11334e-06	0	0	8.99612e-06	1.23598e-06	1.07111e-06	1.31853e-06	9.29416e-07	0	0	0	7.83884e-06
s__Anaerotruncus_colihominis	4.83094e-05	1.13544e-05	8.67956e-05	2.96911e-05	5.92715e-05	0.000184222	7.17582e-05	0.000403776	3.81664e-05	2.62589e-05	1.6952e-05	1.76699e-05	0.000568808	2.07948e-05	1.35209e-05	1.29903e-05	3.6676e-05	1.51604e-05	1.82453e-05	0.000581031	3.555e-05	1.26042e-05	4.86069e-07	1.16155e-05	0.000554624	8.31446e-06	1.23194e-05	6.93568e-06	3.68822e-05	5.65972e-05	1.51709e-05	6.30045e-06	7.9347e-06	3.81263e-07	4.95409e-07	0	4.06609e-05	0.000102056	6.71144e-05	2.83353e-05	0.000337355	1.86771e-05	3.21332e-05	3.07656e-06	1.20824e-05	1.60394e-05	3.56278e-06	4.89532e-06	0.000310215
s__Anaerotruncus_rubiinfantis	1.69978e-05	2.83861e-06	0	0	0	3.10923e-05	1.64666e-05	0.000266206	0	0	0	1.82792e-06	0.000142284	1.69873e-05	6.66247e-06	2.70632e-06	2.13608e-05	2.06732e-06	2.68313e-06	0.000134231	1.16457e-05	1.03313e-06	0	0	0.000135502	0	3.14357e-05	7.76796e-05	4.52207e-05	2.13072e-05	2.52849e-06	2.10015e-06	4.25073e-07	0	0	0	3.30801e-05	1.55867e-05	5.50118e-06	4.53364e-06	0.000119948	0	1.78518e-06	0	0	3.14847e-05	0	4.89532e-06	0.00014168
s__Anaerotruncus_sp._AT3	5.36772e-06	0	6.83114e-06	4.68036e-06	3.21352e-05	3.26469e-05	1.10281e-05	0.000114344	5.23249e-06	3.5559e-06	2.43914e-06	2.68094e-05	7.91014e-05	2.2845e-05	2.21429e-05	2.38156e-05	6.32762e-05	8.26929e-06	1.55622e-05	8.21043e-05	7.84552e-05	2.33487e-05	0	1.93592e-06	5.49334e-05	3.01399e-05	3.44093e-05	1.24842e-05	3.91272e-05	3.86193e-05	2.13772e-05	1.4001e-05	4.53412e-06	0	0	0	0	2.70912e-05	7.37158e-05	8.50058e-07	0.000136441	0	0	0	0	2.43561e-05	0.000112482	4.50369e-05	0.000126583
s__Anaerotruncus_sp._G32012	7.15695e-06	4.73102e-06	1.60733e-05	7.45933e-06	7.85526e-06	2.72058e-05	8.15778e-06	2.85859e-05	1.32351e-05	1.17618e-05	1.28055e-05	0	3.21657e-05	1.11296e-05	7.44629e-06	1.29903e-05	1.85395e-05	1.3093e-05	6.97615e-06	3.70424e-05	2.32914e-05	4.95901e-06	0	9.67959e-06	3.3367e-05	1.21253e-05	6.79691e-06	0	2.08464e-05	5.3268e-06	1.05737e-05	2.10015e-06	5.38426e-06	0	0	5.99333e-07	0	1.85556e-06	5.50118e-06	8.50058e-07	3.22361e-05	1.09865e-06	1.07111e-06	1.31853e-06	9.29416e-07	2.97025e-06	0	0	3.35328e-05
s__Angelakisella_massiliensis	0.000186081	2.27089e-05	7.79554e-05	0.000290329	0.00064556	0.00230044	0.000555182	0.000721795	5.01704e-05	2.39339e-05	1.64642e-05	0.000129782	0.000455736	5.0669e-05	2.50822e-05	2.81457e-05	8.30248e-05	1.9295e-05	2.03918e-05	0.000460357	5.82285e-05	2.43818e-05	1.70124e-06	2.80708e-05	0.000428481	4.01866e-05	5.43753e-05	1.66456e-05	9.94215e-05	4.8607e-05	4.1835e-05	2.17015e-05	1.81365e-05	3.81263e-07	1.73393e-06	3.99555e-07	2.13642e-05	9.57471e-05	8.58184e-05	3.54191e-05	0.000170177	7.82789e-06	1.17822e-05	2.19755e-06	3.71766e-06	5.34645e-06	7.12556e-06	0	0.000180438
s__Arabia_massiliensis	7.15695e-06	7.56963e-06	0	1.03846e-05	2.71364e-05	1.71008e-05	1.52581e-05	8.9331e-06	0	0	0	1.34047e-05	1.24724e-05	1.43513e-05	1.11694e-05	3.68059e-05	3.06305e-05	1.86059e-05	2.79046e-05	1.20292e-05	5.20992e-05	2.02493e-05	0	0	8.95211e-06	2.18255e-05	1.95411e-05	1.52585e-05	1.76393e-05	2.1973e-05	2.64342e-05	1.33009e-05	1.89866e-05	0	0	0	3.44584e-06	2.9689e-06	0	0	1.99914e-06	0	0	3.51607e-06	9.29416e-07	0	0	0	7.54851e-06
s__Asaccharospora_irregularis	0	0	0	0	0	0	0	0	0	0	0	0	0	0	0	0	0	0	0	0	0	0	0	0	0	0	0	0	0	0	0	0	0	0	0	0	0	2.59779e-06	4.40094e-06	0	5.49763e-06	9.33853e-06	4.9985e-06	0	1.23922e-06	0	0	0	5.80655e-07
s__Atopobium_minutum	0	0	0	0	0	0	0	0	0	0	0	0	0	0	0	0	0	0	0	0	3.06466e-06	0	0	0	0	0	0	6.93568e-06	1.60357e-06	0	0	0	0	0	0	0	0	0	0	0	0	0	0	0	0	0	0	0	0
s__Bacillus_coagulans	0	0	0	0	0	0	0	0	0	0	0	0	0	0	0	0	0	0	0	0	0	0	0	0	0	0	0	0	0	0	0	0	0	0	0	0	0	0	0	0	1.44937e-05	0	0	0	0	0	0	0	1.26292e-05
s__bacterium_LF-3	5.18879e-05	2.83861e-06	2.08952e-05	0.000193065	9.78337e-05	0.00024252	1.02728e-05	0.00430397	1.23117e-05	0.000114883	7.80525e-05	9.74889e-05	0.00453832	0.00176844	0.000887872	0.000617581	0.000419155	4.13465e-06	1.34157e-05	0.00492893	0.000120747	3.09938e-06	7.99583e-05	0.000114219	0.00488663	0.00037519	0.00037383	0.000431399	6.22186e-05	9.98775e-06	2.75835e-06	0	1.26105e-05	5.33768e-06	2.22934e-06	5.99333e-07	1.2405e-05	2.3009e-05	0.000112224	3.40023e-06	0.000952339	1.23598e-06	2.85629e-05	2.85681e-05	2.01373e-05	2.01977e-05	0	0	0.00123288
s__bacterium_OL-1	0	0	0	5.85046e-07	0	0	0	7.14648e-06	0	0	0	0	0	0	0	0	0	0	0	0	0	0	0	0	0	0	0	0	0	0	0	0	0	0	0	0	2.75667e-06	2.9689e-06	4.40094e-06	7.36717e-06	1.99914e-06	1.19478e-05	1.60666e-05	1.01087e-05	2.47844e-06	0	0	0	5.51622e-06
s__Bacteroidales_bacterium_KA00344	0	0	0	0	0	0	0	0	9.23381e-07	4.65002e-06	4.14654e-06	0	9.84665e-07	0	0	0	0	0	0	0	0	0	0	0	6.10371e-07	0	0	0	0	0	0	0	0	0	0	0	0	0	0	1.70012e-06	7.49677e-07	0	0	0	0	0	0	0	0
s__Bacteroides_barnesiae	0	1.89241e-06	0	7.31307e-07	1.78529e-06	0	3.0214e-07	0	0	0	0	1.21861e-06	0	1.46442e-06	0	0	0	0	0	3.8188e-07	0	0	0	0	0	0	0	0	0	0	0	0	0	0	0	0	0.000239141	7.12537e-05	8.80189e-05	6.71546e-05	0.000547014	4.11994e-06	1.78518e-06	7.47165e-06	8.36474e-06	4.87121e-05	6.10763e-05	4.89532e-05	3.91942e-06
s__Bacteroides_bouchesdurhonensis	8.94619e-06	8.51583e-06	4.82198e-06	1.52112e-05	9.28349e-06	3.88654e-06	1.40495e-05	8.21845e-05	5.84808e-06	4.92355e-06	9.14677e-06	9.13958e-06	0.000235499	2.05019e-05	1.60683e-05	1.67792e-05	1.1688e-05	5.0994e-05	7.83475e-05	0.000240394	7.35518e-06	3.47131e-05	0	0	0.000203254	6.58228e-06	8.07133e-06	2.77427e-06	4.81072e-06	1.3317e-06	3.90766e-05	1.89013e-05	3.59895e-05	0	0	0	1.99859e-05	1.07623e-05	1.10024e-05	1.61511e-05	1.24946e-05	0	0	1.18667e-05	3.77962e-05	1.78215e-06	5.08969e-06	9.79064e-06	2.17746e-06
s__Bacteroides_caccae	1.96816e-05	2.93323e-05	1.60733e-06	4.1392e-05	5.07021e-05	2.68171e-05	2.77969e-05	1.4293e-05	0	1.64118e-06	8.53699e-07	4.9963e-05	2.00215e-05	6.15058e-06	3.33123e-06	4.87137e-06	3.6273e-06	6.20197e-06	4.29302e-06	1.77574e-05	6.12931e-06	2.06625e-06	0	0	2.31941e-05	3.81079e-06	3.82326e-06	1.38714e-05	4.16929e-06	1.99755e-06	8.04519e-06	0	2.69213e-06	0	0	0	0.00201513	0.000164774	0.00042139	0.000158394	0.00041782	1.51064e-06	2.49925e-06	0.000220194	3.90355e-05	6.65336e-05	9.92489e-05	9.30111e-05	0.000284085
s__Bacteroides_caecimuris	8.05157e-06	2.27089e-05	0	1.72588e-05	9.9976e-06	1.0105e-05	1.2992e-05	1.25063e-05	0	2.73531e-07	2.43914e-07	1.58419e-05	1.3293e-05	1.17154e-06	2.54741e-06	1.08253e-06	7.65763e-06	4.13465e-06	3.21976e-06	1.14564e-05	3.67759e-06	2.27288e-06	0	0	1.18005e-05	1.38574e-06	2.54884e-06	0	2.88643e-06	2.6634e-06	1.60904e-06	2.8002e-06	1.06268e-05	0	0	0	5.03093e-05	2.3009e-05	2.3105e-05	3.76859e-05	3.32357e-05	0	0	3.95558e-06	5.8863e-06	1.24751e-05	1.6287e-05	5.87438e-06	6.24204e-06
s__Bacteroides_cellulosilyticus	0.0196745	0.00993987	1.64751e-05	0.0145181	0.00922243	0.00366073	0.00185166	0.00401096	1.01572e-05	1.39501e-05	1.96351e-05	0.0236045	0.000873562	0.00200714	0.000542207	0.00161892	0.000992671	0.000495468	0.000291925	0.00101867	0.00134538	0.000405812	0	0	0.0016594	0.00253418	0.00158325	0.00543757	0.000994215	0.00145954	0.000476735	0.00042003	0.000644695	0	2.47705e-07	1.39844e-06	0.00146586	0.000628665	0.00055892	0.000635844	0.000470047	4.11994e-07	0	3.64793e-05	9.91377e-06	1.06929e-05	8.65247e-06	1.17488e-05	2.85973e-05
s__Bacteroides_clarus	2.32601e-05	4.25792e-05	0	3.11537e-05	1.67817e-05	1.67121e-05	2.61351e-05	0	0	2.73531e-07	2.43914e-07	2.62001e-05	5.90799e-06	1.58158e-05	6.0746e-06	1.13665e-05	8.06066e-07	9.64751e-06	1.01959e-05	5.91915e-06	4.29052e-06	3.51263e-06	0	0	3.45877e-06	1.14324e-05	5.09768e-06	1.66456e-05	6.41429e-07	1.39828e-05	3.90766e-06	3.50025e-06	6.3761e-06	0	0	0	0.00342448	0.000745566	0.000458798	0.000426163	0.00106354	1.92264e-06	2.49925e-06	0.00251619	0.00495255	9.86124e-05	0.000166433	0.000162525	0.000333586
s__Bacteroides_coprocola	4.74148e-05	4.35254e-05	0	5.22153e-05	2.78505e-05	1.98213e-05	2.29626e-05	0	0	5.47061e-07	4.87828e-07	3.96049e-05	8.04143e-06	1.34727e-05	9.9937e-06	7.03642e-06	9.26976e-06	5.51286e-06	1.34157e-05	6.87385e-06	1.04198e-05	4.33914e-06	0	0	6.91754e-06	7.96803e-06	8.07133e-06	1.52585e-05	8.01786e-06	9.98775e-06	8.73477e-06	4.2003e-06	1.50193e-05	0	0	0	0.00685378	0.000730721	0.00155353	0.00107957	0.0199002	0.000269856	9.10442e-05	0.000189428	0.000682501	2.3762e-05	6.76928e-05	6.65763e-05	8.91305e-05
s__Bacteroides_coprophilus	1.07354e-05	1.32469e-05	8.03663e-07	3.36401e-05	1.57105e-05	6.21846e-06	1.67688e-05	2.14394e-05	1.53897e-06	1.23089e-06	1.7074e-06	8.53028e-06	7.22088e-06	4.10038e-06	1.76359e-06	6.49516e-06	2.01517e-06	1.37822e-06	0	6.68291e-06	0	1.44638e-06	0	0	4.2726e-06	2.42505e-06	0	6.93568e-06	0	0	1.14931e-06	0	1.98368e-06	0	0	0	1.92967e-05	1.37312e-05	2.3105e-05	7.36717e-06	6.89703e-05	0	7.14072e-07	2.19755e-06	4.95688e-06	2.97025e-06	1.06883e-05	8.81157e-06	3.77426e-06
s__Bacteroides_dorei	0.00398911	0.00599041	0.000270031	0.00470655	0.00267222	0.00153207	0.00334952	0.00116845	4.83236e-05	0.000126371	0.000114761	0.00475258	0.000451469	0.00205283	0.000961551	0.0018338	0.000698054	0.0011639	0.0010754	0.000490716	0.000794359	0.00082113	3.40248e-06	7.74367e-06	0.000646383	0.00154199	0.00103695	0.00288247	0.00034124	0.000563975	0.000465471	0.000326223	0.000633076	5.71895e-07	4.95409e-07	2.39733e-06	0.000224669	0.000161063	0.000223348	0.000280236	0.000246644	3.02129e-06	2.14222e-06	3.56002e-05	1.51805e-05	8.85135e-05	0.000135386	0.000130215	3.58554e-05
s__Bacteroides_eggerthii	8.05157e-05	5.01488e-05	4.01832e-06	7.91274e-05	6.78409e-05	4.58611e-05	4.9702e-05	1.07197e-05	0	1.09412e-06	1.46348e-06	6.45864e-05	1.31289e-06	1.17154e-06	1.17573e-06	0	0	1.37822e-06	0	1.9094e-06	0	0	0	0	1.22074e-06	2.07862e-06	8.49613e-07	8.32281e-06	0	0	1.8389e-06	0	3.40059e-06	0	0	0	0.000357678	0.00014325	7.70165e-05	0.000129776	0.000150685	2.74663e-07	0	2.63705e-05	1.1153e-05	1.54453e-05	7.12556e-06	1.17488e-05	4.35491e-06
s__Bacteroides_faecichinchillae	0.00010467	8.89431e-05	9.24213e-06	0.000109404	8.46226e-05	4.74157e-05	7.85564e-05	1.07197e-05	1.84676e-06	2.59854e-06	1.82935e-06	0.000116377	2.46166e-06	2.46023e-05	9.79775e-06	1.84029e-05	4.03033e-06	5.51286e-06	4.29302e-06	3.24598e-06	9.19397e-06	6.40539e-06	0	0	3.45877e-06	1.17788e-05	1.23194e-05	3.46784e-05	6.41429e-07	0	2.29862e-06	2.8002e-06	4.8175e-06	0	0	0	2.61884e-05	7.42226e-07	0	5.95041e-06	2.24903e-05	0	0	2.94471e-05	8.95337e-05	0	5.59866e-06	7.83251e-06	3.91942e-06
s__Bacteroides_faecis	0	0	0	2.92523e-07	1.07117e-06	0	0	0	0	0	0	0	3.28222e-07	0	3.9191e-07	0	0	0	0	9.54701e-07	0	0	0	0	0	0	0	0	0	0	0	0	0	0	0	0	8.27002e-06	1.85556e-06	3.30071e-06	2.26682e-06	1.99914e-06	0	0	2.63705e-06	9.29416e-07	0	1.52691e-06	0	8.70982e-07
s__Bacteroides_finegoldii	0.000273753	0.000276291	0.000325082	0.000311098	0.000196382	0.000137972	0.000174939	0.000198315	0.000498318	0.00036448	0.000471364	0.000262001	3.75814e-05	2.19663e-05	1.45007e-05	1.51554e-05	1.2091e-05	1.9295e-05	1.87819e-05	2.82591e-05	1.04198e-05	1.30174e-05	0	0	4.43537e-05	1.52432e-05	1.35938e-05	4.71626e-05	7.05572e-06	9.98775e-06	1.88487e-05	2.59018e-05	2.25289e-05	0	0	0	0.000827002	0.000340682	0.000541316	0.0010076	0.00713217	9.88786e-06	2.85629e-06	5.18621e-05	4.02747e-05	0.000183562	0.000281969	0.00028197	0.0011812
s__Bacteroides_fluxus	7.87265e-05	4.06868e-05	0	9.43386e-05	5.49868e-05	2.33192e-05	1.79773e-05	0.000107197	0	2.73531e-07	0	0.000136484	0.000141299	2.69454e-05	1.17573e-05	9.74274e-06	1.2494e-05	3.23881e-05	4.29302e-05	0.00015027	9.8069e-06	3.09938e-05	0	0	0.00010946	1.69754e-05	1.82667e-05	2.49684e-05	5.13143e-06	7.9902e-06	4.48232e-05	1.26009e-05	1.57277e-05	0	0	0	9.37269e-05	7.08826e-05	8.14175e-05	0.000103707	2.67385e-05	2.74663e-07	0	2.54915e-05	4.83296e-05	3.92073e-05	8.04171e-05	8.61576e-05	3.62909e-06
s__Bacteroides_fragilis	0.0226097	0.0271958	0.00119625	0.0441328	0.0336059	0.0176087	0.0216071	0.00470238	0.00134814	0.00219604	0.00168166	0.0299431	0.00234908	0.00153823	0.0019137	0.00240429	0.00221789	0.00223822	0.00108184	0.00206712	0.00181489	0.000982711	3.40248e-06	1.32288e-05	0.00291758	0.00266513	0.00377313	0.00236368	0.00177932	0.00406435	0.0010753	0.00132239	0.0013873	3.81263e-07	3.22016e-06	3.39622e-06	0.000563051	0.000265346	0.00037408	0.000358441	0.000358845	5.49325e-07	0	7.5156e-05	7.24944e-05	0.000160394	0.000195953	0.000231059	8.0711e-05
s__Bacteroides_gallinarum	1.34193e-05	1.89241e-05	0	1.40411e-05	1.17829e-05	8.55038e-06	8.15778e-06	0	6.15587e-07	2.73531e-07	0	1.09675e-05	3.28222e-06	1.17154e-06	3.9191e-07	0	1.61213e-06	0	0	1.14564e-06	0	8.26502e-07	0	0	3.05186e-06	0	0	2.77427e-06	0	0	1.37917e-06	0	2.40875e-06	0	0	0	3.17017e-05	1.15045e-05	9.90212e-06	1.30342e-05	4.07324e-05	2.74663e-07	0	1.62618e-05	2.85021e-05	2.3762e-06	3.56278e-06	0	8.85499e-06
s__Bacteroides_helcogenes	2.41547e-05	1.70317e-05	0	1.76976e-05	1.10688e-05	6.99577e-06	1.66177e-06	7.14648e-06	0	0	0	2.07164e-05	1.14878e-06	2.63596e-06	3.9191e-07	1.08253e-06	8.06066e-07	0	0	2.48222e-06	1.22586e-06	1.85963e-06	0	0	3.25531e-06	4.50367e-06	3.82326e-06	5.54854e-06	2.88643e-06	0	2.06876e-06	0	0	0	0	0	2.48101e-05	1.41023e-05	1.76038e-05	1.21842e-05	4.99784e-06	0	0	3.95558e-06	0	5.34645e-06	1.5778e-05	3.91625e-06	1.5968e-06
s__Bacteroides_heparinolyticus	4.4731e-06	9.46204e-06	0	1.18472e-05	9.9976e-06	1.94327e-06	6.49601e-06	0	9.23381e-07	0	0	7.92097e-06	3.28222e-06	2.92885e-06	2.54741e-06	2.70632e-06	3.22427e-06	3.44554e-06	5.36627e-06	2.8641e-06	1.83879e-06	1.03313e-06	0	0	3.05186e-06	0	4.24807e-06	6.93568e-06	3.20715e-06	0	0	0	1.41691e-06	0	0	0	3.44584e-06	0	0	2.83353e-06	3.2486e-06	0	0	8.79018e-06	2.13766e-05	2.97025e-06	0	0	4.35491e-07
s__Bacteroides_intestinalis	0.0027107	0.00141268	2.81282e-06	0.00197263	0.00124006	0.000507582	0.000275098	0.000550279	1.23117e-06	2.32501e-06	3.29284e-06	0.00320556	0.000128663	0.00027824	6.58409e-05	0.000208928	0.000137837	6.89108e-05	3.70273e-05	0.000133849	0.000175298	5.45491e-05	0	0	0.000254932	0.000343318	0.000212828	0.000703278	0.000136304	0.000201753	6.78094e-05	5.11036e-05	8.41645e-05	0	0	0	0.000441068	0.000197803	0.000144131	0.000210814	0.00011695	0	0	7.91116e-06	4.33727e-06	2.97025e-06	2.03588e-06	3.91625e-06	1.00163e-05
s__Bacteroides_massiliensis	0.000353375	0.000638687	2.81282e-05	0.000539705	0.00020138	0.00015585	0.00027253	0.000107197	2.03144e-05	3.84311e-05	4.45143e-05	0.000422249	8.79634e-05	0.000154643	0.00012012	8.82259e-05	0.000108013	0.00013093	0.000156695	9.27969e-05	0.000107263	7.54183e-05	0	0	8.769e-05	0.000123678	0.000117247	0.000374527	7.50472e-05	9.78799e-05	0.000125505	0.000101507	0.000250226	0	0	3.99555e-07	0.00109233	0.000604543	0.00115305	0.0010161	0.00263536	5.49325e-06	8.56886e-06	0.00339784	0.00193102	0.00218076	0.00294998	0.00258767	0.000650769
s__Bacteroides_mediterraneensis	0	0	3.61649e-05	4.09532e-06	2.4994e-06	0	1.35963e-06	1.60796e-05	6.24821e-05	6.98871e-05	8.71992e-05	0	6.56443e-07	5.85769e-07	0	0	0	0	0	0	0	4.13251e-07	0	0	4.06914e-06	6.92872e-07	0	0	0	0	4.59725e-07	0	2.83382e-07	0	0	0	0.00439965	0.00128219	0.00143581	0.000351074	0.00804978	5.97391e-05	9.28294e-05	0.000103724	0.000361543	1.66334e-05	3.46099e-05	4.11207e-05	4.81944e-05
s__Bacteroides_nordii	5.36772e-06	1.04082e-05	0	1.11159e-05	1.92811e-05	1.04936e-05	1.26899e-05	3.03725e-05	0	0	3.65871e-07	7.92097e-06	5.38284e-05	6.44346e-06	4.11505e-06	5.9539e-06	8.86673e-06	1.51604e-05	2.20017e-05	5.0981e-05	3.06466e-06	1.69433e-05	1.21517e-06	0	4.19122e-05	1.73218e-06	8.49613e-07	2.77427e-06	1.92429e-06	3.9951e-06	1.63202e-05	5.6004e-06	1.16187e-05	0	0	0	6.20252e-06	1.92979e-05	2.3105e-05	1.87013e-05	1.6243e-05	0	0	6.15313e-06	6.50591e-06	1.1287e-05	5.59866e-06	1.07697e-05	4.35491e-06
s__Bacteroides_oleiciplenus	0.000127931	7.66425e-05	1.2055e-06	0.000122128	4.74886e-05	2.64284e-05	1.45027e-05	1.96528e-05	0	1.36765e-07	4.87828e-07	0.000189494	1.50982e-05	1.523e-05	4.70292e-06	1.13665e-05	1.1688e-05	3.44554e-06	4.82964e-06	1.68027e-05	1.28716e-05	3.71926e-06	0	0	2.05492e-05	1.87075e-05	1.44434e-05	4.57755e-05	6.09358e-06	1.3317e-05	4.82711e-06	2.8002e-06	6.09272e-06	0	0	0	0.000449338	0.000214874	0.000171637	0.000232066	0.0001157	0	0	1.67013e-05	9.29416e-07	4.7524e-06	8.1435e-06	5.87438e-06	6.53237e-06
s__Bacteroides_ovatus	0.00171499	0.00173818	5.22381e-05	0.00204459	0.00174922	0.000898956	0.00123802	0.000886164	1.87754e-05	3.36443e-05	3.37821e-05	0.00151412	0.000739648	0.000122426	4.13465e-05	9.14735e-05	6.65005e-05	0.000103366	7.08348e-05	0.000665045	6.2519e-05	4.33914e-05	0	3.22653e-07	0.000954011	8.83412e-05	6.20218e-05	0.000174779	3.91272e-05	6.32557e-05	5.28684e-05	2.66019e-05	6.51779e-05	0	0	0	0.000188832	0.000124323	0.000143031	0.000205997	0.000552012	6.86657e-07	3.57036e-07	7.91116e-05	0.000103165	9.386e-05	8.1435e-05	7.7346e-05	6.70656e-05
s__Bacteroides_paurosaccharolyticus	0	0	0	0	0	0	0	0	0	0	0	0	0	0	0	0	0	0	0	0	0	0	0	0	0	0	0	0	0	0	0	0	0	0	0	0	3.03234e-05	1.55867e-05	1.43031e-05	1.33176e-05	1.6243e-05	4.11994e-07	0	1.31853e-06	0	0	0	2.93719e-06	1.16131e-06
s__Bacteroides_pectinophilus	6.3518e-05	8.51583e-06	0.00013381	2.36943e-05	2.10664e-05	4.70271e-05	2.08477e-05	0.00513832	3.07794e-05	0.00010189	0.000106225	4.9963e-05	0.00758307	9.66519e-05	7.09357e-05	3.84297e-05	6.16641e-05	1.99841e-05	3.97104e-05	0.0077199	3.06466e-05	4.95901e-06	7.29103e-07	4.25902e-05	0.00705732	7.76016e-05	9.38823e-05	8.1841e-05	4.7145e-05	2.92974e-05	2.5055e-05	2.45017e-05	3.13137e-05	0	0	0	7.51194e-05	5.01002e-05	6.82146e-05	2.18182e-05	0.000430314	0.000429847	0.000200654	2.06569e-05	2.91217e-05	2.61382e-05	1.93408e-05	2.05603e-05	0.000464088
s__Bacteroides_plebeius	3.22063e-05	2.46013e-05	0	2.60345e-05	3.49916e-05	1.94327e-05	2.11498e-05	1.07197e-05	6.15587e-07	1.36765e-06	7.31742e-07	3.89955e-05	1.96933e-06	1.75731e-06	7.8382e-07	0	3.22427e-06	2.75643e-06	1.07325e-06	2.67316e-06	4.90345e-06	1.23975e-06	0	0	2.44149e-06	3.46436e-06	3.39845e-06	2.77427e-06	2.56572e-06	6.6585e-06	5.05697e-06	0	4.53412e-06	0	0	0	0.00185938	0.000612707	0.000881289	0.000611759	0.0168657	2.80156e-05	6.42665e-06	7.91116e-05	2.35452e-05	0.000424152	0.00053289	0.000644224	3.01941e-05
s__Bacteroides_pyogenes	0	2.83861e-06	1.16531e-05	4.24158e-06	1.07117e-06	0	1.20856e-06	5.35986e-06	1.56975e-05	1.50442e-05	1.6952e-05	0	2.13344e-06	0	9.79775e-07	0	0	0	0	6.11009e-06	0	0	0	0	4.88297e-06	0	0	0	1.60357e-06	0	1.8389e-06	0	1.13353e-06	0	0	0	6.89168e-06	2.9689e-06	3.30071e-06	1.41676e-06	1.24946e-06	0	0	3.51607e-06	1.64197e-05	0	0	7.83251e-06	2.03229e-06
s__Bacteroides_salanitronis	8.05157e-06	3.78481e-06	0	4.21233e-05	1.82099e-05	7.38442e-06	1.5107e-05	3.57324e-06	0	0	2.43914e-07	2.43722e-06	1.11595e-05	3.8075e-06	7.8382e-07	7.03642e-06	0	1.37822e-06	0	1.06927e-05	0	1.23975e-06	0	0	1.56662e-05	0	2.54884e-06	0	0	0	4.59725e-07	0	3.2589e-06	0	0	0	8.95919e-05	3.41424e-05	5.17111e-05	4.64698e-05	0.000144188	0	0	4.30719e-05	0.00012764	4.15835e-05	4.47893e-05	5.48276e-05	1.52422e-05
s__Bacteroides_salyersiae	0.00193775	0.00270141	7.19279e-05	0.00177605	0.00114294	0.000867475	0.00167944	0.00804694	2.49313e-05	2.46178e-05	2.67086e-05	0.0046228	0.00963807	0.00155961	0.00197405	0.00139267	0.00268823	0.00184267	0.0024218	0.00904407	0.00214158	0.00152262	2.43034e-06	1.32288e-05	0.0111478	0.00173807	0.00194307	0.00250933	0.00198875	0.00278658	0.00246872	0.00165842	0.00354766	2.09695e-06	7.18343e-06	3.99555e-06	0.000720181	0.000806428	0.00146221	0.000712349	0.00146337	6.86657e-07	7.14072e-07	5.49386e-05	0.000309805	0.00061306	0.00110497	0.00101725	0.000164616
s__Bacteroides_sartorii	5.18879e-05	2.46013e-05	8.03663e-07	4.91438e-05	2.64222e-05	2.17646e-05	2.38691e-05	8.9331e-06	0	2.05148e-06	2.43914e-07	3.89955e-05	2.95399e-06	6.15058e-06	4.50696e-06	6.49516e-06	2.01517e-06	4.82375e-06	5.36627e-06	1.9094e-06	1.83879e-06	2.47951e-06	0	0	3.05186e-06	3.46436e-06	2.12403e-06	9.70995e-06	1.60357e-06	3.32925e-06	1.60904e-06	0	3.2589e-06	3.81263e-07	0	0	0.000219156	0.000232688	0.000181539	0.000270035	7.07195e-05	2.74663e-07	7.14072e-07	4.04348e-05	2.10668e-05	0.000144948	0.000188827	0.000169378	6.96786e-06
s__Bacteroides_sp._1_1_30	5.36772e-06	9.46204e-07	0	3.21775e-06	2.14234e-06	1.55461e-06	2.56819e-06	1.07197e-05	0	1.36765e-07	0	1.03582e-05	8.36965e-06	8.78654e-07	5.87865e-07	0	0	6.89108e-07	1.60988e-06	6.30103e-06	6.12931e-07	1.653e-06	0	0	1.01729e-05	2.07862e-06	4.24807e-07	0	9.62144e-07	1.99755e-06	1.37917e-06	7.0005e-07	9.91838e-07	0	0	1.99778e-07	3.37693e-05	1.89268e-05	2.75059e-05	2.66352e-05	1.77423e-05	0	0	3.07656e-06	4.33727e-06	5.9405e-07	1.52691e-06	6.85345e-06	2.61295e-06
s__Bacteroides_sp._2_1_16	0.000219182	0.000398352	1.48678e-05	0.000620733	0.000374196	0.000260787	0.000292925	4.28789e-05	2.46235e-05	2.28398e-05	2.12205e-05	0.000449667	2.62577e-05	1.90375e-05	3.27245e-05	4.33011e-05	2.82123e-05	2.13623e-05	6.43952e-06	2.46313e-05	2.51302e-05	1.54969e-05	0	6.45306e-07	3.35704e-05	4.71153e-05	6.1597e-05	3.74527e-05	2.0205e-05	7.59069e-05	1.51709e-05	1.54011e-05	1.17604e-05	0	0	0	8.27002e-06	3.71113e-06	0	3.96694e-06	1.74925e-06	0	0	0	3.09805e-06	1.1881e-06	2.54484e-06	8.81157e-06	2.90327e-07
s__Bacteroides_sp._2_1_22	1.25247e-05	7.56963e-06	8.03663e-07	9.21447e-06	9.28349e-06	4.27519e-06	4.98531e-06	1.07197e-05	6.15587e-07	1.23089e-06	1.82935e-06	1.58419e-05	5.74388e-06	3.51462e-06	4.50696e-06	4.33011e-06	3.6273e-06	3.44554e-06	5.9029e-06	9.54701e-06	1.83879e-06	1.03313e-06	0	0	8.5452e-06	4.8501e-06	3.82326e-06	4.16141e-06	1.60357e-06	7.9902e-06	3.44794e-06	1.4001e-06	2.55044e-06	0	0	0	1.17159e-05	7.42226e-06	8.80189e-06	1.07674e-05	2.74881e-06	0	0	1.31853e-06	1.85883e-06	5.34645e-06	5.59866e-06	7.83251e-06	4.35491e-07
s__Bacteroides_sp._2_1_33B	0.000409736	0.00065288	2.00916e-06	0.000489976	0.000328136	0.000201323	0.000343684	6.07451e-05	1.23117e-06	1.50442e-06	2.68305e-06	0.000586761	9.14097e-05	0.000205019	0.000157548	0.000114748	0.000132598	0.000153671	0.000159378	9.54701e-05	0.000118909	0.000103519	0	0	9.19626e-05	0.000144117	0.00014316	0.000468852	8.53101e-05	0.000114526	0.000164811	0.000163112	0.000247251	0	0	0	0.000148171	4.63891e-05	6.60142e-05	0.000203731	0.00016293	0	0	5.0104e-05	0.000182785	2.01977e-05	3.86816e-05	3.32882e-05	4.20975e-05
s__Bacteroides_sp._2_2_4	4.4731e-06	1.23006e-05	4.01832e-07	1.21397e-05	9.64055e-06	5.44115e-06	6.64708e-06	7.14648e-06	0	4.10296e-07	6.09785e-07	1.21861e-05	5.08744e-06	2.92885e-07	7.8382e-07	5.41263e-07	1.2091e-06	0	5.36627e-07	3.62786e-06	0	0	0	0	5.49334e-06	0	0	0	3.20715e-07	0	0	2.10015e-06	1.84198e-06	0	0	0	0.000248101	8.49848e-05	9.68208e-05	0.000114191	0.000127445	0	3.57036e-07	3.77978e-05	2.78825e-05	5.82169e-05	8.34709e-05	6.07019e-05	3.39683e-05
s__Bacteroides_sp._3_1_13	2.68386e-05	1.51393e-05	0	1.55037e-05	1.78529e-05	1.16596e-05	6.34494e-06	1.60796e-05	3.07794e-07	8.20592e-07	3.65871e-07	1.58419e-05	1.477e-05	4.10038e-06	3.13528e-06	2.16505e-06	1.2091e-06	4.13465e-06	2.14651e-06	1.39386e-05	2.45173e-06	1.23975e-06	2.43034e-07	0	1.54627e-05	2.42505e-06	2.54884e-06	9.70995e-06	9.62144e-07	4.66095e-06	2.98821e-06	7.0005e-07	3.82566e-06	0	0	0	0.000352165	8.35004e-05	9.57205e-05	0.000166611	0.000123947	0	0	8.79018e-06	2.16864e-06	3.5643e-05	3.66458e-05	4.6016e-05	1.0597e-05
s__Bacteroides_sp._3_1_19	0.000449993	0.000667074	2.00916e-06	0.000538534	0.000321709	0.000187331	0.000352144	6.6105e-05	6.15587e-07	1.64118e-06	3.53675e-06	0.000570919	9.69895e-05	0.000212341	0.000155392	0.000147224	0.000144286	0.00017779	0.000210358	0.00010769	0.000120747	0.000130174	0	0	0.000104984	0.000151046	0.000144434	0.000421689	7.66508e-05	0.000136499	0.000159295	0.000175012	0.000254477	0	0	0	0.00013232	8.64693e-05	0.000107823	0.000207698	4.37311e-05	0	0	2.98866e-05	7.43533e-06	9.50481e-05	0.000116554	0.000144901	2.221e-05
s__Bacteroides_sp._3_1_23	3.57848e-06	1.51393e-05	0	8.19064e-06	8.21232e-06	3.88654e-06	9.97062e-06	1.78662e-05	3.07794e-07	0	0	6.09305e-06	7.5491e-06	2.92885e-07	5.87865e-07	0	0	0	0	7.63761e-06	0	8.26502e-07	0	0	1.34282e-05	3.46436e-07	1.27442e-06	1.38714e-06	1.60357e-06	6.6585e-07	6.89587e-07	0	4.67581e-06	0	0	0	5.51335e-06	2.9689e-06	1.76038e-05	1.47343e-05	8.24644e-06	0	0	7.03214e-06	0	5.9405e-07	1.52691e-06	2.93719e-06	1.74196e-06
s__Bacteroides_sp._3_1_33FAA	0.000331009	0.000521358	2.97355e-05	0.000453849	0.000248512	0.000154684	0.000312262	9.11176e-05	1.01572e-05	1.53177e-05	1.65861e-05	0.000371676	3.56121e-05	0.000142928	7.87739e-05	0.000166709	5.07822e-05	0.000111635	9.12266e-05	4.58256e-05	6.06802e-05	6.05413e-05	0	1.61326e-06	4.9847e-05	0.000112938	7.73148e-05	0.000185876	2.694e-05	4.59436e-05	3.79273e-05	3.22023e-05	4.77499e-05	0	4.95409e-07	0	8.33894e-05	6.64292e-05	0.000100121	0.000101724	3.97329e-05	6.86657e-07	1.07111e-06	1.53828e-05	9.29416e-06	3.62371e-05	6.05673e-05	5.97229e-05	4.06458e-06
s__Bacteroides_sp._3_1_40A	0.000242442	0.000203434	1.04476e-05	0.000222171	0.00016139	0.000112321	0.000116173	3.03725e-05	1.53897e-06	5.47061e-06	5.00024e-06	0.00018401	1.57546e-05	1.58158e-05	6.46651e-06	1.40728e-05	8.4637e-06	1.17148e-05	1.23424e-05	1.35568e-05	7.35518e-06	6.19876e-06	0	0	1.50558e-05	1.24717e-05	1.18946e-05	1.80328e-05	6.735e-06	1.13194e-05	1.05737e-05	3.50025e-06	1.51609e-05	0	0	0	0.000470702	0.000347362	0.000488505	0.000602408	0.000239147	1.37331e-06	1.78518e-06	0.000104603	0.00012671	0.000380786	0.000558848	0.000586459	1.6839e-05
s__Bacteroides_sp._4_1_36	0.000313117	0.000321709	1.32604e-05	0.000297934	0.000402761	0.000258455	0.000268602	5.1812e-05	3.69352e-06	6.56473e-06	5.36611e-06	0.000367411	7.87732e-06	1.75731e-06	3.9191e-07	6.49516e-06	3.22427e-06	0	1.07325e-06	1.18383e-05	7.35518e-06	3.51263e-06	0	0	1.44455e-05	4.8501e-06	6.3721e-06	1.66456e-05	5.45215e-06	3.9951e-06	1.24126e-05	7.0005e-06	2.05452e-05	0	0	0	0.00124877	0.00135308	0.00154143	0.00204439	0.000141939	2.74663e-07	0	0.000267661	8.14788e-05	0.00128909	0.00192085	0.00180246	2.49682e-05
s__Bacteroides_sp._4_3_47FAA	0.000221866	0.000253583	7.23297e-06	0.000262978	0.000169959	0.000119705	0.000165724	4.46655e-05	2.46235e-06	5.60738e-06	6.82959e-06	0.000234583	7.05677e-06	1.55229e-05	1.27371e-05	2.97695e-05	1.04789e-05	1.9295e-05	1.60988e-05	9.54701e-06	1.22586e-05	1.1571e-05	0	0	1.44455e-05	1.48967e-05	9.77055e-06	3.0517e-05	1.05836e-05	7.9902e-06	9.42436e-06	9.10065e-06	1.11936e-05	0	0	0	0.000697438	0.000496178	0.000575423	0.000572373	0.000551762	1.22225e-05	1.60666e-05	0.00012526	0.000120824	6.29693e-05	6.20942e-05	7.93042e-05	3.89039e-05
s__Bacteroides_sp._9_1_42FAA	0.000331904	0.00046364	2.49136e-05	0.000409532	0.000236372	0.000150409	0.000275552	0.000107197	3.07794e-06	1.08045e-05	1.24396e-05	0.000407016	3.8566e-05	0.000184224	8.52404e-05	0.000143435	6.12611e-05	0.000102677	8.37138e-05	4.12431e-05	9.13268e-05	7.93442e-05	0	1.93592e-06	7.24307e-05	0.000129221	8.96342e-05	0.000262169	2.43743e-05	5.19363e-05	4.27544e-05	4.34031e-05	5.44094e-05	0	0	0	1.44725e-05	8.16448e-06	8.80189e-06	1.61511e-05	1.6243e-05	0	0	2.19755e-06	1.85883e-06	1.78215e-06	1.52691e-06	2.93719e-06	2.03229e-06
s__Bacteroides_sp._AR20	1.34193e-05	6.62343e-06	0	1.14084e-05	5.35586e-06	3.88654e-06	1.5107e-06	0	0	0	0	1.52326e-05	0	2.92885e-07	0	0	0	0	0	1.9094e-07	0	0	0	0	6.10371e-07	1.38574e-06	0	4.16141e-06	0	3.9951e-06	2.29862e-07	0	1.41691e-07	0	0	0	6.20252e-06	4.45335e-06	0	5.10035e-06	3.2486e-06	0	1.07111e-06	4.39509e-07	1.76589e-05	4.15835e-06	3.05381e-06	5.87438e-06	1.01615e-06
s__Bacteroides_sp._AR29	2.32601e-05	3.02785e-05	0	2.53032e-05	3.07069e-05	2.17646e-05	2.06966e-05	0	0	2.73531e-07	2.43914e-07	2.8028e-05	4.5951e-06	4.68615e-06	1.95955e-06	2.16505e-06	1.61213e-06	2.75643e-06	2.14651e-06	2.29128e-06	3.67759e-06	2.06625e-06	0	0	4.06914e-06	4.15723e-06	5.09768e-06	0	6.41429e-07	2.6634e-06	2.75835e-06	4.2003e-06	8.21808e-06	0	0	0	0.00277459	0.00301826	0.00362528	0.00449794	0.000257889	0	1.42814e-06	0.000625861	0.000177209	0.00292154	0.00412723	0.00409347	7.11302e-05
s__Bacteroides_sp._D20	2.86278e-05	4.54178e-05	1.60733e-06	3.59803e-05	2.07093e-05	1.63235e-05	1.88837e-05	0	0	8.20592e-07	0	3.16839e-05	7.22088e-06	6.44346e-06	3.52719e-06	2.16505e-06	6.44853e-06	2.75643e-06	6.43952e-06	5.72821e-06	3.67759e-06	4.13251e-06	0	0	6.91754e-06	5.54297e-06	5.94729e-06	8.32281e-06	1.92429e-06	6.6585e-06	4.13752e-06	1.4001e-06	1.03435e-05	0	0	0	0.00442584	0.00411564	0.00523492	0.00684325	0.000343852	8.23988e-07	0	0.000896159	0.000216864	0.00434607	0.00613307	0.00639231	9.1308e-05
s__Bacteroides_sp._D22	2.68386e-06	3.78481e-06	0	3.51027e-06	4.64174e-06	3.49788e-06	6.0428e-07	0	0	1.36765e-07	1.21957e-07	7.92097e-06	4.43099e-06	0	0	0	0	0	5.36627e-07	3.05504e-06	6.12931e-07	0	0	0	3.25531e-06	0	4.24807e-07	0	0	6.6585e-07	0	0	1.41691e-07	0	0	0	3.44584e-05	1.74423e-05	1.43031e-05	3.11688e-05	1.79922e-05	0	0	4.39509e-07	0	5.9405e-07	2.03588e-06	0	2.32262e-06
s__Bacteroides_sp._HMSC067B03	2.23655e-05	3.31171e-05	2.81282e-06	2.92523e-05	2.67793e-05	1.51575e-05	1.70709e-05	1.25063e-05	0	8.20592e-07	0	5.24003e-05	1.477e-05	6.15058e-06	1.37168e-06	1.62379e-06	1.2091e-06	6.89108e-07	1.60988e-06	1.37477e-05	4.29052e-06	8.26502e-07	0	0	1.24109e-05	5.19654e-06	3.39845e-06	1.38714e-06	3.20715e-06	7.32435e-06	3.90766e-06	7.0005e-07	3.54228e-06	0	0	0	7.44302e-05	0.000101685	0.000127627	0.000100024	0.000109453	0	0	9.22969e-06	1.1153e-05	3.62371e-05	5.54776e-05	4.99322e-05	2.3081e-05
s__Bacteroides_sp._HMSC068A09	0	0	0	0	0	0	0	0	0	0	0	0	0	0	0	0	0	0	0	1.9094e-07	0	0	0	0	0	0	0	0	0	0	0	0	0	0	0	0	0	0	1.10024e-06	1.13341e-06	3.74838e-06	0	0	3.07656e-06	1.85883e-06	2.3762e-06	5.08969e-06	3.91625e-06	8.70982e-07
s__Bacteroides_sp._HMSC073E02	6.26233e-06	1.41931e-05	4.01832e-07	7.45933e-06	9.64055e-06	4.66384e-06	9.51741e-06	3.39458e-05	0	0	0	5.48375e-06	2.64218e-05	8.78654e-07	1.95955e-07	0	4.03033e-07	0	5.36627e-07	2.44403e-05	1.83879e-06	1.03313e-06	0	0	4.10983e-05	0	4.24807e-07	0	1.28286e-06	0	1.8389e-06	0	5.66764e-07	0	0	0	3.72151e-05	3.34002e-05	3.52075e-05	5.35537e-05	1.87419e-05	5.49325e-07	0	7.47165e-06	3.71766e-06	2.13858e-05	4.17354e-05	2.64347e-05	3.62909e-06
s__Bacteroides_sp._HPS0048	2.68386e-06	2.83861e-06	0	5.11915e-06	2.85646e-06	1.94327e-06	1.20856e-06	0	0	2.73531e-07	0	3.04653e-06	3.44633e-06	0	3.9191e-07	1.62379e-06	0	0	0	2.67316e-06	0	0	0	0	4.2726e-06	6.92872e-07	0	4.16141e-06	6.41429e-07	0	6.89587e-07	0	7.08456e-07	0	0	0	0	2.22668e-06	6.60142e-06	6.51711e-06	1.92417e-05	0	0	0	0	2.97025e-06	2.54484e-06	2.93719e-06	1.16131e-06
s__Bacteroides_sp._Marseille-P3166	1.61031e-05	1.32469e-05	6.26857e-05	2.04766e-05	8.21232e-06	8.93903e-06	1.46538e-05	2.50127e-05	7.44861e-05	9.51887e-05	0.000142568	1.09675e-05	3.28222e-06	3.22173e-06	3.9191e-07	3.78884e-06	2.01517e-06	0	2.68313e-06	4.39162e-06	6.74225e-06	2.27288e-06	0	0	6.91754e-06	5.54297e-06	8.49613e-07	2.77427e-06	3.52786e-06	1.3317e-06	2.52849e-06	1.4001e-06	8.64316e-06	0	0	0	9.02811e-05	4.04513e-05	4.73101e-05	9.49232e-05	0.000135691	1.51064e-06	2.49925e-06	7.03214e-06	8.98435e-06	2.25739e-05	8.1435e-06	1.07697e-05	3.91942e-06
s__Bacteroides_sp._Marseille-P3208T	1.43139e-05	1.32469e-05	0	2.07691e-05	1.28541e-05	1.94327e-06	8.45992e-06	0	6.15587e-07	0	2.43914e-07	9.74889e-06	7.05677e-06	3.22173e-06	3.9191e-07	5.9539e-06	0	0	1.07325e-06	4.7735e-06	0	1.03313e-06	0	0	8.34174e-06	1.73218e-06	0	2.77427e-06	0	1.3317e-06	1.14931e-06	1.4001e-06	1.27522e-06	0	0	0	0.000219156	4.75024e-05	5.72123e-05	1.27509e-05	0.00055576	2.47196e-06	1.78518e-06	2.19755e-06	6.19611e-06	2.97025e-06	2.54484e-06	0	3.62909e-06
s__Bacteroides_sp._Marseille-P3684	8.94619e-06	4.73102e-06	0	3.65653e-06	2.85646e-06	0	2.71926e-06	0	0	0	0	4.87444e-06	8.20554e-07	0	5.87865e-07	0	0	2.06732e-06	0	9.54701e-07	1.83879e-06	0	0	0	0	0	0	0	0	0	0	0	0	0	0	0	1.03375e-05	8.5356e-06	1.43031e-05	5.10035e-06	1.57432e-05	0	0	3.51607e-06	9.29416e-07	2.97025e-06	5.08969e-06	4.89532e-06	1.16131e-06
s__Bacteroides_stercoris	5.72556e-05	6.33956e-05	2.81282e-06	6.74265e-05	5.24874e-05	2.60398e-05	3.68611e-05	1.25063e-05	0	9.57357e-07	2.43914e-06	6.88515e-05	7.87732e-06	1.23012e-05	4.50696e-06	8.66021e-06	3.6273e-06	6.20197e-06	1.01959e-05	1.12655e-05	9.8069e-06	5.57889e-06	0	0	7.93483e-06	1.10859e-05	1.06202e-05	2.91298e-05	2.88643e-06	1.06536e-05	6.89587e-06	1.4001e-06	7.65132e-06	0	0	0	0.0375535	0.0210788	0.0115822	0.0156385	0.00972356	7.95148e-05	7.74768e-05	0.00128381	0.000184644	0.000860185	0.00143427	0.00119739	0.000302666
s__Bacteroides_thetaiotaomicron	0.000395422	0.000398352	3.8174e-05	0.000334354	0.000596643	0.000556552	0.000299421	0.00011613	2.95482e-05	2.69428e-05	3.84164e-05	0.00047404	7.9922e-05	6.79492e-05	4.23263e-05	8.82259e-05	4.39306e-05	4.54811e-05	5.58092e-05	7.77127e-05	4.71957e-05	4.40112e-05	2.43034e-07	0	9.37937e-05	8.24517e-05	9.55815e-05	0.000140101	3.3675e-05	4.72753e-05	5.97642e-05	3.64026e-05	7.46712e-05	0	0	0	0.00122741	0.000274252	0.000613932	0.000712065	0.000594244	2.1973e-06	3.21332e-06	6.46078e-05	0.000542159	0.000203759	0.000257029	0.000220289	0.000116566
s__Bacteroides_uniformis	0.0083468	0.0181151	0.000130997	0.0107112	0.0107478	0.00711703	0.0133485	0.00305512	4.7708e-05	3.85678e-05	4.68315e-05	0.0112691	0.00154199	0.000737776	0.000301575	0.00116588	0.000991865	0.000627777	0.000766303	0.00169288	0.00176218	0.000808732	4.86069e-07	2.58122e-06	0.00199469	0.00138193	0.00179608	0.00221109	0.00146663	0.00120452	0.00161317	0.00124609	0.00588925	0	0	0	0.0415927	0.0382614	0.0463199	0.0583301	0.00684405	1.27718e-05	1.53525e-05	0.00811773	0.00295337	0.0371305	0.0535924	0.0516613	0.00184663
s__Bacteroides_vulgatus	0.0438292	0.0407899	0.00142088	0.0442887	0.0307498	0.0199236	0.0232547	0.00482209	0.000431219	0.000875571	0.000828941	0.0328074	0.000542879	0.000319537	0.00019811	0.000286869	0.000181365	0.000306653	0.000284412	0.000488616	0.000229236	0.000223569	4.86069e-07	1.29061e-06	0.000834174	0.000233844	0.000364059	0.00108335	0.000139511	0.000240372	0.000294684	0.000224716	0.00058901	0	0	3.99555e-07	0.0167303	0.00890411	0.0119761	0.0175679	0.0118434	0.000236897	0.000332043	0.00224018	0.00106852	0.00229185	0.00233311	0.0026562	0.000612446
s__Bacteroides_xylanisolvens	1.78924e-05	1.51393e-05	0	1.84289e-05	2.10664e-05	5.8298e-06	9.21527e-06	8.9331e-06	3.07794e-07	0	0	2.43722e-05	2.46166e-05	4.10038e-06	7.8382e-07	4.87137e-06	5.23943e-06	2.75643e-06	7.51278e-06	2.13853e-05	1.22586e-06	4.54576e-06	0	0	3.21462e-05	4.50367e-06	2.54884e-06	2.77427e-06	5.77286e-06	6.6585e-07	4.13752e-06	4.2003e-06	5.52595e-06	0	0	0	0.000279113	0.000134343	0.000122126	0.000211381	0.000113951	2.74663e-07	0	2.28545e-05	1.20824e-05	9.86124e-05	0.000136404	0.000149797	2.07584e-05
s__Bacteroides_zoogleoformans	9.84081e-06	1.51393e-05	2.00916e-06	1.6235e-05	2.85646e-06	4.27519e-06	1.34452e-05	2.50127e-05	1.53897e-06	6.83827e-07	2.68305e-06	1.34047e-05	6.23621e-06	0	0	1.62379e-06	0	0	5.9029e-06	4.20068e-06	1.83879e-06	1.03313e-06	0	0	1.09867e-05	0	1.27442e-06	4.16141e-06	1.60357e-06	0	3.21807e-06	0	4.25073e-06	0	0	0	2.06751e-06	1.85556e-06	3.30071e-06	2.26682e-06	1.24946e-06	0	0	0	9.29416e-07	1.78215e-06	0	0	4.35491e-07
s__Bariatricus_massiliensis	0	1.89241e-06	8.03663e-07	5.85046e-07	7.14115e-07	4.27519e-06	5.13638e-06	4.10923e-05	5.23249e-06	1.77795e-06	2.07327e-06	0	2.70783e-05	4.97904e-06	3.72314e-06	4.33011e-06	3.22427e-06	1.37822e-06	4.29302e-06	2.94048e-05	0	8.26502e-07	0	1.93592e-06	2.97047e-05	4.50367e-06	3.39845e-06	2.77427e-06	0	0	4.59725e-07	1.4001e-06	4.8175e-06	0	0	0	0	7.42226e-07	2.20047e-06	3.68359e-06	6.24731e-06	2.88396e-06	1.42814e-06	8.79018e-07	6.19611e-07	1.1881e-06	0	0	1.19034e-05
s__Barnesiella_intestinihominis	2.5944e-05	5.01488e-05	0	3.4664e-05	1.60676e-05	1.82667e-05	2.26605e-05	0	0	0	3.65871e-07	3.22932e-05	1.24724e-05	1.46442e-05	1.07775e-05	9.74274e-06	7.2546e-06	1.65386e-05	1.39523e-05	1.05017e-05	1.28716e-05	6.61202e-06	0	0	1.11901e-05	1.3511e-05	1.01954e-05	2.21942e-05	5.77286e-06	8.65605e-06	8.50491e-06	9.10065e-06	1.89866e-05	0	0	0	7.58085e-06	6.68003e-06	5.50118e-06	8.50058e-07	0.000210159	0	0	1.31853e-06	9.29416e-07	4.7524e-06	2.54484e-06	0	6.18397e-05
s__Barnesiella_viscericola	2.68386e-06	2.83861e-06	0	3.51027e-06	2.14234e-06	3.49788e-06	1.81284e-06	2.14394e-05	0	0	0	3.65583e-06	0.000100108	3.51462e-06	7.44629e-06	3.24758e-06	3.6273e-06	1.86059e-05	2.36116e-05	0.000102917	0	1.52903e-05	0	0	7.42619e-05	2.07862e-06	3.82326e-06	8.32281e-06	3.84857e-06	5.99265e-06	1.63202e-05	1.89013e-05	1.62945e-05	0	0	0	4.8931e-05	2.74624e-05	2.97064e-05	3.51357e-05	5.52262e-05	0	0	1.27458e-05	5.11179e-05	1.90096e-05	2.39215e-05	2.64347e-05	5.08073e-06
s__Bifidobacterium_adolescentis	2.14709e-05	3.02785e-05	0.000158724	2.15004e-05	4.21328e-05	3.49788e-05	8.14267e-05	0.000203675	0.000118808	8.47945e-05	7.68329e-05	5.1791e-05	0.000149177	0.000185103	0.000494002	0.000213258	0.000274869	0.00019295	0.000377249	0.00015237	0.000183266	0.00023514	0.00144727	0.001571	0.000136316	0.000203704	0.000223448	0.000158133	0.000138869	0.000109199	0.000294914	0.000217715	0.000266804	0.00154126	0.000723545	0.000915581	0.0435327	0.0378494	0.0330027	0.0185403	0.0518022	0.257404	0.432253	0.175882	0.362189	0.00589179	0.0126016	0.00950965	0.150106
s__Bifidobacterium_aesculapii	0	3.78481e-06	4.42015e-06	5.85046e-07	2.4994e-06	6.99577e-06	5.89173e-06	0	4.30911e-06	4.78679e-06	4.26849e-06	2.43722e-06	1.14878e-06	5.27192e-06	2.74337e-06	1.35316e-05	1.61213e-06	4.82375e-06	3.75639e-06	1.33658e-06	2.45173e-06	8.26502e-07	1.11796e-05	5.80775e-06	1.4242e-06	7.27515e-06	1.18946e-05	5.54854e-06	3.52786e-06	4.66095e-06	6.43615e-06	0	3.54228e-06	4.00326e-06	4.45868e-06	4.99444e-06	0	0	0	0	0	0	0	1.75804e-06	0	0	0	0	0
s__Bifidobacterium_angulatum	2.50493e-05	2.17627e-05	6.26857e-05	1.3456e-05	5.57009e-05	3.57561e-05	4.71338e-05	2.50127e-05	9.20303e-05	5.71679e-05	4.59778e-05	2.49815e-05	6.25262e-05	0.000101045	6.21177e-05	5.73739e-05	9.43098e-05	6.33979e-05	6.70784e-05	5.07901e-05	5.63897e-05	7.23189e-05	0.000342921	0.000341044	5.61542e-05	7.65623e-05	0.000140611	5.1324e-05	4.10515e-05	3.32925e-05	6.55108e-05	4.2003e-05	8.06222e-05	0.000327696	0.000241512	0.000226748	5.37551e-05	5.64092e-05	1.54033e-05	1.84179e-05	4.59802e-05	0.000246922	0.000410234	0.000228545	0.000353178	1.66334e-05	7.12556e-06	8.81157e-06	0.000147341
s__Bifidobacterium_animalis	0	0	0	0	0	0	0	0	0	0	0	0	1.64111e-06	0	0	2.70632e-06	4.03033e-06	0	0	3.62786e-06	0	0	1.21517e-06	0	1.01729e-06	0	0	0	0	0	0	0	0	9.53158e-07	1.23852e-06	0	6.89168e-06	1.07623e-05	0	2.83353e-06	4.74795e-06	5.90525e-06	3.57036e-06	3.34027e-05	5.8863e-06	0	2.54484e-06	4.89532e-06	1.17583e-05
s__Bifidobacterium_biavatii	0	0	1.2055e-06	0	0	1.16596e-06	4.83424e-06	0	9.23381e-07	8.20592e-07	1.82935e-06	0	8.53376e-06	0	0	0	0	0	0	6.68291e-06	0	0	0	0	5.90026e-06	0	0	0	0	0	6.89587e-07	0	0	5.71895e-07	1.48623e-06	5.99333e-07	2.06751e-06	2.22668e-06	0	0	8.74623e-06	6.72924e-06	5.35554e-06	3.95558e-06	4.64708e-06	0	1.52691e-06	0	5.08073e-06
s__Bifidobacterium_bifidum	0.0565238	0.0689896	0.18123	0.0518175	0.110352	0.107016	0.176906	0.0425644	0.232338	0.143407	0.115841	0.156827	0.0367813	0.184312	0.157567	0.298733	0.109911	0.0631926	0.106964	0.0344922	0.105978	0.0601251	0.316472	0.210039	0.0351045	0.343597	0.336081	0.275122	0.134618	0.0828557	0.171751	0.148436	0.104067	0.480889	0.389	0.472219	4.96201e-05	4.71313e-05	5.17111e-05	3.11688e-05	8.27143e-05	0.000377936	0.000589823	0.000291395	0.000490732	1.48513e-05	1.06883e-05	1.66441e-05	0.000288731
s__Bifidobacterium_boum	0	3.78481e-06	1.60733e-06	0	1.42823e-06	0	6.0428e-07	0	1.23117e-06	3.00884e-06	1.09761e-06	0	1.477e-06	3.8075e-06	5.09483e-06	7.03642e-06	5.23943e-06	0	2.14651e-06	1.71846e-06	2.45173e-06	3.71926e-06	1.3853e-05	1.54873e-05	1.83111e-06	1.38574e-06	1.69923e-06	5.54854e-06	1.28286e-06	2.6634e-06	5.97642e-06	0	4.95919e-06	1.84913e-05	8.66966e-06	1.93784e-05	0	1.48445e-06	0	0	9.99569e-07	0	0	0	4.02747e-06	0	0	0	0
s__Bifidobacterium_breve	0.000161926	0.000164639	0.000532025	0.000145823	0.000236015	0.000234747	0.000430096	0.000267993	0.000501088	0.000420964	0.000321357	0.000256518	0.000285389	0.000476816	0.000416404	0.000682533	0.000358297	0.000226027	0.000331099	0.000244022	0.00029482	0.000265307	0.00195254	0.00129061	0.0002472	0.0006901	0.000682664	0.000545144	0.000330336	0.000209743	0.000405477	0.00028142	0.000370522	0.00143241	0.00132175	0.00147356	5.44443e-05	5.12136e-05	4.73101e-05	1.4451e-05	6.4972e-05	0.000261616	0.000425944	0.000174925	0.000355347	1.90096e-05	1.01794e-05	7.83251e-06	0.000165922
s__Bifidobacterium_callitrichos	0	0	0	3.36401e-06	0	0	1.5107e-06	0	2.15456e-06	1.36765e-06	8.53699e-07	1.82792e-06	0	3.8075e-06	2.54741e-06	5.41263e-06	2.82123e-06	0	8.58603e-06	5.72821e-07	1.83879e-06	1.44638e-06	7.04799e-06	2.25857e-06	0	4.50367e-06	1.27442e-06	9.70995e-06	0	0	6.89587e-07	0	4.25073e-07	3.05011e-06	8.91737e-06	3.99555e-06	2.06751e-06	0	0	0	1.74925e-06	4.11994e-07	3.57036e-06	0	3.09805e-06	0	0	0	4.35491e-07
s__Bifidobacterium_catenulatum	1.96816e-05	5.48798e-05	0.000276862	4.84125e-05	9.10496e-05	7.30669e-05	0.000147293	0.000335885	0.000166516	0.000137039	0.000124396	7.3726e-05	0.000300159	0.000364056	0.000369767	0.000397287	0.000428827	0.000314233	0.000621414	0.000277627	0.000372662	0.000470486	0.00208815	0.00165682	0.000274871	0.000348515	0.000431179	0.000396721	0.000205257	0.000145821	0.000510984	0.000338124	0.000503854	0.00243417	0.00133067	0.00144939	3.99718e-05	4.30491e-05	4.95106e-05	1.89846e-05	8.37139e-05	0.000367361	0.000504492	0.000236016	0.000395002	7.72265e-06	1.11973e-05	8.81157e-06	0.000201342
s__Bifidobacterium_dentium	0	0	0	0	0	0	4.5321e-07	5.35986e-06	9.23381e-07	0	2.07327e-06	0	1.14878e-06	2.05019e-06	1.37168e-06	0	2.82123e-06	0	1.60988e-06	2.67316e-06	0	6.19876e-07	7.53406e-06	4.51714e-06	6.10371e-07	0	1.27442e-06	0	0	0	6.89587e-07	0	9.91838e-07	3.22167e-05	3.46787e-06	6.79244e-06	0	5.19558e-06	4.95106e-05	1.75679e-05	8.49634e-06	1.04372e-05	0.00018066	0.000174046	0.00012795	4.15835e-06	0	2.93719e-06	5.25493e-05
s__Bifidobacterium_gallinarum	0	7.56963e-06	5.22381e-06	5.85046e-07	4.64174e-06	0	2.56819e-06	7.14648e-06	7.69484e-06	1.77795e-06	9.75656e-07	4.87444e-06	6.23621e-06	0	4.89887e-06	9.20147e-06	6.85156e-06	2.75643e-06	2.14651e-06	2.48222e-06	2.45173e-06	3.51263e-06	9.2353e-06	8.06632e-06	8.13829e-07	4.50367e-06	8.92094e-06	0	0	0	3.90766e-06	2.8002e-06	1.13353e-06	1.37255e-05	1.68439e-05	1.01887e-05	3.23909e-05	1.74423e-05	3.30071e-05	9.63399e-06	3.59845e-05	0.00017908	0.000301695	0.000108119	0.000203852	2.3762e-06	1.52691e-05	0	0.00010176
s__Bifidobacterium_kashiwanohense	8.14103e-05	9.36742e-05	0.000498673	8.0005e-05	0.000178529	0.000130976	0.00024428	0.000516333	0.000252083	0.000273257	0.000208668	0.000142577	0.000529422	0.000642589	0.000636658	0.000735577	0.000771003	0.000655341	0.000999199	0.000500645	0.000801714	0.000786003	0.00371526	0.00300938	0.000512915	0.000584784	0.000706878	0.000510466	0.000395441	0.000342913	0.000863363	0.000588042	0.000857231	0.00407513	0.0023418	0.00257334	6.34035e-05	5.6038e-05	7.04151e-05	2.60685e-05	9.79578e-05	0.000373267	0.000585539	0.000248762	0.000561057	9.50481e-06	1.01794e-05	1.17488e-05	0.00022602
s__Bifidobacterium_longum	0.000432101	0.00051852	0.00360644	0.000464526	0.000614139	0.00090634	0.00192206	0.00256737	0.00351039	0.00170847	0.0014386	0.000825	0.00302013	0.00188618	0.00253056	0.00352795	0.00327988	0.0016766	0.00242341	0.00286181	0.00350106	0.00256195	0.0770236	0.0235191	0.00270395	0.00307878	0.00393456	0.00291853	0.00297751	0.00213272	0.00350793	0.00221286	0.00250524	0.0353946	0.0444073	0.0422843	7.58085e-05	5.90069e-05	8.36179e-05	4.39197e-05	0.000111202	0.000612498	0.00077334	0.00033974	0.000695203	4.7524e-06	2.08677e-05	3.72044e-05	0.000369442
s__Bifidobacterium_minimum	0	0	0	0	0	0	0	0	0	0	0	0	0	0	0	0	0	0	0	0	0	0	0	0	0	0	0	0	0	0	0	0	0	0	0	0	0	0	0	0	0	0	0	0	0	0	0	0	0
s__Bifidobacterium_pseudocatenulatum	0.00173646	0.00256705	0.0164213	0.00287082	0.00599928	0.00422156	0.00818467	0.0175482	0.0101486	0.00835499	0.00690569	0.00395317	0.017982	0.0201759	0.0208657	0.0258345	0.027617	0.0220259	0.036305	0.0172497	0.0262984	0.0270874	0.130184	0.105403	0.0163584	0.0204397	0.0238788	0.0204866	0.0134848	0.0109665	0.0314243	0.0220257	0.0305332	0.151772	0.0843387	0.0904645	0.00013232	0.000115787	0.000105623	6.00708e-05	0.000170926	0.000892104	0.00130747	0.000532685	0.00120142	2.85144e-05	4.07175e-05	4.69951e-05	0.000546687
s__Bifidobacterium_reuteri	0	0	0	0	0	0	4.5321e-07	0	0	0	0	0	4.92332e-07	0	0	0	1.2091e-06	0	0	0	0	6.19876e-07	4.13158e-06	2.25857e-06	0	0	0	0	0	0	0	0	4.25073e-07	5.71895e-07	2.47705e-06	3.39622e-06	2.06751e-06	0	0	0	0	1.78531e-06	2.49925e-06	0	0	0	0	0	4.35491e-07
s__Bifidobacterium_saguini	0	0	5.22381e-06	0	0	1.16596e-06	1.05749e-06	1.25063e-05	2.15456e-06	1.36765e-06	1.95131e-06	0	1.64111e-06	2.05019e-06	3.13528e-06	1.62379e-06	1.2091e-06	6.89108e-06	6.97615e-06	1.9094e-06	0	4.13251e-06	0.000123218	3.29106e-05	6.10371e-06	5.54297e-06	2.97365e-06	0	3.20715e-06	6.6585e-06	4.59725e-06	0	3.2589e-06	5.71895e-05	6.1183e-05	8.69033e-05	2.06751e-06	0	0	8.50058e-07	1.74925e-06	1.71664e-05	2.10651e-05	1.31853e-05	2.66433e-05	1.78215e-06	0	0	9.14531e-06
s__Bifidobacterium_scardovii	0	2.83861e-06	6.02748e-06	4.38784e-07	0	2.33192e-06	1.35963e-06	1.60796e-05	8.31043e-06	1.64118e-06	2.19523e-06	0	1.96933e-06	8.78654e-07	2.35146e-06	6.49516e-06	1.2091e-06	6.20197e-06	0	2.8641e-06	1.83879e-06	3.09938e-06	0.000103047	2.80708e-05	4.2726e-06	3.11792e-06	3.82326e-06	0	9.62144e-07	5.99265e-06	4.82711e-06	2.10015e-06	8.50147e-07	9.34095e-05	8.0504e-05	6.13317e-05	0	0	0	0	1.49935e-06	2.05997e-06	3.21332e-06	0	3.71766e-06	0	1.52691e-06	0	8.70982e-07
s__Bifidobacterium_sp._12_1_47BFAA	3.57848e-06	1.04082e-05	4.42015e-05	2.77897e-06	6.78409e-06	3.10923e-06	2.05455e-05	4.82387e-05	3.50885e-05	1.29927e-05	1.24396e-05	6.70236e-06	3.92225e-05	2.66525e-05	2.74337e-05	2.86869e-05	3.34518e-05	1.03366e-05	4.07836e-05	3.47511e-05	4.65828e-05	3.2027e-05	0.000923044	0.000281353	4.86263e-05	2.49434e-05	4.67287e-05	2.63556e-05	3.52786e-05	4.52778e-05	3.40196e-05	1.61011e-05	2.69213e-05	0.000501552	0.000543712	0.000530809	2.75667e-06	0	0	0	0	0	3.9274e-06	0	1.23922e-06	0	0	0	5.80655e-07
s__Bifidobacterium_sp._AGR2158	0	0	1.60733e-06	0	0	0	6.0428e-07	0	1.23117e-06	1.23089e-06	0	0	1.477e-06	2.63596e-06	0	7.03642e-06	0	0	2.14651e-06	0	0	1.85963e-06	1.33669e-05	1.22608e-05	5.28989e-06	1.38574e-06	5.52249e-06	0	2.88643e-06	0	4.82711e-06	2.8002e-06	4.25073e-06	1.62037e-05	9.41278e-06	7.59155e-06	0	0	0	0	0	0	0	0	0	0	0	0	0
s__Bifidobacterium_stellenboschense	0	6.62343e-06	0	0	3.57057e-06	3.88654e-06	7.70457e-06	0	5.23249e-06	1.77795e-06	1.58544e-06	1.82792e-06	2.78988e-06	2.05019e-06	3.33123e-06	3.78884e-06	0	0	1.60988e-06	3.8188e-06	4.29052e-06	6.19876e-07	1.23947e-05	9.67959e-06	4.88297e-06	4.50367e-06	7.22171e-06	0	2.245e-06	1.99755e-06	2.98821e-06	0	4.25073e-07	1.02941e-05	5.94491e-06	7.99111e-06	2.06751e-06	3.71113e-06	7.70165e-06	0	8.49634e-06	2.33463e-06	2.49925e-06	0	0	0	0	2.93719e-06	4.35491e-06
s__Bifidobacterium_subtile	0	2.83861e-06	0	0	0	0	4.5321e-07	0	0	1.91471e-06	8.53699e-07	0	4.5951e-06	4.97904e-06	1.95955e-06	5.41263e-06	1.2091e-06	4.82375e-06	5.36627e-06	3.24598e-06	8.58104e-06	2.89276e-06	2.21161e-05	1.80686e-05	1.4242e-06	0	0	0	2.245e-06	0	3.90766e-06	2.10015e-06	5.38426e-06	9.34095e-06	8.66966e-06	8.39066e-06	0	0	0	0	7.49677e-07	0	0	4.39509e-06	4.33727e-06	0	0	0	1.45164e-06
s__Bifidobacterium_thermophilum	0	0	0	0	0	0	0	0	0	0	0	0	0	0	0	2.16505e-06	0	0	0	0	0	0	0	0	0	0	0	0	0	0	0	0	0	0	0	0	0	3.34002e-06	0	1.13341e-06	3.2486e-06	2.12864e-05	1.89229e-05	1.14272e-05	2.32354e-05	0	2.03588e-06	0	1.33551e-05
s__Bilophila_sp._4_1_30	0.000192343	6.81267e-05	8.03663e-07	4.63649e-05	0.000194239	0.0021236	0.00101564	0.000762887	1.23117e-06	1.23089e-06	4.87828e-07	4.69165e-05	0.000644463	0.000384265	0.000227112	0.000322052	0.00136145	0.000529235	0.000760937	0.000554108	0.000965367	0.000755216	0	0	0.000496639	0.000397016	0.000415461	0.000212232	0.00115906	0.000917541	0.000987259	0.00070285	0.000539276	0	0	3.99555e-07	0	0.000542196	0.000338873	5.35537e-05	0.000298121	0	7.14072e-07	0.000512907	0.000129808	0.000398014	0.000129787	0.000183085	0.000316602
s__Bilophila_wadsworthia	0.000115406	5.77184e-05	0	5.54331e-05	0.000220661	0.00163779	0.000838136	0.000827205	0	5.47061e-07	2.43914e-07	4.02142e-05	0.000717657	0.00044167	0.000276688	0.000410278	0.0015545	0.00056369	0.00094017	0.000635067	0.00101318	0.000786417	0	0	0.000567442	0.000372419	0.00048343	0.000282976	0.00112346	0.000927529	0.00101829	0.000756054	0.000666515	0	0	0	4.13501e-06	0.000622356	0.00107933	0.000134309	0.000656467	2.74663e-07	7.14072e-07	0.00148159	0.00159302	0.000408707	0.000211731	0.000213436	0.000837449
s__Bittarella_massiliensis	2.68386e-06	0	6.83114e-06	2.48644e-06	2.4994e-06	1.08823e-05	8.30885e-06	5.00254e-05	7.38705e-06	1.36765e-06	8.53699e-07	0	9.40355e-05	2.05019e-06	5.87865e-07	1.13665e-05	1.2494e-05	0	5.36627e-06	7.58033e-05	1.71621e-05	6.40539e-06	0	9.67959e-07	7.58895e-05	0	1.18946e-05	4.16141e-06	1.76393e-05	1.39828e-05	7.12574e-06	0	9.91838e-07	0	0	0	0	1.41023e-05	1.54033e-05	2.83353e-06	9.39595e-05	3.29595e-06	1.07111e-06	0	6.50591e-06	0	7.12556e-06	9.79064e-06	0.000116276
s__Blautia Ruminococcus_gnavus	0.00958853	0.00979037	0.016369	0.0135937	0.00897928	0.00965727	0.0105622	0.0191651	0.00234077	0.0152923	0.00888078	0.00632215	0.0239183	0.00841604	0.0117199	0.0108853	0.00452727	0.00112187	0.00232306	0.0240117	0.00330309	0.000681864	0.000266366	0.00264769	0.0233502	0.022113	0.0178461	0.030062	0.00609742	0.00685359	0.00316015	0.0027883	0.00828964	9.34095e-05	0.000107008	0.000144239	0.00017367	0.000127292	0.000200243	6.85714e-05	0.000615485	0.000477638	0.0002867	0.000221073	7.62121e-05	5.04943e-05	2.23946e-05	4.40579e-05	0.000707383
s__Blautia Ruminococcus_torques	0.000337271	0.000218573	0.000661013	0.000197307	0.000297072	0.000365723	0.000247906	0.00127922	0.000374277	0.000444214	0.000416849	0.000145015	0.00213541	0.000233722	0.000309609	0.000112041	0.000123731	5.51286e-05	7.29813e-05	0.0020843	0.000148942	4.07052e-05	8.74923e-06	0.00036363	0.00197476	8.73018e-05	0.00012192	0.000101261	0.000124437	0.000103873	4.16051e-05	2.94021e-05	0.000108819	0	0	0	0.00351062	0.0017138	0.00247003	0.000955182	0.00381086	0.00871779	0.00597036	0.00136555	0.00163174	0.00101167	0.00031607	0.000310363	0.00498855
s__Blautia_hansenii	0.000203079	0.000121114	0.000254761	0.000171565	0.000230659	0.000279442	0.000143819	0.000217968	0.000262548	0.000125414	0.000122445	0.000145624	0.000276034	0.000207069	0.000212219	0.000138563	0.000187813	7.99365e-05	0.000109472	0.000302831	0.00013178	3.71926e-05	7.04799e-06	0.000232955	0.000303151	0.000121945	0.000150806	0.000145649	0.000127965	0.00014116	7.14872e-05	7.14051e-05	0.000146792	0	0	0	6.20252e-05	5.71514e-05	6.38137e-05	1.38843e-05	0.000149685	6.50951e-05	0.00013496	8.79018e-06	8.98435e-06	1.78215e-06	1.52691e-06	2.93719e-06	0.000152132
s__Blautia_hydrogenotrophica	0.00348544	0.000396459	3.73703e-05	0.00412077	0.00288181	0.00972917	0.00248435	0.00164548	0.000293943	1.92839e-05	8.41503e-06	0.000611743	0.00216561	0.0126927	0.00312039	0.00613847	0.00515238	0.00178272	0.00178321	0.00219371	0.00681273	0.00101061	0	0.000134224	0.00234505	0.00402143	0.00780455	0.00580239	0.00476421	0.0057889	0.00126769	0.00112078	0.000671616	0	0	0	0.00292897	0.0008569	0.00268017	0.000505501	0.000377837	3.84528e-06	3.57036e-06	1.31853e-06	0	0	0	0	0.00062522
s__Blautia_massiliensis	0.000200395	9.2728e-05	0.000562966	0.000151527	0.00023173	0.000182667	0.00015243	0.000534199	0.000445993	0.000540223	0.000412093	0.000124298	0.00100567	0.000207069	0.000176947	0.000106088	0.000141062	9.71642e-05	8.63969e-05	0.00103852	0.000163653	4.93835e-05	5.80852e-05	0.000217468	0.000968456	0.000114324	0.000117671	0.000122068	0.000100063	0.000130507	5.42475e-05	6.51046e-05	0.000118737	3.22167e-05	4.80547e-05	3.57602e-05	0.00135559	0.00125659	0.00163055	0.000323022	0.00340178	0.00693262	0.00388205	0.000338422	0.000376413	0.000204947	8.95785e-05	9.10529e-05	0.00372214
s__Blautia_obeum	0.00307749	0.00144296	0.0659844	0.00539705	0.00421149	0.00305559	0.00253254	0.0465147	0.063685	0.119249	0.0900785	0.00454907	0.0703269	0.000812169	0.000884345	0.000330712	0.000495328	0.000286669	0.000330562	0.0731373	0.000463376	0.000150423	5.687e-05	0.0011822	0.0651024	0.00049575	0.0010412	0.000349558	0.000384857	0.000420151	0.000159754	0.000158911	0.00034686	2.85947e-06	1.63485e-05	1.17869e-05	0.00853535	0.00295554	0.00389043	0.00188005	0.0211569	0.0249942	0.00919832	0.00385054	0.0080726	0.00149107	0.000290621	0.000354421	0.0373939
s__Blautia_producta	0.0115299	0.00883376	0.00101422	0.0155904	0.030322	0.0137362	0.0287633	0.00269958	0.000146202	0.000493312	0.000443314	3.16839e-05	0.00531489	0.0850593	0.0444637	0.0458612	0.0519417	0.042396	0.0533133	0.00533391	0.0536002	0.0277376	0.000399791	0.00146355	0.00501949	0.0411452	0.038623	0.0308929	0.0335368	0.0376112	0.0326736	0.0283905	0.0818367	2.59259e-05	0.000127072	6.19311e-05	2.75667e-06	0	0	0	2.24903e-05	2.6093e-06	2.14222e-06	3.95558e-06	2.16864e-06	2.3762e-06	0	0	2.01778e-05
s__Blautia_schinkii	3.57848e-06	0	4.01832e-06	3.8028e-06	4.9988e-06	7.38442e-06	1.02728e-05	1.4293e-05	3.69352e-06	5.19708e-06	6.2198e-06	6.09305e-07	2.49448e-05	8.78654e-06	3.13528e-06	3.78884e-06	8.4637e-06	3.44554e-06	5.36627e-06	2.21491e-05	6.12931e-06	5.37226e-06	0	1.29061e-06	3.01117e-05	3.46436e-06	6.3721e-06	0	6.09358e-06	7.9902e-06	4.82711e-06	8.4006e-06	8.78485e-06	0	0	0	2.06751e-06	3.71113e-07	3.30071e-06	3.40023e-06	9.4959e-06	3.70795e-06	5.71258e-06	1.75804e-06	1.54903e-06	0	5.08969e-07	0	1.17583e-05
s__Blautia_sp._KLE_1732	4.56256e-05	2.93323e-05	9.80469e-05	2.66196e-05	4.85598e-05	6.063e-05	5.84641e-05	0.000228687	8.67978e-05	0.000112558	8.29307e-05	2.31536e-05	0.000336263	3.69035e-05	4.21303e-05	1.24491e-05	1.04789e-05	0	1.60988e-06	0.00035343	1.83879e-06	6.19876e-07	0	2.96841e-05	0.000365816	6.23585e-06	2.29396e-05	1.10971e-05	4.81072e-06	8.65605e-06	2.98821e-06	2.10015e-06	3.2589e-06	0	0	0	0.000954498	0.000719588	0.00110354	0.000212798	0.00266835	0.00513317	0.0021315	4.96645e-05	4.771e-05	3.20787e-05	1.32332e-05	2.54557e-05	0.00267682
s__Blautia_sp._Marseille-P2398	0.000290751	0.000151393	0.000757051	0.000318119	0.000359557	0.000284494	0.000227058	0.000937976	0.000188985	0.000516699	0.000385262	0.000177308	0.00211539	7.52713e-05	6.17258e-05	1.84029e-05	4.23185e-05	2.5497e-05	2.68313e-05	0.00212364	5.14862e-05	2.10758e-05	5.83282e-06	0.000111638	0.00197882	2.45969e-05	4.24807e-05	5.82597e-05	4.041e-05	4.19485e-05	1.3332e-05	7.0005e-06	3.15971e-05	5.71895e-07	1.23852e-06	5.99333e-07	8.13219e-05	4.86158e-05	6.93149e-05	2.06848e-05	0.00117949	0.000150927	8.06901e-05	0.000173167	0.000237311	4.99002e-05	1.98498e-05	1.5665e-05	0.00154672
s__Blautia_sp._Marseille-P3087	0.000115406	0.000135307	0.00029173	9.81414e-05	5.99856e-05	9.21109e-05	7.35711e-05	0.000521693	0.000233615	0.000397987	0.000309649	6.03212e-05	0.000969895	8.69867e-05	8.95514e-05	3.8971e-05	5.32004e-05	3.44554e-05	3.27342e-05	0.00100721	5.08733e-05	7.43852e-06	3.40248e-06	0.000110025	0.000902536	5.05796e-05	4.67287e-05	6.93568e-05	2.82229e-05	4.06168e-05	1.65501e-05	2.10015e-05	3.89651e-05	0	0	0	0.00315226	0.00125251	0.00165255	0.000854875	0.0048784	0.00810928	0.00575221	0.000979226	0.000800227	0.000692663	0.000417354	0.000369107	0.0101943
s__Blautia_sp._Marseille-P3201T	0.000232601	0.000223304	0.000345575	0.000148894	0.000127469	0.000158959	9.74401e-05	0.000194742	0.000101572	0.000215405	0.000200131	0.000107238	0.000474609	0.000212048	0.000159115	0.000108253	0.000135419	8.9584e-05	7.78109e-05	0.000474677	0.000118909	4.93835e-05	4.37462e-06	0.000134869	0.000457779	0.000191925	0.000158453	0.000142875	8.94793e-05	0.000127177	5.35579e-05	7.42053e-05	0.000164787	0	7.43114e-07	0	8.27002e-06	2.37512e-05	2.3105e-05	2.55017e-06	0.000124946	0.000109316	3.78458e-05	1.18667e-05	1.1153e-05	1.06929e-05	7.63453e-06	5.87438e-06	0.000109453
s__Blautia_sp._SF-50	0.00101897	0.000574346	0.00149923	0.00103612	0.000583432	0.000617571	0.0004659	0.00218682	0.000828273	0.00282461	0.00259549	0.000468556	0.00462218	0.000689157	0.000669774	0.000444377	0.000509434	0.00035489	0.000289779	0.00477274	0.000554703	0.000136786	5.00651e-05	0.00114671	0.00420892	0.000588595	0.000429055	0.000554854	0.00032296	0.000408832	0.00016757	0.000172212	0.000377748	3.81263e-07	1.23852e-06	3.99555e-06	0.000815975	0.000613078	0.000899993	0.000178229	0.00229976	0.00457698	0.00180625	6.24103e-05	5.70042e-05	5.64348e-05	2.79933e-05	6.85345e-06	0.00227544
s__Blautia_wexlerae	0.00299966	0.00145431	0.00617696	0.00341038	0.00342704	0.00310962	0.00222012	0.00485961	0.00136414	0.00471991	0.0036359	0.00161466	0.0110496	0.00031983	0.000251018	0.000194313	0.000235371	0.000107501	9.55196e-05	0.011287	0.00020288	5.59955e-05	2.72198e-05	0.000253283	0.0100939	0.000195043	0.000239166	0.000299621	0.000157471	0.000175784	7.24067e-05	7.21051e-05	0.00011647	2.09695e-06	9.66048e-06	1.19867e-05	0.000362503	0.000315446	0.000368579	0.00013941	0.00587772	0.00104784	0.000622671	0.00088649	0.00137461	0.000220393	8.75426e-05	0.000105739	0.00776495
s__Burkholderiales_bacterium_1_1_47	0.00351585	0.00104745	0	0.00193796	0.00193168	0.00402917	0.00028658	0.000709288	2.15456e-06	0	3.65871e-07	0.00191748	0.00123575	0.0156438	0.0127498	0.0136783	0.00474531	0.00318092	0.00313497	0.00121915	0.00397547	0.00307149	1.70124e-06	6.77571e-06	0.00118005	0.00992192	0.00989969	0.0144096	0.00361509	0.00432802	0.00312245	0.00447962	0.00520346	5.71895e-07	0	0	0.000113024	0.000104654	3.08066e-05	6.80047e-06	3.29858e-05	0	0	0.000114712	7.99298e-05	5.16824e-05	2.85023e-05	5.77648e-05	4.84847e-05
s__Butyricicoccus_pullicaecorum	0.00054035	1.60855e-05	0.000256369	9.79951e-06	0.0014293	0.000155461	0.000301687	0.000364471	2.77014e-05	3.59693e-05	2.93916e-05	1.70606e-05	0.000354808	1.31798e-05	1.92036e-05	2.43568e-05	1.93456e-05	9.64751e-06	3.21976e-06	0.000365269	2.08397e-05	3.51263e-06	0	2.45216e-05	0.000331839	1.55896e-05	2.37892e-05	1.10971e-05	4.29757e-05	2.39706e-05	3.47092e-05	9.8007e-06	8.78485e-06	5.71895e-07	0	0	5.51335e-06	2.18957e-05	2.20047e-05	5.66705e-06	7.1969e-05	6.5919e-06	9.99701e-06	1.31853e-06	1.85883e-06	1.78215e-06	0	2.93719e-06	8.76789e-05
s__Butyricimonas_sp._Marseille-P4593	3.57848e-06	3.78481e-06	0	1.37486e-05	1.10688e-05	2.72058e-06	6.34494e-06	3.57324e-06	0	0	2.43914e-07	7.92097e-06	1.21442e-05	2.63596e-06	3.9191e-07	2.16505e-06	3.6273e-06	2.75643e-06	2.14651e-06	1.18383e-05	1.22586e-06	2.89276e-06	0	0	9.56249e-06	3.11792e-06	8.49613e-07	2.77427e-06	6.41429e-07	2.6634e-06	2.52849e-06	2.8002e-06	5.38426e-06	0	0	0	3.23909e-05	2.22668e-05	1.76038e-05	1.89846e-05	8.37139e-05	0	7.14072e-07	1.05482e-05	6.44395e-05	6.53455e-06	1.11973e-05	1.76231e-05	5.79203e-05
s__Butyricimonas_virosa	7.15695e-06	0	0	6.58176e-06	3.92763e-06	2.33192e-06	6.0428e-06	0	0	0	0	1.4014e-05	1.31289e-06	1.17154e-06	1.56764e-06	1.08253e-06	1.61213e-06	0	1.07325e-06	1.52752e-06	0	1.23975e-06	0	0	1.62766e-06	3.81079e-06	8.49613e-07	2.77427e-06	6.41429e-07	1.3317e-06	2.06876e-06	0	1.5586e-06	0	0	0	0.000144036	1.52156e-05	5.17111e-05	0.00018928	0.00190393	0	0	0.000151191	0.00231548	7.72265e-06	7.48184e-05	7.7346e-05	0.00195652
s__Butyrivibrio_crossotus	6.26233e-06	0	1.40641e-05	5.11915e-06	1.64246e-05	2.21533e-05	5.89173e-06	6.25317e-05	2.61625e-05	1.29927e-05	1.37811e-05	2.43722e-06	0.00013096	0	1.37168e-06	0	1.61213e-06	0	0	0.000140914	2.45173e-06	0	0	1.29061e-06	0.00014303	3.81079e-06	1.69923e-06	0	0	0	0	0	0	0	0	0	7.58085e-06	9.27782e-06	7.70165e-06	3.11688e-06	0.0127183	0.000588053	2.64207e-05	6.15313e-06	4.33727e-06	2.3762e-06	0	0	0.0072743
s__Butyrivibrio_sp._TB	0	0	0	0	0	0	0	0	0	0	0	0	0	0	0	0	0	0	0	3.8188e-07	0	0	0	0	0	0	0	0	0	0	0	0	0	0	0	0	0	0	0	0	0	0	0	0	0	0	0	0	0
s__Campylobacter_hominis	0	0	0	0	0	0.000472603	0	8.9331e-06	0	0	0	0	2.62577e-06	0	0.000344097	0	0.000614223	0.000678082	0.000638049	1.33658e-05	0.0010003	0.000130587	0	0	1.01729e-06	0	0.000132964	0	0.000635977	0.000251691	0.00046823	0.000310122	0.000151609	0	0	0	0	0	0	0	0	0	0	0	0	2.97025e-06	0	0	0
s__Campylobacter_sp._P0106	0	0	1.08495e-05	1.60888e-06	2.71364e-05	2.29306e-05	1.66177e-06	3.93056e-05	3.38573e-06	1.50442e-06	6.09785e-07	6.70236e-06	5.05461e-05	1.46442e-06	9.79775e-07	8.66021e-06	0	0	5.9029e-06	4.33434e-05	0	1.03313e-06	0	0	4.82193e-05	0	1.14698e-05	0	1.02629e-05	3.32925e-06	0	0	7.08456e-07	0	0	0	0	0	0	0	0	0	0	0	0	0	0	0	4.64524e-06
s__Candidatus_Stoquefichus_massiliensis	7.15695e-06	7.56963e-06	0	4.38784e-07	0	1.94327e-06	1.96391e-06	0	0	4.10296e-07	9.75656e-07	1.82792e-06	0	6.15058e-06	3.13528e-06	7.03642e-06	4.03033e-06	3.44554e-06	0	5.72821e-07	9.8069e-06	1.03313e-06	1.94427e-06	0	0	9.00733e-06	5.52249e-06	6.93568e-06	6.735e-06	6.6585e-06	1.14931e-06	0	2.97551e-06	0	1.98164e-06	0	0	0	3.30071e-06	0	0	0	0	0	0	0	0	0	7.25819e-07
s__Candidatus_Stoquefichus_sp._KLE1796	0	0	0	4.38784e-07	0	0	9.0642e-07	0	0	1.50442e-06	7.31742e-07	0	4.92332e-07	8.20077e-06	1.56764e-06	1.62379e-06	5.64247e-06	4.13465e-06	0	2.67316e-06	4.90345e-06	1.23975e-06	0	0	1.62766e-06	2.77149e-06	1.27442e-06	0	3.52786e-06	0	0	2.10015e-06	4.25073e-07	0	7.43114e-07	1.19867e-06	0	0	0	0	3.49849e-06	0	0	0	0	0	0	0	2.03229e-06
s__Candidatus_Stoquefichus_sp._SB1	0.00497856	0.00174858	0.00186972	0.00390065	0.000731967	0.00476412	0.0026259	0.000201888	0.000290557	0.00505143	0.00518939	0.00165244	0.00107312	0.0297984	0.0155422	0.0169442	0.021549	0.00567618	0.00504698	0.00102649	0.0182985	0.00176272	0.00337696	0.00358209	0.000912912	0.0165842	0.0120739	0.0244816	0.017342	0.0146021	0.00391111	0.00385867	0.00709235	0.00105133	0.00307872	0.00248463	4.68635e-05	1.41023e-05	3.08066e-05	1.07674e-05	1.19948e-05	2.45823e-05	2.9634e-05	4.39509e-06	1.54903e-06	1.78215e-06	1.52691e-06	0	1.53874e-05
s__Catabacter_hongkongensis	5.36772e-06	1.89241e-05	0	2.79359e-05	0	7.77307e-06	9.36634e-06	1.07197e-05	0	0	0	3.41211e-05	6.12133e-05	0.000176609	1.48926e-05	5.62914e-05	0.000147107	8.88949e-05	0.000104106	6.702e-05	0.000215139	8.12038e-05	0	2.45216e-05	5.87991e-05	1.17788e-05	3.44093e-05	1.94199e-05	0.000132455	0.000169792	0.000107116	8.4706e-05	0.000110519	0	0	1.59822e-06	0	0	0	0	7.49677e-07	0	0	0	0	0	0	0	0
s__Catenibacterium_mitsuokai	9.84081e-06	1.41931e-05	7.6348e-06	1.3456e-05	7.4982e-06	5.0525e-06	1.05749e-05	0.000255487	1.84676e-06	8.47945e-06	1.122e-05	1.03582e-05	0.000499061	2.63596e-06	3.72314e-06	5.41263e-06	3.6273e-06	2.75643e-06	1.07325e-06	0.000527186	2.45173e-06	0	0	4.83979e-06	0.000464493	7.96803e-06	8.92094e-06	1.10971e-05	2.88643e-06	2.6634e-06	1.37917e-06	1.4001e-06	7.9347e-06	0	0	0	0.00277459	0.00172085	0.00261306	0.00259551	0.00224353	0.00375546	0.00132853	0.00548507	0.00353364	0.00265541	0.00262373	0.00267382	0.00363722
s__Catonella_morbi	0	4.73102e-06	1.2055e-06	7.31307e-07	1.78529e-06	1.94327e-06	4.38103e-06	0	2.46235e-06	3.28237e-06	6.09785e-07	3.04653e-06	1.31289e-06	2.92885e-06	1.56764e-06	2.70632e-06	3.22427e-06	0	1.60988e-06	5.72821e-07	0	6.19876e-07	0	2.58122e-06	0	2.77149e-06	1.27442e-06	4.16141e-06	1.60357e-06	0	1.14931e-06	0	1.41691e-06	0	0	0	3.44584e-06	7.79337e-06	1.76038e-05	6.80047e-06	3.34856e-05	4.25727e-06	1.78518e-06	4.39509e-06	3.09805e-06	0	0	0	6.50333e-05
s__Cedecea_sp._NFIX57	0	0	0	0	0	0	0	0	0	0	0	0	0	0	0	0	0	0	0	0	0	0	0	0	0	0	0	0	0	0	0	0	0	0	0	0	0	7.05114e-06	0	2.55017e-06	0	0	0	9.6692e-06	4.64708e-06	7.1286e-06	7.12556e-06	1.4686e-05	0
s__Cellulomonas_carbonis	0	0	3.61649e-06	0	0	0	0	0	4.30911e-06	3.69266e-06	5.24415e-06	0	0	0	0	0	0	0	0	0	0	0	0	0	0	0	0	0	0	0	0	0	0	0	0	0	0	0	0	0	0	0	0	0	0	0	0	0	0
s__Christensenella_massiliensis	0	0	2.81282e-06	0	0	5.44115e-06	2.11498e-06	1.25063e-05	1.23117e-06	5.47061e-07	4.87828e-07	0	5.74388e-06	0	0	0	0	0	0	1.75665e-05	0	0	0	0	7.93483e-06	0	0	0	0	0	0	0	0	0	0	0	2.75667e-06	4.08224e-06	1.21026e-05	1.13341e-06	2.72383e-05	1.92264e-06	0	3.07656e-06	0	2.3762e-06	0	0	4.09362e-05
s__Christensenella_minuta	2.77332e-05	4.06868e-05	0.000151491	2.82284e-05	2.28517e-05	4.78044e-05	4.03357e-05	0.000278713	4.80158e-05	6.78356e-05	7.6589e-05	2.07164e-05	0.000353495	0.000157865	0.000100917	9.63448e-05	0.000149525	9.71642e-05	0.000101959	0.00039601	0.000253754	0.000101866	2.18731e-06	7.32422e-05	0.000362154	6.68621e-05	4.54543e-05	7.62925e-05	0.000194674	0.000193762	0.000176075	0.000130909	0.000102868	0	7.43114e-07	0	2.96342e-05	4.08224e-05	4.40094e-05	8.78394e-06	9.57087e-05	0.000132113	6.89079e-05	9.22969e-06	1.98275e-05	0.000261976	2.03588e-05	3.0351e-05	0.000141825
s__Christensenella_timonensis	0	0	0	0	0	0	4.5321e-07	3.57324e-05	0	0	0	0	1.52623e-05	3.8075e-06	4.50696e-06	0	9.26976e-06	6.89108e-06	2.14651e-05	1.20292e-05	2.6356e-05	1.653e-05	0	0	1.07832e-05	0	7.22171e-06	0	1.92429e-05	4.66095e-06	1.60904e-05	2.10015e-06	1.17604e-05	0	0	0	0	0	0	0	1.74925e-06	0	0	1.31853e-06	0	0	0	0	1.88713e-06
s__Citrobacter_amalonaticus	0	0	0	0	0	0	0	0	0	0	0	0	0	0	0	0	0	0	0	0	0	0	0	0	0	0	0	0	0	0	0	0	0	0	0	0	0	0	0	0	0	0	0	0	0	0	1.01794e-06	0	0
s__Citrobacter_braakii	0	0	0	0	0	0	0	0	0	0	0	0	0	0	0	0	0	0	0	0	0	0	0	0	0	0	0	0	0	0	0	0	0	0	0	0	0	2.6349e-05	4.40094e-06	1.10508e-05	0	0	0	4.26324e-05	2.78825e-05	3.44549e-05	3.35919e-05	2.64347e-05	2.90327e-07
s__Citrobacter_farmeri	2.68386e-06	1.23006e-05	0	0	2.85646e-06	2.09873e-05	1.40495e-05	0	0	0	0	0	0	4.68615e-06	3.72314e-06	3.24758e-06	4.27215e-05	9.78533e-05	6.97615e-05	0	4.65828e-05	9.7114e-05	0	0	0	1.14324e-05	7.22171e-06	4.16141e-06	8.72343e-05	4.72753e-05	7.19469e-05	7.63054e-05	6.13522e-05	0	0	0	0	0	0	0	0	0	0	0	9.29416e-07	0	0	0	0
s__Citrobacter_freundii_complex_sp._CFNIH3	0	1.89241e-06	0	0	7.14115e-07	3.88654e-06	3.17247e-06	0	0	0	0	0	0	2.92885e-06	1.17573e-06	0	9.6728e-06	2.68752e-05	2.25383e-05	0	1.59362e-05	3.78125e-05	0	0	0	5.54297e-06	4.67287e-06	0	2.0205e-05	1.59804e-05	2.32161e-05	2.73019e-05	1.68612e-05	0	0	0	0	0	0	0	0	0	0	8.79018e-07	9.29416e-07	1.1881e-06	0	0	4.35491e-07
s__Citrobacter_koseri	1.78924e-06	8.51583e-06	0	0	7.14115e-07	1.74894e-05	6.19387e-06	0	0	0	0	0	0	8.78654e-06	4.31101e-06	3.78884e-06	3.06305e-05	7.6491e-05	3.86371e-05	0	4.35181e-05	6.52937e-05	0	0	0	9.00733e-06	3.82326e-06	9.70995e-06	5.06729e-05	3.19608e-05	4.3444e-05	5.46039e-05	5.37009e-05	0	0	0	0	0	0	0	0	0	0	0	0	0	0	0	0
s__Citrobacter_rodentium	1.78924e-06	6.62343e-06	0	0	7.14115e-07	1.08823e-05	5.58959e-06	0	0	0	0	0	0	3.51462e-06	1.37168e-06	3.78884e-06	2.33759e-05	5.99524e-05	4.50767e-05	0	2.57431e-05	5.76485e-05	0	0	0	4.15723e-06	5.52249e-06	0	4.00893e-05	4.26144e-05	3.42495e-05	5.04036e-05	3.854e-05	0	0	0	0	1.03912e-05	2.20047e-06	1.98347e-06	0	0	0	1.09877e-05	7.74513e-06	1.96037e-05	1.27242e-05	1.27278e-05	7.25819e-07
s__Citrobacter_sp._MGH100	0	0	0	0	0	0	0	0	0	0	0	0	0	0	0	0	0	0	1.07325e-06	0	0	0	0	0	0	0	0	0	0	0	0	0	5.66764e-07	0	0	0	0	6.68003e-06	4.40094e-06	1.13341e-06	0	0	0	5.71362e-06	4.02747e-06	1.1881e-05	1.22153e-05	1.5665e-05	0
s__Citrobacter_sp._MGH103	7.42534e-05	0.00016937	0	0	3.89192e-05	0.000459	0.000228569	0	0	0	0	0	8.20554e-07	0.000146735	7.42669e-05	9.74274e-05	0.000833876	0.00190538	0.00152241	5.72821e-07	0.00109715	0.00227081	0	0	1.01729e-06	0.000251166	0.000200084	5.54854e-05	0.00149742	0.00152346	0.00155939	0.00189153	0.00130455	0	0	0	1.37834e-06	1.03912e-05	5.50118e-06	3.68359e-06	0	0	0	2.3294e-05	1.45608e-05	2.19799e-05	3.15561e-05	2.44766e-05	0
s__Citrobacter_sp._S-77	0	0	0	0	0	1.94327e-06	3.0214e-07	0	0	0	0	0	0	0	0	0	8.06066e-07	0	1.07325e-06	0	0	6.19876e-07	0	0	0	0	0	0	2.245e-06	1.3317e-06	6.89587e-07	1.4001e-06	9.91838e-07	0	0	0	0	2.59779e-06	0	5.66705e-07	0	0	0	3.07656e-06	9.29416e-07	2.97025e-06	5.08969e-06	6.85345e-06	0
s__Cloacibacillus_evryensis	0	0	0	0	0	0	0	0	0	0	0	0	0	0	0	0	0	0	0	0	0	0	0	0	0	0	0	0	0	0	0	0	0	0	0	0	0.00253338	0.00130483	0.000694249	0.000808405	5.17277e-05	0	0	0.0026498	0.00251314	0.00174473	0.0011177	0.00112103	9.50822e-05
s__Cloacibacillus_porcorum	0	0	0	0	0	0	0	0	0	0	0	0	0	0	0	0	0	0	0	0	0	0	0	0	0	0	0	0	0	0	0	2.10015e-06	0	0	0	0	0.000113024	3.52557e-05	1.43031e-05	1.16175e-05	3.2486e-06	0	0	8.92203e-05	8.48866e-05	4.7524e-05	4.42803e-05	5.28694e-05	2.61295e-06
s__Clostridiales_bacterium_1_7_47FAA	0.00591164	0.00311679	0.00196456	0.000871864	0.00440109	0.00449284	0.00787498	0.000255487	0.00172549	0.000254247	7.67109e-05	0.00431266	0.000308857	0.0272266	0.0197436	0.0327334	0.0148272	0.0129924	0.0117162	0.000311233	0.0132847	0.0150461	1.72554e-05	0.0020311	0.00029013	0.0162343	0.0210335	0.011928	0.0100166	0.0119107	0.0105796	0.010458	0.0108341	1.14379e-06	1.98164e-06	5.79355e-06	1.654e-05	1.07623e-05	1.10024e-05	1.07674e-05	5.17277e-05	0.000112474	7.74768e-05	0.00021448	0	0.000204947	0.000125206	0.000113571	6.69205e-05
s__Clostridiales_bacterium_KA00274	1.52085e-05	0	3.97813e-05	5.99672e-06	1.8567e-05	2.33192e-06	1.81284e-06	1.07197e-05	5.23249e-06	1.7506e-05	1.63422e-05	3.65583e-06	5.05461e-05	3.51462e-06	1.37168e-05	6.49516e-06	1.1688e-05	0	3.21976e-06	3.43692e-05	7.35518e-06	0	0	2.45216e-05	3.31635e-05	7.96803e-06	7.22171e-06	2.35813e-05	0	0	1.37917e-06	4.2003e-06	9.91838e-06	0	0	0	4.13501e-06	0	6.60142e-06	1.70012e-06	5.74752e-06	8.23988e-07	2.14222e-06	1.01087e-05	0	7.1286e-06	0	1.17488e-05	4.20975e-06
s__Clostridiales_bacterium_KLE1615	2.50493e-05	1.51393e-05	6.38912e-05	2.06229e-05	3.03499e-05	1.63235e-05	2.79479e-05	0.001415	3.04716e-05	3.66531e-05	4.36606e-05	1.52326e-05	0.00077526	2.0209e-05	1.13654e-05	1.35316e-05	2.05547e-05	3.44554e-06	6.43952e-06	0.000799848	7.35518e-06	6.19876e-06	1.70124e-06	9.03428e-06	0.00122807	7.96803e-06	1.06202e-05	1.94199e-05	1.347e-05	1.53145e-05	5.28684e-06	8.4006e-06	1.11936e-05	0	2.22934e-06	3.99555e-07	5.7201e-05	3.00601e-05	4.62099e-05	1.24675e-05	0.0068493	0.000108766	5.35554e-05	6.15313e-06	1.36314e-05	3.02966e-05	7.12556e-06	3.62254e-05	0.00683968
s__Clostridiales_bacterium_Marseille-P2846	0	0	0	0	0	0	0	3.57324e-06	0	0	0	0	2.13344e-06	5.85769e-07	0	0	0	1.37822e-06	2.14651e-06	1.14564e-06	0	0	0	0	3.05186e-06	0	0	0	0	0	0	0	2.83382e-07	0	0	0	2.75667e-06	2.9689e-05	4.07087e-05	0	2.97372e-05	0	3.9274e-06	0	0	2.07918e-05	8.65247e-06	3.91625e-06	7.31625e-05
s__Clostridioides_difficile	2.23655e-05	1.70317e-05	4.82198e-05	2.10616e-05	1.32111e-05	2.99263e-05	2.1603e-05	5.35986e-05	1.90832e-05	5.16973e-05	4.63436e-05	1.27954e-05	5.74388e-05	2.66525e-05	2.72377e-05	1.40728e-05	2.61972e-05	1.37822e-06	7.51278e-06	5.23176e-05	1.71621e-05	9.09152e-06	4.86069e-07	1.67779e-05	4.29295e-05	8.6609e-06	2.16651e-05	2.91298e-05	1.82807e-05	1.06536e-05	5.28684e-06	1.4001e-06	1.65779e-05	0	4.95409e-07	0	3.44584e-06	4.82447e-06	0	0	2.04912e-05	1.42825e-05	9.99701e-06	8.79018e-07	4.33727e-06	0	0	0	3.84684e-05
s__Clostridium_butyricum	3.57848e-06	0	2.41099e-06	2.77897e-06	0	2.33192e-06	6.79815e-06	3.57324e-06	1.84676e-06	6.15444e-06	4.51241e-06	0	1.42776e-05	2.92885e-06	7.8382e-07	1.08253e-06	8.06066e-07	0	0	1.29839e-05	1.22586e-06	0	0	0	1.77008e-05	0	8.49613e-07	0	3.84857e-06	3.9951e-06	0	0	5.66764e-07	0	0	0	0	3.71113e-06	4.40094e-06	2.26682e-06	1.07454e-05	5.90525e-06	1.39244e-05	0	6.19611e-07	5.9405e-06	7.12556e-06	1.95813e-06	1.52422e-05
s__Clostridium_cadaveris	0	0	0	0	0	0	0	0	0	0	0	0	0	0	0	0	0	0	0	5.72821e-07	0	0	0	0	0	0	0	0	0	0	0	0	0	0	0	0	0	0	0	0	0	0	0	0	0	0	0	0	0
s__Clostridium_celatum	0	0	0	0	0	0	0	0	0	0	0	0	1.80522e-06	0	0	0	0	0	0	1.52752e-06	0	0	0	0	6.10371e-07	0	0	0	0	0	0	0	0	0	0	0	0	0	0	0	3.49849e-05	0	0	0	0	0	0	0	3.70167e-05
s__Clostridium_disporicum	0	0	0	0	0	0	0	0	0	0	0	0	2.13344e-06	0	0	0	0	0	0	5.72821e-07	0	0	0	0	3.05186e-06	0	0	0	0	0	0	0	0	0	0	0	0	0	0	0	0.000544265	0	0	0	1.54903e-06	0	0	0	0.000644817
s__Clostridium_paraputrificum	0	0	0	1.02383e-06	0	0	3.0214e-07	8.9331e-06	0	2.73531e-07	0	0	9.84665e-06	0	3.9191e-07	0	0	0	0	7.63761e-06	0	0	0	0	7.121e-06	0	8.49613e-07	0	0	0	0	0	2.83382e-07	0	0	0	1.37834e-06	0	0	0	5.49763e-06	2.33463e-06	1.78518e-06	8.79018e-07	3.09805e-06	0	0	0	3.62909e-06
s__Clostridium_phoceensis	0.00217482	2.83861e-06	2.00916e-06	0.000541752	0.014193	0.0263122	1.2992e-05	0.00237978	5.84808e-06	3.69266e-06	6.09785e-07	0.000553859	0.00166441	0	0	4.33011e-06	0.00217114	0.000328704	0.000173867	0.00155826	0.00344345	0.000328328	0	2.58122e-06	0.00159226	0.000548754	0.000810531	7.49053e-05	0.00697971	0.00529151	0.00173247	0.00115788	9.19575e-05	0	0	5.99333e-07	0.0070371	0.0116362	0.0111201	0.000489917	0.00177898	1.29091e-05	1.24963e-05	0	1.54903e-06	0	0	7.83251e-06	0.00133014
s__Clostridium_polynesiense	0	0	2.00916e-06	1.46261e-06	1.07117e-06	1.0105e-05	3.47461e-06	8.9331e-06	4.00132e-06	7.1118e-06	5.97589e-06	1.82792e-06	2.62577e-06	0	1.95955e-06	4.33011e-06	5.23943e-06	0	0	1.52752e-06	0	0	0	1.00022e-05	5.90026e-06	1.03931e-06	1.27442e-06	0	3.20715e-06	0	6.89587e-07	0	1.13353e-06	0	0	0	2.06751e-06	0	0	0	0	0	0	0	0	0	0	0	7.25819e-07
s__Clostridium_sartagoforme	0	0	0	0	0.00354272	0	0	0	0	0	0	0	0	0	0	0	0	0	0	0	0	0	0	0	0	0	0	0	0	0	0	0	0	0	0	0	0	0	0	0	0	0	0	0	0	0	0	0	0
s__Clostridium_sp._1_1_41A1FAA	0	0	0	0	0	0	4.5321e-07	5.35986e-06	0	0	0	0	1.477e-06	0	0	0	0	0	0	5.72821e-07	0	0	0	0	3.25531e-06	0	0	0	0	0	0	0	0	0	0	0	0	0	0	0	4.07324e-05	0	0	0	0	0	0	0	6.67753e-05
s__Clostridium_sp._7_3_54FAA	0.000118984	9.36742e-05	0.000227437	6.58176e-05	0.000171745	0.000246406	0.000228569	0.000108984	0.000469385	0.000149895	0.000154885	9.32237e-05	0.000155741	0.000145857	0.000140892	0.000156966	0.000189426	0.000110257	0.000115375	0.000165927	0.000234753	0.000154556	1.33669e-05	0.000282644	0.000145879	0.000110859	0.000149957	6.65825e-05	0.000160037	0.000209743	0.000244114	0.000217015	0.000151184	5.71895e-07	0	0	1.99859e-05	7.19959e-05	7.26156e-05	4.87367e-05	0.000143188	5.68552e-05	0.000136745	4.39509e-06	5.26669e-06	6.47515e-05	2.95202e-05	3.0351e-05	0.000129196
s__Clostridium_sp._ASF502	1.163e-05	3.78481e-06	8.8403e-06	7.45933e-06	5.35586e-06	1.08823e-05	1.02728e-05	5.35986e-06	9.54161e-06	6.56473e-06	7.68329e-06	5.48375e-06	1.7724e-05	5.56481e-06	2.35146e-06	2.16505e-06	4.8364e-06	6.89108e-07	3.21976e-06	1.71846e-05	6.12931e-06	1.85963e-06	0	3.22653e-07	1.87181e-05	4.15723e-06	1.27442e-06	0	9.30072e-06	2.6634e-06	2.29862e-06	4.2003e-06	4.53412e-06	0	0	0	2.75667e-06	5.93781e-06	2.09045e-05	1.98347e-06	2.49892e-06	8.23988e-07	2.14222e-06	0	0	0	0	0	3.77426e-06
s__Clostridium_sp._AT4	0.000117195	5.01488e-05	0.000105682	6.87429e-06	2.64222e-05	0.000141859	0.000222979	0.000196528	2.43157e-05	2.65325e-05	2.01229e-05	1.27954e-05	0.000256013	1.23012e-05	4.68332e-05	1.29903e-05	0.000180962	1.65386e-05	4.66865e-05	0.0002803	0.000107876	2.50017e-05	0	2.58122e-06	0.000282602	4.50367e-06	2.80372e-05	1.10971e-05	0.000116099	9.12214e-05	1.81591e-05	1.68012e-05	6.3761e-06	0	0	0	2.54992e-05	0.000137312	8.91191e-05	8.84061e-05	0.0001167	3.96888e-05	5.14132e-05	1.31853e-06	9.91377e-06	0.000176433	8.1435e-05	0.00011553	0.00010597
s__Clostridium_sp._ATCC_29733	0.000127036	3.50095e-05	0.000160733	6.34774e-05	0.000171387	0.000294988	0.000108166	0.000619957	0.000168671	2.88575e-05	2.79281e-05	0.000137703	0.00105786	8.99156e-05	9.22948e-05	0.000142352	0.000160004	3.44554e-05	7.99574e-05	0.00105456	0.00016304	8.38899e-05	1.45821e-06	0.000115832	0.000889311	0.000120213	0.000159303	0.000102648	0.000158112	0.000101209	0.000103898	5.18037e-05	4.60496e-05	0	0	5.99333e-07	6.20252e-06	4.15646e-05	4.40094e-05	7.93388e-06	7.49677e-05	6.31724e-06	0	0	1.33216e-05	3.5643e-06	7.63453e-06	5.87438e-06	0.000109308
s__Clostridium_sp._ATCC_BAA-442	0.000567189	0.000121114	0.000150285	0.000293985	0.00023173	0.00171746	0.000756861	0.000207248	5.69418e-05	4.85517e-05	3.46358e-05	4.32607e-05	0.000282599	0.00045895	0.000482833	0.000577528	0.00152024	0.000214312	0.000548969	0.000267125	0.000897332	0.000263034	9.72137e-07	6.84024e-05	0.000259408	0.000446209	0.00064868	0.000201135	0.00149742	0.000844964	0.000608446	0.000459933	0.000254477	0	0	0	0.000117159	0.000230832	0.000168336	5.2987e-05	0.000235149	4.53193e-05	4.42725e-05	7.95511e-05	8.36474e-06	6.35634e-05	4.17354e-05	3.52463e-05	0.000218907
s__Clostridium_sp._D5	2.68386e-06	2.83861e-06	2.00916e-06	2.86672e-05	3.57057e-06	9.32769e-06	5.43852e-06	1.60796e-05	1.53897e-06	6.83827e-07	8.53699e-07	0	3.13452e-05	7.615e-06	2.74337e-06	0	0.000193859	0.000181235	4.77598e-05	2.8832e-05	0.000130554	5.93015e-05	4.86069e-07	6.45306e-07	2.52287e-05	3.11792e-06	4.24807e-06	2.63556e-05	0.000149774	0.000130507	6.06837e-05	0.000132309	4.27907e-05	9.53158e-07	0	3.99555e-07	1.37834e-06	1.11334e-06	2.20047e-06	0	7.74666e-06	1.92264e-06	2.49925e-06	0	0	1.1881e-06	0	0	6.67753e-06
s__Clostridium_sp._HMSC19A11	1.25247e-05	0	2.53154e-05	2.34018e-06	8.92643e-06	5.44115e-06	1.66177e-06	0	4.9247e-06	4.65002e-06	4.14654e-06	3.04653e-06	7.38499e-06	2.05019e-06	7.44629e-06	1.08253e-06	2.01517e-06	0	2.68313e-06	8.21043e-06	0	4.13251e-07	0	9.35693e-06	4.06914e-06	1.73218e-06	3.82326e-06	0	1.60357e-06	1.3317e-06	4.59725e-07	0	7.08456e-07	0	0	0	9.64836e-06	1.85556e-05	1.76038e-05	5.10035e-06	2.69884e-05	9.61319e-07	9.63997e-06	0	0	2.97025e-06	0	0	1.66938e-05
s__Clostridium_sp._HMSC19D07	6.26233e-06	1.89241e-06	2.00916e-06	3.36401e-06	0	2.72058e-06	1.05749e-06	0	0	2.73531e-07	0	1.21861e-06	1.80522e-06	4.569e-05	1.60683e-05	1.94855e-05	1.81365e-05	1.99841e-05	2.3075e-05	9.54701e-07	1.53233e-05	9.91802e-06	0	1.61326e-06	0	1.00466e-05	6.79691e-06	3.46784e-05	1.09043e-05	1.3317e-05	9.42436e-06	2.24016e-05	1.79948e-05	0	0	0	0	0	0	0	0	0	0	0	0	0	0	0	0
s__Clostridium_sp._KLE_1755	8.94619e-07	0	8.8403e-06	3.21775e-06	2.4994e-06	1.1271e-05	6.49601e-06	5.35986e-06	8.92602e-06	6.2912e-06	1.45129e-05	6.09305e-07	1.78881e-05	2.92885e-06	1.07775e-05	4.33011e-06	2.33759e-05	4.13465e-06	3.75639e-06	1.98578e-05	1.40974e-05	5.37226e-06	0	4.83979e-06	1.97353e-05	4.15723e-06	6.3721e-06	9.70995e-06	1.53943e-05	7.9902e-06	6.66601e-06	9.8007e-06	6.65948e-06	0	2.47705e-07	0	0	2.59779e-06	1.10024e-05	8.50058e-07	1.44937e-05	2.33463e-06	3.57036e-07	3.34027e-05	7.74513e-06	2.19799e-05	1.6796e-05	1.86022e-05	3.06295e-05
s__Clostridium_sp._L2-50	5.36772e-06	2.83861e-06	2.12971e-05	9.50699e-06	1.07117e-06	2.33192e-06	3.32354e-06	0.000166156	8.61822e-06	1.02574e-05	1.02444e-05	1.82792e-06	0.000156234	9.95808e-06	5.48674e-06	1.62379e-06	7.65763e-06	0	0	0.000156762	3.67759e-06	0	0	3.87183e-06	0.00019247	4.15723e-06	3.82326e-06	8.32281e-06	9.62144e-07	3.9951e-06	6.89587e-07	0	4.8175e-06	0	0	5.99333e-07	2.06751e-06	3.34002e-06	6.60142e-06	2.55017e-06	0.000127445	2.26597e-05	1.57096e-05	0	9.29416e-07	1.78215e-06	0	2.93719e-06	0.000117873
s__Clostridium_sp._M62/1	6.44126e-05	5.48798e-05	0.000145865	6.02597e-05	0.000143537	0.0002021	0.000125086	0.000293006	0.000208992	0.000144834	0.000154763	3.22932e-05	0.000287522	0.000101631	7.8382e-05	8.06482e-05	8.74582e-05	3.65227e-05	2.84412e-05	0.000294239	7.53906e-05	3.49197e-05	5.83282e-06	0.000177782	0.000281178	3.60293e-05	6.32962e-05	2.63556e-05	6.31808e-05	9.3219e-05	2.75835e-05	3.36024e-05	2.45126e-05	3.81263e-07	0	0	0.000102686	0.000261635	0.000222248	0.000112491	0.000514278	0.000144198	0.000199226	2.94471e-05	1.79687e-05	3.02966e-05	9.67041e-06	2.15394e-05	0.000547267
s__Clostridium_sp._Marseille-P3244	2.68386e-06	0	1.2055e-06	8.77568e-07	2.14234e-06	1.04936e-05	8.15778e-06	0.000101837	9.23381e-07	1.64118e-06	7.31742e-07	0	0.00010142	5.27192e-06	1.17573e-06	3.24758e-06	1.2091e-06	0	3.21976e-06	0.000100625	5.51638e-06	6.19876e-07	0	0	0.00011475	0	5.09768e-06	4.16141e-06	2.88643e-06	5.99265e-06	6.89587e-07	0	8.50147e-07	0	0	0	4.13501e-06	1.33601e-05	9.90212e-06	3.40023e-06	5.87247e-05	4.11994e-06	2.14222e-06	0	9.29416e-07	1.78215e-06	1.52691e-06	0	7.12754e-05
s__Clostridium_sp._SN20	8.2305e-05	2.55475e-05	1.48678e-05	3.43714e-05	6.46274e-05	0.000396427	0.00024005	0.000141143	1.81598e-05	3.41913e-06	5.48806e-06	2.13257e-05	0.000134079	6.44346e-05	3.74274e-05	4.70899e-05	0.000104789	2.75643e-05	2.89779e-05	0.00013003	0.000110941	4.1945e-05	0	1.12929e-05	0.000146082	3.60293e-05	3.14357e-05	3.46784e-05	0.000123154	7.72386e-05	8.59686e-05	3.99028e-05	3.75481e-05	0	0	2.39733e-06	7.16735e-05	0.000219328	0.00018484	5.80873e-05	0.000206661	6.72924e-06	2.9991e-05	8.79018e-07	1.54903e-06	1.1881e-06	1.01794e-06	0	0.000219488
s__Clostridium_sp._SS2/1	0.000331009	0.000152339	0.0013172	4.03681e-05	5.42727e-05	7.03463e-05	5.72555e-05	0.000359111	0.000173903	0.000640609	0.00056771	9.44423e-05	0.000965628	9.25515e-05	0.000102876	2.00267e-05	0.000131792	3.37663e-05	8.63969e-05	0.000960238	4.04535e-05	7.64514e-06	3.40248e-06	0.000187139	0.000957062	3.08328e-05	7.43412e-05	1.52585e-05	4.77865e-05	2.13072e-05	3.49391e-05	3.01021e-05	0.00012653	0	7.43114e-07	0	1.58509e-05	3.63691e-05	5.06109e-05	2.04014e-05	0.000207161	0.000375189	0.000374174	8.79018e-06	1.33216e-05	1.54453e-05	1.01794e-05	8.81157e-06	0.000345344
s__Clostridium_sp._SY8519	5.36772e-06	0	0	4.38784e-07	2.14234e-06	3.88654e-06	3.32354e-06	5.35986e-06	9.23381e-07	2.59854e-06	2.68305e-06	1.82792e-06	1.64111e-06	1.75731e-06	1.95955e-06	1.62379e-06	0	0	0	2.48222e-06	0	0	0	0	6.10371e-07	1.03931e-06	1.27442e-06	0	1.92429e-06	1.99755e-06	6.89587e-07	0	8.50147e-07	0	0	5.99333e-07	1.30942e-05	1.07623e-05	1.43031e-05	6.23376e-06	3.44851e-05	2.2385e-05	1.14252e-05	7.03214e-06	1.17726e-05	1.30691e-05	3.05381e-06	0	3.48393e-05
s__Collinsella_aerofaciens	0.00700218	0.0030165	0.0242477	0.0126057	0.0416065	0.0256391	0.0175992	0.0103374	0.0476095	0.0302173	0.0247512	0.00607173	0.0127583	0.0145695	0.0105637	0.0241907	0.00607411	0.00227406	0.00358628	0.0120319	0.00736866	0.00255182	0.0124883	0.113646	0.0114198	0.0285027	0.0213882	0.02042	0.00549576	0.00713591	0.00373572	0.00363956	0.0038309	0.00041348	0.000464199	0.00122084	0.0354839	0.058241	0.0424438	0.0221658	0.0106874	0.0533635	0.0801585	0.0658811	0.02856	0.0102212	0.0098343	0.00746536	0.0258865
s__Collinsella_bouchesdurhonensis	4.4731e-06	9.46204e-06	1.16531e-05	4.97289e-06	1.92811e-05	1.51575e-05	1.11792e-05	8.9331e-06	2.12378e-05	1.3403e-05	9.6346e-06	1.21861e-05	3.28222e-06	4.39327e-06	5.68269e-06	1.08253e-05	0	0	5.36627e-06	3.8188e-06	9.19397e-06	4.13251e-06	7.04799e-06	4.58167e-05	4.06914e-06	2.73684e-05	1.86915e-05	2.77427e-05	4.81072e-06	3.32925e-06	1.14931e-06	0	2.12537e-06	0	1.23852e-06	0	0.000354922	0.00073369	0.000480803	0.000247367	0.00069645	0.000765485	0.00194977	0.000918574	0.000834615	0.000414053	0.000279933	0.00029274	0.00213536
s__Collinsella_ihuae	3.93632e-05	3.50095e-05	2.81282e-06	1.53574e-05	6.8555e-05	5.63548e-05	0.000109526	2.32261e-05	9.23381e-07	0	0	5.54468e-05	1.21442e-05	8.78654e-05	7.79901e-05	0.000118537	8.70552e-05	6.27088e-05	0.000112155	1.41296e-05	8.70363e-05	8.07906e-05	1.70124e-06	6.45306e-06	8.95211e-06	0.00011571	0.000179268	0.000126229	6.60672e-05	8.52288e-05	0.000130332	7.35052e-05	6.30525e-05	0	0	5.99333e-07	4.82418e-06	3.71113e-06	3.30071e-06	8.50058e-07	1.74925e-06	1.37331e-06	0	7.47165e-06	3.09805e-06	5.9405e-06	3.56278e-06	6.85345e-06	1.88713e-06
s__Collinsella_intestinalis	0	0	2.00916e-06	1.46261e-06	1.10688e-05	0	3.17247e-06	0	0	4.23972e-06	6.09785e-07	0	0	0	0	2.70632e-06	0	3.44554e-06	0	0	0	1.03313e-06	1.21517e-06	1.4842e-05	1.01729e-06	0	2.12403e-06	6.93568e-06	0	0	0	0	0	0	0	0	0.000457608	0.000362948	0.000300364	0.000106541	0.000158182	0.000209293	0.000395239	0.00127194	0.00224454	0.00028752	0.000306399	0.000327986	0.000476137
s__Collinsella_phocaeensis	0	0	7.23297e-06	3.36401e-06	1.46393e-05	1.94327e-06	2.71926e-06	0	9.8494e-06	6.83827e-06	6.58568e-06	0	2.29755e-06	4.10038e-06	9.79775e-06	7.57768e-06	0	3.44554e-06	4.82964e-06	9.54701e-07	1.40974e-05	1.85963e-06	1.21517e-06	2.64575e-05	1.01729e-06	1.24717e-05	3.82326e-06	0	2.88643e-06	3.32925e-06	8.27505e-06	0	1.98368e-06	0	0	0	1.2405e-05	1.18756e-05	2.53054e-05	1.41676e-06	2.24903e-06	1.12612e-05	1.14252e-05	1.18667e-05	1.82785e-05	0	2.54484e-06	8.81157e-06	1.32099e-05
s__Collinsella_sp._4_8_47FAA	0.00127752	0.000534605	0.00423169	0.00221688	0.00736145	0.00457873	0.00312775	0.00150612	0.00837691	0.00536571	0.00442057	0.000946251	0.00201167	0.0024945	0.00180475	0.00411522	0.00105595	0.000377631	0.000603705	0.00192124	0.00121912	0.000428955	0.0022172	0.0198254	0.00175299	0.00517887	0.00365674	0.0036121	0.00101217	0.00123049	0.000686369	0.000639845	0.000651354	6.7293e-05	6.36601e-05	0.000199178	0.00622457	0.0100293	0.00755642	0.0038451	0.00193641	0.00944483	0.0138223	0.0112919	0.00497609	0.00180294	0.00187046	0.00123558	0.00452214
s__Collinsella_sp._Marseille-P3740	0	0	0	0	0	0	7.5535e-07	8.9331e-06	0	0	0	0	1.80522e-06	1.46442e-06	0	0	0	3.44554e-06	0	9.54701e-07	0	0	1.21517e-06	1.61326e-06	3.25531e-06	3.81079e-06	0	0	1.60357e-06	0	0	0	0	0	0	0	0	8.16448e-06	5.50118e-06	0	0	3.70795e-06	1.57096e-05	2.19755e-06	1.02236e-05	0	2.54484e-06	0	7.25819e-07
s__Collinsella_sp._TF06-26	0.000523352	0.000222358	0.00189423	0.00102105	0.0031546	0.00208046	0.0013341	0.000684276	0.00384434	0.00227687	0.00185948	0.000562389	0.000894076	0.00109832	0.000837315	0.00187115	0.000473161	0.000141956	0.00022753	0.000805768	0.000565736	0.000199187	0.000955368	0.00859709	0.000749536	0.002177	0.0016559	0.00155498	0.000426871	0.000516034	0.000292615	0.00028282	0.000276723	2.66884e-05	3.2697e-05	0.000110277	0.00244517	0.00398983	0.00301025	0.00156694	0.000816648	0.00366373	0.00557619	0.00466363	0.00192265	0.00073187	0.000694233	0.000488553	0.00188611
s__Collinsella_stercoris	0	0	6.42931e-06	5.26541e-06	1.99952e-05	1.71008e-05	3.62568e-06	7.14648e-06	1.60053e-05	9.30004e-06	3.90262e-06	2.43722e-06	4.5951e-06	3.51462e-06	3.13528e-06	8.66021e-06	1.61213e-06	2.75643e-06	2.14651e-06	2.29128e-06	2.45173e-06	1.653e-06	3.88855e-06	3.09747e-05	2.44149e-06	9.7002e-06	6.79691e-06	5.54854e-06	5.13143e-06	2.6634e-06	1.8389e-06	0	5.66764e-07	7.62526e-07	0	0	1.10267e-05	2.52357e-05	1.32028e-05	4.53364e-06	1.99914e-06	1.92264e-05	1.85659e-05	2.28545e-05	1.73491e-05	7.1286e-06	1.22153e-05	7.83251e-06	1.16131e-05
s__Collinsella_tanakaei	0	0	0	0	0	0	0	0	1.23117e-06	0	0	0	0	1.17154e-06	0	2.16505e-06	0	0	2.14651e-06	0	0	8.26502e-07	0	7.42102e-06	0	2.77149e-06	0	0	0	0	0	0	5.66764e-07	0	0	0	1.03375e-05	4.08224e-06	8.80189e-06	3.11688e-06	2.74881e-06	1.86771e-05	3.49895e-05	1.01087e-05	1.17726e-05	0	0	0	6.09688e-06
s__Collinsella_vaginalis	0	0	0	0	0	0	0	0	1.53897e-06	0	6.09785e-07	3.04653e-06	0	1.46442e-06	9.79775e-07	0	3.6273e-06	0	0	0	0	0	0	7.42102e-06	0	0	0	0	0	0	0	0	0	0	0	9.98888e-07	0	6.68003e-06	0	2.55017e-06	2.24903e-06	9.88786e-06	9.63997e-06	3.95558e-06	4.33727e-06	0	0	0	6.53237e-06
s__Coprobacillus_sp._29_1	5.72556e-05	3.12247e-05	0.000140239	5.00214e-05	3.46346e-05	6.25732e-05	2.67394e-05	0.00012685	4.00132e-05	0.000101753	9.87851e-05	1.88885e-05	0.00026586	0.000166066	0.000109147	8.93084e-05	0.000128568	3.58336e-05	2.14651e-05	0.000263307	9.13268e-05	1.17777e-05	2.28452e-05	7.00157e-05	0.000247404	9.66556e-05	6.62698e-05	0.000151198	7.72922e-05	5.65972e-05	3.10314e-05	2.17015e-05	4.74665e-05	7.244e-06	1.46146e-05	1.21864e-05	6.47818e-05	4.82447e-05	5.17111e-05	2.46517e-05	0.000312115	0.000160128	0.000120678	0.000289636	4.08943e-05	9.08897e-05	2.74843e-05	2.05603e-05	0.00034099
s__Coprobacillus_sp._3_3_56FAA	0.000155664	4.1633e-05	9.36268e-05	0.000100335	1.82099e-05	0.000153518	6.0428e-05	1.25063e-05	1.56975e-05	0.000268744	0.000219157	2.01071e-05	8.69787e-06	0.000695308	0.000332536	0.000517448	0.00109182	0.000494779	0.000305877	1.64209e-05	0.00107876	0.000182657	0.000369655	0.000539476	1.36316e-05	0.000420573	0.000339845	0.000525724	0.000630845	0.000695147	0.000176994	0.000161011	0.000263545	6.42428e-05	0.000199155	0.000180199	0	0	0	0	6.99698e-06	1.92264e-06	0	2.46125e-05	0	1.1881e-06	2.54484e-06	0	9.72597e-06
s__Coprobacillus_sp._8_1_38FAA	3.57848e-06	0	1.60733e-06	1.52112e-05	4.9988e-06	1.24369e-05	1.05749e-06	0.000223328	0	1.91471e-06	3.53675e-06	8.53028e-06	0.000248464	8.08362e-05	5.05564e-05	3.46408e-05	1.73304e-05	0	2.14651e-06	0.00028832	2.45173e-06	0	5.10372e-06	1.03249e-05	0.000254728	2.21719e-05	2.4214e-05	1.94199e-05	4.49e-06	0	0	0	0	0	0	0	7.3741e-05	2.11534e-05	5.94127e-05	1.10508e-05	0.00030037	4.3946e-06	2.42784e-05	6.15313e-05	1.54903e-05	7.24741e-05	3.56278e-06	1.37069e-05	0.00023473
s__Coprobacillus_sp._8_2_54BFAA	0.000300592	7.56963e-05	0.000194085	0.000172881	5.35586e-05	0.000219589	0.000110281	1.78662e-05	5.04782e-05	0.000417134	0.000351602	5.1791e-05	4.92332e-05	0.00101221	0.00050478	0.000725834	0.00148921	0.000611239	0.000474378	4.62075e-05	0.00152436	0.000252703	0.000535648	0.0006908	3.68257e-05	0.000631899	0.000561594	0.000743505	0.000989725	0.000883583	0.000242735	0.000218416	0.000356495	8.55936e-05	0.00029031	0.000266903	0	2.59779e-06	2.20047e-06	2.83353e-06	2.42395e-05	5.63059e-06	7.14072e-07	5.27411e-06	2.16864e-06	2.97025e-06	0	0	1.01615e-05
s__Coprobacillus_sp._D7	0.000155664	4.92026e-05	0.000106485	9.69713e-05	2.78505e-05	0.000122426	7.82542e-05	1.78662e-05	1.0465e-05	0.000285429	0.000203668	2.37629e-05	5.30078e-05	0.000576983	0.000259444	0.000443836	0.00100154	0.000363849	0.00027368	6.16737e-05	0.000830522	0.000161375	0.000281434	0.000419771	4.59813e-05	0.000365143	0.000344943	0.000504917	0.000555798	0.000606589	0.000160214	0.000129509	0.000228548	5.35675e-05	0.000189494	0.000150233	0	1.11334e-06	0	0	1.04955e-05	4.94393e-06	1.78518e-06	3.51607e-06	0	0	0	0	8.27433e-06
s__Coprobacter_fastidiosus	0	4.73102e-06	0	7.31307e-07	0	0	0	0	0	4.10296e-07	0	0	0	0	9.79775e-07	0	0	0	0	5.72821e-07	0	0	0	0	0	1.73218e-06	0	0	0	0	0	2.10015e-06	0	0	0	0	1.654e-05	1.55867e-05	4.07087e-05	1.64345e-05	7.84662e-05	0	0	4.8346e-06	0	1.72275e-05	8.1435e-06	1.76231e-05	1.5968e-06
s__Coprobacter_secundus	0	0	0	0	0	0	1.05749e-06	0	0	0	0	0	3.28222e-07	0	0	0	0	0	0	7.63761e-07	0	0	0	0	4.06914e-07	0	0	2.77427e-06	0	0	0	0	0	0	0	0	1.37834e-05	2.59779e-06	2.20047e-06	9.35064e-06	6.87204e-05	0	0	3.95558e-06	6.19611e-07	5.34645e-06	5.59866e-06	1.66441e-05	2.90327e-06
s__Coprococcus_comes	0.0614085	0.0256658	0.116084	0.0221098	0.0369986	0.0439046	0.018213	0.020748	0.0548615	0.0351499	0.0357379	0.0186356	0.0377265	0.0445305	0.0917824	0.0261804	0.0268755	0.00863521	0.0117028	0.0365009	0.016171	0.00480115	0.000615363	0.09388	0.0331651	0.0222637	0.0351098	0.0237908	0.017773	0.0159598	0.00615916	0.00623324	0.0176065	2.59259e-05	5.57335e-05	4.09544e-05	0.0470737	0.0247929	0.0380957	0.0165934	0.01445	0.0564818	0.027792	0.0259596	0.0445407	0.0297263	0.0115144	0.0098249	0.0221533
s__Coprococcus_eutactus	0.000680805	0.000142877	0.000180824	0.0008998	0.00104868	0.000383212	8.05203e-05	0.0440706	0.000957854	0.000374737	0.000331235	0.00152631	0.0487936	0.000135898	0.000125019	6.44103e-05	7.3352e-05	5.16831e-05	3.27342e-05	0.0494466	9.07138e-05	3.28535e-05	9.96441e-06	0.000207788	0.0578581	7.17122e-05	3.9507e-05	0.000165069	4.07307e-05	6.59191e-05	1.54008e-05	4.41031e-05	4.46327e-05	5.71895e-07	0	0	0.000409366	0.000820159	0.000800972	0.00028817	0.00379211	0.000648891	0.000784051	0.000108119	9.72789e-05	0.000156235	8.0926e-05	7.93042e-05	0.00353314
s__Coprococcus_sp._HPP0048	2.05762e-05	9.46204e-06	2.89319e-05	5.26541e-06	1.17829e-05	1.63235e-05	7.40243e-06	3.57324e-05	4.9247e-06	2.35236e-05	1.82935e-05	4.26514e-06	3.20016e-05	1.523e-05	2.23389e-05	8.66021e-06	2.82123e-06	2.06732e-06	1.23424e-05	2.73044e-05	4.29052e-06	3.30601e-06	0	1.4842e-05	3.05186e-05	7.96803e-06	1.5293e-05	9.70995e-06	8.33858e-06	1.99755e-06	4.59725e-06	7.0005e-06	5.10088e-06	0	0	0	1.99859e-05	1.33601e-05	3.63078e-05	5.66705e-06	2.27402e-05	3.98261e-05	1.17822e-05	1.84594e-05	8.98435e-06	1.1881e-05	3.56278e-06	6.85345e-06	2.17746e-05
s__Coprococcus_sp._HPP0074	3.84686e-05	2.55475e-05	2.81282e-05	1.91602e-05	1.53535e-05	1.43802e-05	2.40201e-05	3.7519e-05	1.0465e-05	1.46339e-05	1.45129e-05	1.09675e-05	7.4014e-05	2.69454e-05	1.60683e-05	1.67792e-05	1.73304e-05	6.20197e-06	1.44889e-05	7.75217e-05	1.90009e-05	6.40539e-06	0	8.71163e-06	6.6327e-05	3.499e-05	2.59132e-05	5.54854e-05	1.37907e-05	2.06413e-05	9.88408e-06	1.05007e-05	2.1112e-05	0	0	0	1.03375e-05	3.34002e-06	2.97064e-05	0	1.22447e-05	5.90525e-06	3.21332e-06	1.31853e-06	9.29416e-07	3.5643e-06	4.58072e-06	0	2.35165e-05
s__Coriobacteriaceae_bacterium_68-1-3	0	0	0	0	0	0	0	0	0	0	0	0	8.20554e-07	0	0	0	0	0	0	0	0	0	0	0	0	1.73218e-06	0	0	0	0	0	0	0	0	0	0	6.20252e-06	8.5356e-06	9.90212e-06	6.51711e-06	0	9.47586e-06	8.21183e-06	6.15313e-06	5.57649e-06	0	4.58072e-06	0	4.64524e-06
s__Corynebacterium_argentoratense	0	0	0	0	0	0	0	0	0	0	0	0	0	0	0	0	0	0	0	0	0	0	0	0	0	0	0	0	0	0	0	0	0	0	0	0	0	0	0	0	0.000183921	0	0	0	0	0	0	0	0.000193794
s__Corynebacterium_casei	0	0	0	0	0	0	0	0	0	0	0	0	0	0	0	0	0	0	0	0	0	0	0	0	0	0	0	0	0	0	0	0	0	0	0	0	0	0	0	0	2.7738e-05	0	0	0	0	0	0	0	4.76137e-05
s__Corynebacterium_durum	0	0	0	0	0	0	0	0	0	0	0	0	0	0	0	0	0	0	0	0	0	0	0	0	0	0	0	0	0	0	0	0	0	0	0	0	0	0	0	0	6.42223e-05	0	0	0	0	0	0	0	9.78403e-05
s__Corynebacterium_pyruviciproducens	0	0	0	0	0	0	0	0	0	0	0	0	0	0	0	0	0	0	0	0	0	0	0	0	0	0	0	0	0	0	0	0	0	0	0	0	1.37834e-05	4.97291e-05	2.53054e-05	1.04841e-05	9.99569e-06	4.97139e-05	6.9265e-05	2.37335e-05	1.14628e-05	4.15835e-06	1.52691e-06	6.85345e-06	5.80655e-06
s__Cronobacter_malonaticus	1.78924e-06	1.89241e-06	0	0	0	5.44115e-06	3.77675e-06	0	0	0	0	0	0	0	7.8382e-07	1.08253e-06	1.08819e-05	4.20356e-05	1.87819e-05	3.8188e-07	1.10328e-05	2.10758e-05	0	0	0	2.07862e-06	1.69923e-06	0	1.76393e-05	2.1973e-05	2.06876e-05	2.45017e-05	1.94117e-05	0	0	0	0	0	0	0	0	0	0	0	0	0	0	0	0
s__Culturomica_massiliensis	7.15695e-06	5.67722e-06	0	3.65653e-06	3.57057e-06	1.55461e-06	3.47461e-06	0	0	0	0	3.65583e-06	5.74388e-06	2.92885e-06	1.17573e-06	1.08253e-06	0	1.37822e-06	1.07325e-06	7.82855e-06	1.22586e-06	3.92588e-06	0	0	1.03763e-05	0	0	5.54854e-06	6.41429e-07	1.3317e-06	1.8389e-06	1.4001e-06	4.39242e-06	0	0	0	6.89168e-06	7.05114e-06	1.10024e-05	9.91735e-06	1.49935e-06	0	0	0	6.19611e-07	2.3762e-06	9.67041e-06	3.91625e-06	5.80655e-07
s__Desulfovibrio_desulfuricans	0	0	0	0	0	0	0	0	0	0	0	0	0	0	0	0	0	0	0	0	0	0	0	0	0	0	0	0	0	0	0	0	0	0	0	0	0	0	0	0	0	0	0	0	0	3.26728e-05	0	0	8.70982e-07
s__Desulfovibrio_piger	0	0	0	1.46261e-06	4.9988e-06	3.88654e-06	5.58959e-06	0	0	0	0	0	8.86198e-06	4.10038e-06	1.95955e-06	0	8.06066e-06	4.82375e-06	1.60988e-06	6.49197e-06	0	7.64514e-06	0	0	4.88297e-06	3.46436e-06	4.24807e-06	0	7.69715e-06	4.66095e-06	5.5167e-06	7.0005e-06	4.8175e-06	0	0	0	1.654e-05	1.74423e-05	1.10024e-05	2.83353e-06	1.8492e-05	0	0	3.07656e-06	2.16864e-06	0	0	2.93719e-06	2.80166e-05
s__Dialister_invisus	0	0	0	0	0	0	0	0	0	0	0	0	0	2.92885e-06	0	0	2.01517e-06	0	0	0	0	0	0	0	0	0	0	0	0	0	0	0	0	0	0	0	0	0	0	0	0	0	0	0	0	5.16824e-05	5.64955e-05	9.79064e-06	7.25819e-07
s__Dielma_fastidiosa	1.34193e-05	2.36551e-05	4.82198e-06	0	0.000111045	0.000117373	9.44187e-05	0.000107197	1.84676e-05	7.52209e-06	2.07327e-06	0	0.000212195	0.000490582	0.000882385	0.000558584	0.00116517	0.000353512	0.000548433	0.000220345	0.000771068	0.000323782	0.000152626	0.000185848	0.000199795	0.000183957	0.000349191	0.000546531	0.000491655	0.000776381	0.000238367	0.000228216	0.000405662	2.47821e-05	0.000103045	8.41064e-05	0	2.48646e-05	0	4.817e-06	2.79879e-05	0	7.14072e-07	0	0	0	0	0	1.45164e-05
s__Dorea_formicigenerans	0.00180266	0.00138619	0.00216105	0.00231722	0.00159926	0.00212399	0.00469541	0.003659	0.0020102	0.00488703	0.00615541	0.000386909	0.00530554	0.00283893	0.00114575	0.00142298	0.00175763	0.00124728	0.000865043	0.00572992	0.00200429	0.0005676	3.30527e-05	0.00165101	0.00512468	0.000412259	0.000745961	0.00135384	0.00208849	0.00231316	0.000800381	0.00098357	0.00159969	2.09695e-06	8.91737e-06	2.79689e-06	0.00101446	0.000303941	0.00100782	0.000163778	0.00342952	0.00109398	0.000514489	0.000409183	0.000919192	0.00094157	0.000570045	0.000748005	0.00422978
s__Dorea_longicatena	0.0257999	0.00521169	0.0336743	0.0277622	0.0212585	0.025093	0.0192274	0.0213984	0.0604107	0.100587	0.103111	0.00800201	0.0256548	0.0448427	0.028359	0.025152	0.0253758	0.0229197	0.0166236	0.0257059	0.0334759	0.0104982	0.00458071	0.0867636	0.026069	0.0138218	0.00983767	0.00960869	0.01226	0.0226029	0.00816747	0.0116201	0.0136167	1.02941e-05	1.95687e-05	2.3374e-05	0.0363681	0.0370092	0.0558689	0.0103149	0.0116025	0.12314	0.0477668	0.0410607	0.0258486	0.0369256	0.0174907	0.0168379	0.0185059
s__Dorea_sp._5-2	1.07354e-05	5.67722e-06	1.92879e-05	5.85046e-06	1.17829e-05	1.28256e-05	1.26899e-05	4.10923e-05	1.2004e-05	1.50442e-05	9.26873e-06	5.48375e-06	4.20124e-05	1.14225e-05	5.48674e-06	5.9539e-06	6.85156e-06	7.58018e-06	3.21976e-06	3.41783e-05	9.8069e-06	4.75239e-06	1.94427e-06	7.42102e-06	3.60119e-05	9.00733e-06	8.49613e-06	6.93568e-06	8.01786e-06	1.26511e-05	3.21807e-06	1.4001e-06	7.22625e-06	0	4.95409e-07	5.99333e-07	0	3.34002e-06	3.30071e-06	2.55017e-06	1.67428e-05	5.35592e-06	7.14072e-06	2.19755e-06	3.40786e-06	0	1.01794e-06	0	1.30647e-05
s__Eggerthella_lenta	0.00486494	0.00497798	0.000313027	0.00273348	0.0115737	0.0113705	0.0167821	0.0016955	0.000158206	8.83504e-05	7.01253e-05	0.00919503	0.00157399	0.0143601	0.0126965	0.0239428	0.0149521	0.0119498	0.0219357	0.00148972	0.0183548	0.0155818	4.2531e-05	0.00040009	0.00141504	0.0204633	0.0236176	0.0186084	0.011277	0.0137751	0.0215032	0.014148	0.0130482	5.52832e-06	5.69721e-06	1.23862e-05	7.64977e-05	0.000385957	0.00023435	7.3105e-05	7.99655e-05	2.47196e-06	4.64147e-06	0.000442146	0.000219032	5.70288e-05	0.000166433	7.83251e-05	0.000220939
s__Eggerthella_sp._1_3_56FAA	0.00131062	0.00139187	8.19737e-05	0.000816431	0.00321602	0.00328101	0.00502534	0.000743234	2.92404e-05	2.33869e-05	1.65861e-05	0.00247317	0.00064791	0.00345926	0.00327323	0.00587	0.00386791	0.00345863	0.00619053	0.00059707	0.00456266	0.00461953	9.96441e-06	0.000103572	0.000559711	0.00485461	0.00542733	0.00444577	0.00273185	0.00312483	0.00596585	0.00379707	0.0036443	0	1.23852e-06	9.98888e-07	2.06751e-06	0.000141394	0.00014083	7.08382e-05	1.22447e-05	0	0	8.13092e-05	1.54903e-06	4.87121e-05	0.00012317	0.000100844	4.89202e-05
s__Eggerthella_sp._YY7918	2.32601e-05	0	0	2.38406e-05	3.21352e-06	5.40229e-05	3.92782e-06	2.67993e-05	0	0	0	0.000244331	3.47915e-05	8.78654e-07	2.33186e-05	7.36118e-05	4.8364e-06	2.06732e-06	6.43952e-06	3.32236e-05	1.04198e-05	5.37226e-06	0	0	2.66529e-05	1.03931e-06	1.23194e-05	1.66456e-05	1.41114e-05	5.99265e-06	8.73477e-06	2.10015e-06	2.12537e-06	0	0	0	1.79184e-05	3.78535e-05	4.51097e-05	4.817e-06	1.1495e-05	8.23988e-07	0	4.70275e-05	6.0412e-05	5.34645e-06	1.17063e-05	2.93719e-06	4.63072e-05
s__Eggerthellaceae_bacterium_AT8	3.57848e-06	3.78481e-06	0	0	4.64174e-06	5.0525e-06	6.79815e-06	1.60796e-05	1.23117e-06	0	0	2.43722e-06	3.61044e-06	1.05438e-05	5.29078e-06	2.16505e-05	8.86673e-06	0	1.44889e-05	7.63761e-07	7.96811e-06	8.26502e-06	0	0	1.83111e-06	1.24717e-05	1.91163e-05	1.24842e-05	1.5715e-05	8.65605e-06	8.27505e-06	0	1.20437e-05	0	0	0	1.51617e-05	4.82447e-06	1.43031e-05	3.68359e-06	4.49806e-06	3.02129e-06	1.42814e-06	1.75804e-05	1.64197e-05	7.72265e-06	4.58072e-06	3.91625e-06	1.10324e-05
s__Eisenbergiella_massiliensis	1.07354e-05	1.60855e-05	3.5763e-05	1.43336e-05	3.28493e-05	4.46952e-05	2.73437e-05	9.46909e-05	2.03144e-05	1.8053e-05	1.17079e-05	1.03582e-05	0.000115042	3.63177e-05	3.0373e-05	2.32743e-05	2.98245e-05	1.79168e-05	1.82453e-05	0.000124111	3.49371e-05	1.09512e-05	6.31889e-06	1.00022e-05	0.000121667	2.18255e-05	2.4214e-05	3.74527e-05	3.39957e-05	3.12949e-05	1.63202e-05	9.8007e-06	2.02618e-05	9.53158e-07	4.21098e-06	4.59489e-06	3.85934e-05	3.89669e-05	6.49139e-05	1.64345e-05	0.000146937	0.000277684	0.000137102	4.70275e-05	9.91377e-06	2.91085e-05	2.69753e-05	2.15394e-05	0.000160841
s__Eisenbergiella_tayi	8.05157e-05	0.000101244	2.45117e-05	6.50863e-05	7.35538e-05	0.000236301	0.000325858	0.000103624	3.47807e-05	1.94207e-05	1.53666e-05	6.5805e-05	0.000121606	0.000281169	0.000256897	9.20147e-05	0.000108819	4.54811e-05	4.82964e-05	0.000122584	0.000110328	5.86816e-05	2.16301e-05	2.25857e-05	0.000107018	0.00014966	0.000189464	4.99369e-05	0.000114495	9.45507e-05	9.83811e-05	9.17065e-05	5.75266e-05	1.02941e-05	1.90733e-05	1.65815e-05	3.10126e-05	4.30491e-05	2.86061e-05	5.10035e-06	3.29858e-05	3.43328e-06	2.49925e-06	8.79018e-07	0	8.91076e-06	5.08969e-07	9.79064e-07	4.41298e-05
s__Emergencia_timonensis	0.00218734	0.00166626	4.74161e-05	0.00183149	2.82075e-05	0.0009728	0.000534335	0.000162582	2.33923e-05	3.18663e-05	1.86594e-05	0.00391783	0.000297205	0.00576748	0.00749861	0.00713331	0.00533092	0.00284464	0.00269494	0.000375388	0.00453753	0.00476396	0	8.87295e-05	0.000248828	0.0070323	0.00348257	0.0025551	0.00421611	0.00394782	0.00425636	0.00460003	0.00962182	0	0	0	3.10126e-05	1.85556e-05	1.54033e-05	4.817e-06	1.97415e-05	1.86771e-05	2.82058e-05	7.47165e-06	6.50591e-06	9.50481e-06	5.08969e-06	7.83251e-06	2.51133e-05
s__Enorma_massiliensis	0	0	0	5.85046e-07	2.85646e-06	0	0	0	1.23117e-06	0	0	0	1.31289e-06	1.17154e-06	0	0	0	0	0	7.63761e-07	0	8.26502e-07	0	2.58122e-06	0	1.38574e-06	1.69923e-06	0	0	0	0	0	0	0	0	0	8.95919e-06	1.55867e-05	4.40094e-06	1.13341e-06	3.2486e-06	8.78921e-06	1.07111e-05	2.2415e-05	5.26669e-06	2.3762e-06	1.06883e-05	0	5.51622e-06
s__Enorma_phocaeensis	0	0	0	5.85046e-07	1.42823e-06	3.10923e-06	0	0	0	5.47061e-07	0	0	0	0	0	0	1.61213e-06	0	0	0	0	0	0	3.87183e-06	0	0	0	0	0	0	0	0	0	0	0	0	5.51335e-06	1.18756e-05	1.76038e-05	5.66705e-06	4.99784e-06	1.78531e-05	3.10621e-05	1.58223e-05	1.1153e-05	2.3762e-06	6.10763e-06	7.83251e-06	1.71293e-05
s__Enterobacter_asburiae	0	0	0	0	0	0	0	0	0	0	0	0	0	0	0	0	8.06066e-07	1.37822e-06	0	0	2.45173e-06	2.89276e-06	0	0	0	0	8.49613e-07	0	6.41429e-07	1.3317e-06	4.59725e-07	1.4001e-06	8.50147e-07	0	0	0	7.58085e-06	7.9047e-05	2.86061e-05	2.15348e-05	1.99914e-06	0	7.14072e-07	0.000101527	6.25807e-05	0.000138414	0.000122153	9.79064e-05	1.5968e-06
s__Enterobacter_cancerogenus	0	0	0	0	7.14115e-07	0	0	0	0	0	0	0	0	0	0	0	0	7.58018e-06	1.07325e-06	0	3.67759e-06	3.30601e-06	0	0	0	0	0	0	0	1.3317e-06	1.37917e-06	0	2.83382e-07	0	0	0	0	0	0	0	0	0	0	0	0	0	1.01794e-06	3.91625e-06	0
s__Enterobacter_cloacae	0	0	0	0	0	1.94327e-06	3.0214e-07	0	0	0	0	0	0	0	7.8382e-07	0	2.01517e-06	2.75643e-06	6.97615e-06	0	1.22586e-06	2.68613e-06	0	0	0	6.92872e-07	8.49613e-07	0	2.245e-06	4.66095e-06	3.6778e-06	0	2.55044e-06	0	0	0	0	4.08224e-06	0	3.68359e-06	0	0	0	1.75804e-06	2.78825e-06	2.97025e-06	5.59866e-06	1.07697e-05	2.90327e-07
s__Enterobacter_cloacae_complex_bacterium	0	0	0	0	0	0	3.0214e-07	0	0	0	0	0	0	0	0	2.16505e-06	0	1.37822e-06	0	0	1.22586e-06	1.44638e-06	0	0	0	0	0	2.77427e-06	3.52786e-06	2.6634e-06	0	4.2003e-06	8.50147e-07	0	0	0	0	0	0	0	0	0	0	0	6.19611e-07	0	0	1.95813e-06	8.70982e-07
s__Enterobacter_cloacae_complex_Hoffmann_cluster_III	0	0	0	0	0	0	0	0	0	0	0	0	0	0	0	0	0	0	0	0	0	0	0	0	0	0	0	0	0	0	0	0	0	0	0	0	0	7.42226e-07	0	0	0	0	0	0	0	0	0	0	0
s__Enterobacter_cloacae_complex_Hoffmann_cluster_IV	0	0	0	0	0	7.77307e-07	3.0214e-07	0	0	0	0	0	0	5.85769e-07	0	0	0	5.51286e-06	1.07325e-06	0	2.45173e-06	1.44638e-06	0	0	0	0	0	0	2.245e-06	1.3317e-06	2.98821e-06	1.4001e-06	1.41691e-06	0	0	0	0	0	0	1.13341e-06	3.74838e-06	2.74663e-07	0	5.27411e-06	2.78825e-06	8.3167e-06	5.59866e-06	1.95813e-06	3.04844e-06
s__Enterobacter_cloacae_complex_sp._35734	0	0	0	0	0	0	0	0	0	0	0	0	0	0	0	0	0	0	0	0	0	0	0	0	0	0	0	0	0	0	0	0	0	0	0	0	0	0	0	0	0	0	0	0	0	0	0	0	0
s__Enterobacter_cloacae_complex_sp._ECNIH7	0	0	0	0	0	0	0	0	0	0	0	0	0	0	0	0	0	0	0	0	0	0	0	0	0	0	0	0	0	0	4.59725e-07	0	0	0	0	0	0	0	0	0	0	0	0	0	0	0	0	0	0
s__Enterobacter_cloacae_complex_sp._FDA-CDC-AR_0132	0	0	0	0	0	0	0	0	0	0	0	0	0	0	0	0	0	0	0	0	0	4.13251e-07	0	0	0	0	0	0	0	0	0	0	0	0	0	0	0	0	4.40094e-06	0	2.24903e-06	0	0	5.71362e-06	7.74513e-06	1.48513e-05	5.59866e-06	8.81157e-06	3.62909e-06
s__Enterobacter_hormaechei	0	0	0	0	0	0	0	0	0	0	0	0	0	0	0	0	8.06066e-07	1.37822e-06	1.07325e-06	0	0	8.26502e-07	0	0	0	6.92872e-07	0	0	6.41429e-07	0	0	0	0	0	0	0	0	0	0	0	0	0	0	0	0	0	0	0	2.90327e-07
s__Enterobacter_kobei	0	0	0	0	0	7.77307e-07	0	0	0	0	0	0	0	0	0	0	0	0	0	0	0	0	0	0	0	0	0	0	0	0	0	0	0	0	0	0	0	0	0	5.66705e-07	2.24903e-06	0	0	8.79018e-07	2.16864e-06	1.1881e-06	5.59866e-06	0	1.01615e-06
s__Enterobacter_ludwigii	0	0	0	0	0	0	0	0	0	0	0	0	0	0	0	0	0	0	0	0	0	0	0	0	0	0	0	0	0	0	0	0	0	0	0	0	0	0	0	0	4.99784e-07	0	0	0	0	0	0	0	5.80655e-07
s__Enterobacter_mori	0	0	0	0	0	0	0	0	0	0	0	0	0	0	0	0	0	0	0	0	0	0	0	0	0	0	0	0	0	0	0	0	0	0	0	0	0	0	0	0	0	0	0	0	0	0	0	0	0
s__Enterobacter_sp._BIDMC_29	0	0	0	0	0	0	0	0	0	0	0	0	0	0	0	0	0	0	0	0	0	0	0	0	0	0	0	0	0	0	0	0	0	0	0	0	0	6.68003e-06	0	2.55017e-06	0	0	0	1.18667e-05	6.19611e-06	8.3167e-06	1.27242e-05	8.81157e-06	0
s__Enterobacter_sp._BIDMC92	0	0	0	0	0	0	9.0642e-07	0	0	0	0	0	0	5.85769e-07	0	0	0	6.20197e-06	3.21976e-06	0	2.45173e-06	5.37226e-06	0	0	0	6.92872e-07	1.69923e-06	0	1.92429e-06	4.66095e-06	3.90766e-06	1.4001e-06	2.55044e-06	0	0	0	0	0	0	0	0	0	0	0	0	0	0	0	2.90327e-07
s__Enterobacter_sp._BWH52	0	0	0	0	0	0	0	0	0	0	0	0	0	0	0	0	0	0	0	0	0	0	0	0	0	0	0	0	0	0	0	0	0	0	0	0	0	0	0	0	0	0	0	0	0	0	0	0	0
s__Enterobacter_sp._Crenshaw	0	0	0	0	0	0	0	0	0	0	0	0	0	0	0	0	0	0	0	0	0	0	0	0	0	0	0	0	0	0	0	0	0	0	0	0	0	0	0	0	0	0	0	0	0	0	0	0	0
s__Enterobacter_sp._E20	0	0	0	0	0	0	0	0	0	0	0	0	0	0	0	0	0	0	0	0	0	0	0	0	0	0	0	0	0	0	0	0	0	0	0	0	0	0	0	0	0	0	0	0	0	0	0	0	0
s__Enterobacter_sp._HMSC16D10	0	0	0	0	0	0	0	0	0	0	0	0	0	0	0	0	0	0	0	0	0	0	0	0	0	0	0	0	0	0	0	0	0	0	0	0	0	0	0	0	0	0	0	0	0	0	0	0	0
s__Enterobacter_sp._IF2SW-B1	0	0	0	0	0	0	0	0	0	0	0	0	0	0	0	0	0	0	0	0	0	0	0	0	0	0	0	0	0	0	0	0	0	0	0	0	0	0	0	0	0	0	0	0	0	1.1881e-06	0	0	0
s__Enterobacter_sp._MGH_24	0	0	0	0	0	0	0	0	0	0	0	0	0	0	0	0	0	0	0	0	0	0	0	0	0	0	0	0	0	0	0	0	0	0	0	0	0	0	0	0	0	0	0	0	0	0	0	0	0
s__Enterobacter_sp._MGH_7	1.78924e-06	1.89241e-06	0	0	0	3.88654e-06	1.5107e-06	0	0	0	0	0	0	5.85769e-07	5.87865e-07	0	2.01517e-06	9.64751e-06	1.01959e-05	0	4.29052e-06	1.54969e-05	0	0	0	1.03931e-06	0	0	1.31493e-05	4.66095e-06	7.3556e-06	1.33009e-05	9.635e-06	0	0	0	1.37834e-06	7.05114e-06	2.20047e-06	3.40023e-06	0	0	7.14072e-07	1.14272e-05	9.91377e-06	1.90096e-05	1.98498e-05	1.86022e-05	4.35491e-07
s__Enterobacter_sp._NFIX45	0	0	0	0	0	0	0	0	0	0	0	0	0	0	0	0	0	0	0	0	0	0	0	0	0	0	0	0	0	0	0	0	0	0	0	0	0	0	0	0	0	0	0	0	0	0	0	0	0
s__Enterobacter_sp._NFIX58	0	0	0	0	0	0	0	0	0	0	0	0	0	0	0	0	0	0	0	0	0	0	0	0	0	0	0	0	0	0	0	0	0	0	0	0	0	0	0	0	0	0	0	0	0	0	0	0	0
s__Enterobacter_sp._NFIX59	0	0	0	0	0	0	0	0	0	0	0	0	0	0	0	0	0	0	0	0	0	0	0	0	0	0	0	0	0	0	0	0	0	0	0	0	0	0	0	0	0	0	0	0	0	0	0	0	0
s__Enterobacter_sp._PDC34	0	0	0	0	0	0	0	0	0	0	0	0	0	0	0	0	0	0	0	0	0	0	0	0	0	0	0	0	0	0	0	0	0	0	0	0	0	0	0	0	0	0	0	0	0	0	0	0	0
s__Enterobacter_sp._SENG-6	0	0	0	0	0	0	0	0	0	0	0	0	0	0	0	0	0	0	0	0	0	0	0	0	0	0	0	0	0	0	0	0	2.83382e-07	0	0	0	0	0	0	5.66705e-07	0	0	0	0	0	0	0	0	0
s__Enterobacter_sp._ZOR0014	0	0	0	0	0	0	0	0	0	0	0	0	0	0	0	0	0	0	0	0	0	0	0	0	0	0	0	0	0	0	0	0	0	0	0	0	0	0	0	0	0	0	0	0	0	0	0	0	0
s__Enterobacteriaceae_bacterium_ATCC_29904	0	0	0	0	0	0	0	0	0	0	0	0	0	0	0	0	8.06066e-07	0	0	0	0	0	0	0	0	0	0	0	0	0	0	0	2.83382e-07	0	0	0	0	0	0	0	0	2.74663e-07	0	0	0	0	0	0	0
s__Enterobacteriaceae_bacterium_ENNIH1	2.68386e-06	1.04082e-05	0	0	7.14115e-07	3.88654e-06	3.62568e-06	0	0	0	0	0	0	1.75731e-06	2.1555e-06	1.08253e-06	1.12849e-05	2.5497e-05	1.66354e-05	0	1.71621e-05	3.88456e-05	0	0	0	2.07862e-06	2.54884e-06	0	2.34122e-05	1.86438e-05	2.11473e-05	2.59018e-05	1.51609e-05	0	0	0	0	0	0	5.66705e-07	0	0	0	1.31853e-06	6.19611e-07	1.1881e-06	0	1.95813e-06	0
s__Enterobacteriaceae_bacterium_strain_FGI_57	0	0	0	0	0	0	3.0214e-07	0	0	0	0	0	0	0	7.8382e-07	0	3.22427e-06	1.03366e-05	3.21976e-06	0	2.45173e-06	7.43852e-06	0	0	0	1.38574e-06	8.49613e-07	0	6.41429e-07	2.6634e-06	2.29862e-06	5.6004e-06	4.39242e-06	0	0	0	0	1.48445e-06	0	2.26682e-06	0	0	0	4.39509e-06	2.47844e-06	2.3762e-06	7.63453e-06	5.87438e-06	0
s__Enterococcus_cecorum	0	0	9.64396e-06	6.28924e-06	0	7.77307e-06	1.35963e-05	0	2.06222e-05	1.17618e-05	3.6831e-05	0	0	0	2.35146e-06	4.33011e-06	4.8364e-06	0	6.43952e-06	7.63761e-07	2.45173e-06	8.26502e-07	9.72137e-07	2.38763e-05	8.13829e-07	0	8.49613e-06	0	1.28286e-06	5.3268e-06	9.1945e-07	0	5.52595e-06	0	0	0	0	0	0	0	0	0	0	0	0	0	0	0	0
s__Enterococcus_durans	0	0	0	0	0	0	0	0	0	2.18824e-06	3.65871e-07	0	7.71321e-06	0	0	0	0	0	0	1.06927e-05	0	0	2.91641e-06	0	8.34174e-06	0	0	0	0	0	0	0	0	0	0	0	0	0	0	0	0	0	0	0	0	1.66334e-05	0	0.000113571	0
s__Enterococcus_faecalis	0	0	0	0	0	0	0	0	0	0	0	0	0	0	0	0	0	0	0	0	0	0	0	0	0	0	0	0	0	0	0	0	0	0	0	0	0	0	0	0	0	0	0	0	0	0	0	0	0
s__Enterococcus_sp._FDAARGOS_375	0	0	0	0	0	0	0	0	0	0	0	0	0	0	0	0	0.000130583	0.000151604	1.60988e-06	0	2.20655e-05	0	9.47834e-06	0	0	0	0	0	1.82807e-05	1.73121e-05	1.14931e-06	1.4701e-05	0	2.47821e-06	8.42196e-06	9.98888e-07	0	0	0	0	0	0	0	0	0	0	0	0	0
s__Enterorhabdus_caecimuris	0.00130704	0.000721007	0	0.000612689	0.00301499	0.00121765	0.000855811	0.019149	0	0	0	0.00156226	0.00870772	0.00222241	0.000822815	0.00400751	0.000797603	0.000588498	0.000481891	0.00883156	0.00066074	0.000690542	6.07586e-06	4.38808e-05	0.00784938	0.0025179	0.00198385	0.00144678	0.000356955	0.00108866	0.000370538	0.000438231	0.000134323	3.05011e-06	7.43114e-07	1.798e-06	2.06751e-06	1.18756e-05	0	0	2.24903e-06	0	0	1.31853e-06	0	1.78215e-06	3.05381e-06	0	1.61132e-05
s__Enterorhabdus_mucosicola	6.88857e-05	4.06868e-05	1.2055e-06	4.31471e-05	0.000196382	7.30669e-05	5.06084e-05	0.00151148	3.69352e-06	1.64118e-06	1.46348e-06	0.000120033	0.000707974	0.000154057	4.70292e-05	0.000247899	4.8364e-05	2.96316e-05	2.3075e-05	0.000706861	5.45509e-05	4.25649e-05	7.29103e-07	1.29061e-05	0.000610575	0.000140653	0.000113423	0.000115132	2.4695e-05	5.92606e-05	1.49411e-05	2.17015e-05	9.20992e-06	5.71895e-07	0	0	2.06751e-06	1.03912e-05	6.60142e-06	1.70012e-06	7.49677e-07	1.64798e-06	5.35554e-06	3.95558e-06	0	0	1.52691e-06	0	1.33551e-05
s__Erwinia_teleogrylli	2.68386e-06	0	0	0	0	5.44115e-06	3.32354e-06	0	0	0	0	0	0	2.34308e-06	0	1.08253e-06	9.6728e-06	1.86059e-05	1.82453e-05	0	1.34845e-05	2.78944e-05	0	0	0	2.77149e-06	8.49613e-07	4.16141e-06	2.43743e-05	1.79779e-05	1.95383e-05	1.19008e-05	1.17604e-05	0	0	0	0	0	0	0	0	0	0	0	0	0	0	0	0
s__Erysipelatoclostridium Clostridium_innocuum	5.45718e-05	0	0.000153098	9.41923e-05	2.82075e-05	9.05563e-05	0.000176148	0.000105411	0.000258855	0.000253836	0.000464778	4.87444e-06	0.000148028	1.28869e-05	3.52719e-05	6.65754e-05	3.90942e-05	3.37663e-05	2.7368e-05	0.000161726	2.51302e-05	1.44638e-05	8.26317e-06	0.000225212	0.000145268	4.8501e-06	0.00018649	1.80328e-05	3.52786e-05	3.529e-05	2.25265e-05	1.96014e-05	7.86386e-05	3.81263e-07	8.91737e-06	5.19422e-06	9.64836e-06	8.5356e-06	1.65035e-05	4.817e-06	3.59845e-05	1.53811e-05	1.07111e-05	1.75804e-06	1.23922e-06	1.1881e-06	0	0	3.26618e-05
s__Erysipelatoclostridium Clostridium_saccharogumia	6.62018e-05	2.27089e-05	0.000172788	8.6148e-05	4.92739e-05	6.99577e-05	5.12127e-05	0.000178662	8.89524e-05	0.000296097	0.000264769	3.04653e-05	0.000342663	0.000174266	0.000104444	0.000135316	0.00020998	7.71801e-05	7.40545e-05	0.000365078	0.000234753	4.56642e-05	6.44041e-05	0.000194882	0.000326549	0.000115363	0.000107476	0.000138714	0.000135021	0.000139163	3.99961e-05	3.29023e-05	7.80718e-05	6.10021e-06	1.90733e-05	2.47724e-05	1.86075e-05	4.45335e-06	1.65035e-05	8.21723e-06	3.37355e-05	4.24354e-05	1.78518e-05	9.22969e-06	1.54903e-05	8.91076e-06	7.63453e-06	2.93719e-06	4.44201e-05
s__Erysipelatoclostridium Clostridium_spiroforme	9.84081e-06	3.78481e-06	0	3.62728e-05	1.17829e-05	2.25419e-05	5.58959e-06	0.00180806	6.77146e-06	4.34914e-05	5.08561e-05	0	0.00451354	0.000202383	0.000157548	0.000118537	0.000145898	1.79168e-05	1.77087e-05	0.00452452	6.74225e-05	3.71926e-06	4.37462e-06	2.2263e-05	0.00361971	0.00010012	7.13675e-05	0.000269104	6.31808e-05	1.93096e-05	1.60904e-06	2.8002e-06	1.03435e-05	7.62526e-07	1.73393e-06	2.99666e-06	0	0	0	0	3.74838e-06	5.49325e-07	1.42814e-06	0	0	0	0	0	1.01615e-06
s__Erysipelatoclostridium_ramosum	0.000203079	6.15032e-05	0.000131801	0.000125639	1.60676e-05	0.000127478	7.1154e-05	1.07197e-05	6.77146e-06	0.000268334	0.00024989	1.34047e-05	9.68254e-06	0.000730747	0.000319603	0.000486054	0.00110955	0.000475484	0.000291925	1.45115e-05	0.00105976	0.000177491	0.000377918	0.000560448	9.76594e-06	0.00048605	0.000419709	0.000575661	0.000741813	0.000641213	0.000169638	0.00014141	0.00025887	7.32025e-05	0.000211292	0.000196182	0	0	0	0	0	0	0	0	0	0	0	0	0
s__Erysipelotrichaceae_bacterium_2_2_44A	9.84081e-06	3.78481e-06	2.65209e-05	1.40411e-05	1.28541e-05	2.40965e-05	2.74947e-05	7.14648e-05	1.32351e-05	2.37972e-05	2.43914e-05	5.48375e-06	8.35324e-05	2.10877e-05	1.48926e-05	2.27331e-05	2.49881e-05	5.51286e-06	4.82964e-06	7.08388e-05	1.83879e-05	3.92588e-06	6.80496e-06	1.09702e-05	7.58895e-05	1.17788e-05	3.31349e-05	1.24842e-05	1.5715e-05	1.26511e-05	6.43615e-06	5.6004e-06	1.47359e-05	1.52505e-06	1.98164e-06	3.39622e-06	4.13501e-06	7.79337e-06	8.80189e-06	2.55017e-06	2.27402e-05	5.49325e-06	8.9259e-06	0	1.23922e-06	2.3762e-06	0	0	2.16294e-05
s__Erysipelotrichaceae_bacterium_21_3	5.72556e-05	8.51583e-06	7.11242e-05	9.30222e-05	1.46393e-05	7.69534e-05	0.000104389	1.07197e-05	0.000112345	0.000172324	0.000321966	0	2.34678e-05	0.000145564	9.36665e-05	0.000154801	0.000202726	8.54494e-05	9.39097e-05	2.52041e-05	0.00015691	4.31847e-05	6.07586e-05	0.000218113	1.99388e-05	0.000107049	0.000156754	0.000117907	0.000130531	0.000109199	4.41336e-05	3.85027e-05	0.000104851	9.34095e-06	4.1119e-05	2.89678e-05	2.34317e-05	0.000107623	8.47182e-05	1.13341e-06	0.000144937	0	3.21332e-06	0	0	1.1881e-06	1.01794e-06	0	0.000148648
s__Erysipelotrichaceae_bacterium_5_2_54FAA	0	2.83861e-06	7.23297e-06	3.51027e-06	7.4982e-06	1.0105e-05	5.28745e-06	0	9.8494e-06	1.24456e-05	6.46372e-06	0	7.71321e-06	4.39327e-06	3.52719e-06	3.24758e-06	3.6273e-06	0	1.60988e-06	7.82855e-06	0	6.19876e-07	7.29103e-07	1.71006e-05	9.56249e-06	2.07862e-06	6.3721e-06	0	1.92429e-06	5.99265e-06	0	2.10015e-06	1.27522e-06	0	0	0	0	2.22668e-06	9.90212e-06	0	1.6243e-05	8.23988e-07	0	1.31853e-06	0	0	0	0	1.74196e-05
s__Erysipelotrichaceae_bacterium_6_1_45	5.54664e-05	1.32469e-05	0.000170377	0.000122128	8.06949e-05	0.000146522	0.000235971	5.89585e-05	0.000140662	0.000389508	0.000363798	6.09305e-06	9.25585e-05	2.89956e-05	3.78193e-05	7.46943e-05	3.22427e-05	4.27247e-05	2.52215e-05	8.84053e-05	4.53569e-05	1.52903e-05	8.99227e-06	0.000139386	8.83004e-05	2.7022e-05	0.00023152	2.49684e-05	4.55415e-05	2.46364e-05	1.70098e-05	2.45017e-05	6.33359e-05	2.28758e-06	4.70639e-06	3.596e-06	6.27143e-05	6.04914e-05	0.00013863	3.20189e-05	7.92158e-05	1.66171e-05	0.000161023	4.39509e-06	3.09805e-06	4.63359e-05	2.18857e-05	4.6016e-05	0.000111631
s__Escherichia_albertii	0.000217392	0.000506219	0	0	8.53367e-05	0.00104004	0.000542492	0	0	0	0	0	1.31289e-06	0.000361712	0.000187921	0.000238697	0.00205305	0.00483271	0.00362277	7.63761e-07	0.00255409	0.00548735	0	0	4.06914e-07	0.000576123	0.000469836	0.000155359	0.00353235	0.00354232	0.00346518	0.0041667	0.00308702	0	0	0	3.03234e-05	0.000364804	0.000163935	0.000219315	4.99784e-07	0	1.39244e-05	0.000650913	0.000364951	0.00115899	0.000943119	0.000936964	6.53237e-06
s__Escherichia_coli	0.00567725	0.0152074	8.03663e-07	0	0.00268757	0.0292955	0.0160849	4.10923e-05	6.15587e-07	0	0	1.21861e-06	4.38176e-05	0.0101271	0.00498255	0.00683399	0.0608512	0.144481	0.104087	3.55149e-05	0.0722168	0.169747	0	0	5.33058e-05	0.0177489	0.0136597	0.0034831	0.107135	0.108911	0.103393	0.131159	0.0921491	0	0	0	0.000144725	0.00270096	0.00126747	0.00293157	2.64886e-05	2.74663e-07	8.64027e-05	0.00588063	0.0028657	0.00920897	0.00845601	0.00897116	5.55977e-05
s__Escherichia_fergusonii	2.05762e-05	2.83861e-05	0	0	4.9988e-06	6.72371e-05	3.09693e-05	0	0	0	0	0	0	2.2845e-05	8.23011e-06	1.67792e-05	0.000128165	0.000330083	0.000222164	0	0.000169782	0.000389282	0	0	0	4.81546e-05	2.93117e-05	5.54854e-06	0.0002245	0.000239706	0.000243424	0.000307322	0.000199784	0	0	0	1.99859e-05	0.000170341	3.7408e-05	8.72726e-05	1.49935e-06	0	1.07111e-05	0.000319084	0.000172252	0.00054118	0.000429061	0.00038673	4.50008e-06
s__Escherichia_marmotae	3.57848e-06	1.13544e-05	0	0	3.57057e-06	3.14809e-05	1.88837e-05	0	0	0	0	0	0	8.49365e-06	2.93932e-06	5.41263e-06	5.19913e-05	0.000143334	7.94208e-05	0	6.2519e-05	0.000169846	0	0	0	1.48967e-05	1.74171e-05	5.54854e-06	8.81965e-05	0.000101209	0.000112403	9.73069e-05	8.69983e-05	0	0	0	0	1.78134e-05	4.40094e-06	1.55844e-05	0	0	0	3.20842e-05	1.05334e-05	4.21776e-05	3.51188e-05	3.62254e-05	0
s__Escherichia_sp._1_1_43	2.05762e-05	7.00191e-05	0	0	5.35586e-06	0.000103771	4.9551e-05	0	0	0	0	0	0	3.89537e-05	1.97914e-05	1.24491e-05	0.00019265	0.000547152	0.000335928	0	0.000247624	0.000482264	0	0	4.06914e-07	5.75084e-05	3.05861e-05	2.63556e-05	0.000312697	0.000316945	0.000297212	0.00041583	0.000356637	0	0	0	2.75667e-06	3.45135e-05	1.10024e-05	1.89846e-05	0	0	0	5.66967e-05	3.96551e-05	0.000125345	9.51772e-05	8.61576e-05	0
s__Escherichia_sp._3_2_53FAA	8.05157e-06	1.13544e-05	0	0	4.28469e-06	3.22583e-05	1.75241e-05	0	0	0	0	0	0	8.78654e-06	3.33123e-06	1.29903e-05	7.85915e-05	0.000144024	0.0001304	3.8188e-07	7.47776e-05	0.00014939	0	0	0	1.94004e-05	1.69923e-05	2.77427e-06	0.000120909	0.000101875	0.000107116	0.000110608	0.000108394	0	0	0	8.27002e-06	0.000428264	0.000275059	0.000797638	4.74795e-06	0	1.67807e-05	0.00093088	0.000452935	0.00152968	0.00152742	0.00163504	8.12917e-06
s__Escherichia_sp._KTE114	8.94619e-06	1.60855e-05	0	0	4.64174e-06	3.80881e-05	2.31137e-05	0	0	0	0	0	0	1.72802e-05	9.01393e-06	9.20147e-06	9.51158e-05	0.000203287	0.000143279	0	0.000106037	0.000225428	0	0	8.13829e-07	2.84077e-05	2.46388e-05	8.32281e-06	0.000167734	0.000163133	0.000151249	0.000175712	0.000173288	0	0	0	1.30942e-05	0.000151043	5.28113e-05	6.20543e-05	2.49892e-06	0	2.85629e-06	0.000301064	0.000165746	0.000376034	0.000336937	0.000300573	1.03066e-05
s__Escherichia_sp._KTE159	1.78924e-06	3.78481e-06	0	0	7.14115e-07	8.93903e-06	4.83424e-06	0	0	0	0	0	0	2.63596e-06	1.56764e-06	2.16505e-06	2.33759e-05	4.68593e-05	3.21976e-05	0	1.59362e-05	4.66974e-05	0	0	0	4.50367e-06	2.54884e-06	0	3.39957e-05	2.26389e-05	2.39057e-05	2.24016e-05	2.38041e-05	0	0	0	1.37834e-06	1.41023e-05	2.20047e-06	8.50058e-06	0	0	0	2.63705e-05	9.91377e-06	4.81181e-05	3.91906e-05	3.133e-05	0
s__Escherichia_sp._KTE172	0.000118984	0.000344418	0	0	5.32015e-05	0.000612907	0.00029791	0	0	0	0	0	3.28222e-07	0.000207655	9.24907e-05	0.000171039	0.00124658	0.00298039	0.00214007	9.54701e-07	0.0015783	0.00317046	0	0	1.4242e-06	0.000366529	0.000282496	8.04539e-05	0.0021706	0.00228719	0.0020883	0.00260629	0.00195222	0	0	0	4.96201e-05	0.000497291	0.000180439	0.000203447	2.99871e-06	0	1.78518e-05	0.000875063	0.00049383	0.00127483	0.0011238	0.00109557	7.69368e-06
s__Escherichia_sp._KTE31	1.78924e-06	9.46204e-06	0	0	7.14115e-07	2.17646e-05	7.25136e-06	0	0	0	0	0	0	4.68615e-06	4.70292e-06	3.24758e-06	3.06305e-05	9.23404e-05	6.22487e-05	0	3.06466e-05	9.62875e-05	0	0	0	1.10859e-05	5.94729e-06	0	5.80493e-05	5.85948e-05	5.21788e-05	8.26059e-05	5.34175e-05	0	0	0	2.75667e-06	6.68003e-06	2.20047e-06	1.19008e-05	0	0	0	2.19755e-05	9.29416e-06	4.51478e-05	3.46099e-05	3.133e-05	2.90327e-07
s__Escherichia_sp._KTE52	1.78924e-06	1.89241e-06	0	0	0	7.77307e-07	2.71926e-06	0	0	0	0	0	0	1.75731e-06	1.17573e-06	2.16505e-06	6.44853e-06	2.41188e-05	9.65928e-06	0	1.65491e-05	1.85963e-05	0	0	0	3.46436e-06	8.49613e-07	2.77427e-06	1.50736e-05	1.79779e-05	1.26424e-05	1.12008e-05	1.60111e-05	0	0	0	0	1.37312e-05	4.40094e-06	6.23376e-06	0	0	0	1.88989e-05	1.14628e-05	3.5049e-05	1.88318e-05	2.44766e-05	2.90327e-07
s__Escherichia_sp._KTE96	1.78924e-06	0	0	0	0	4.66384e-06	1.20856e-06	0	0	0	0	0	0	1.17154e-06	1.17573e-06	1.08253e-06	8.06066e-06	1.72277e-05	2.09285e-05	0	1.22586e-05	2.43818e-05	0	0	4.06914e-07	5.54297e-06	4.24807e-06	0	1.76393e-05	2.33047e-05	1.40216e-05	1.26009e-05	1.02018e-05	0	0	0	0	2.22668e-06	4.40094e-06	1.70012e-06	0	0	0	8.79018e-06	3.71766e-06	1.30691e-05	1.01794e-05	1.37069e-05	0
s__Eubacteriaceae_bacterium_CHKCI004	3.48901e-05	8.51583e-06	4.62106e-05	1.74051e-05	1.71387e-05	3.73107e-05	5.00042e-05	5.35986e-05	1.35429e-05	2.92678e-05	1.76838e-05	5.48375e-06	7.49987e-05	9.37231e-06	5.87865e-06	2.70632e-06	6.44853e-06	0	2.68313e-06	7.9813e-05	5.51638e-06	1.85963e-06	0	2.25857e-06	7.52791e-05	3.81079e-06	5.94729e-06	6.93568e-06	9.62144e-06	5.99265e-06	1.60904e-06	4.90035e-06	3.54228e-06	0	0	0	3.44584e-06	2.59779e-06	7.70165e-06	5.66705e-07	7.49677e-06	3.15862e-06	1.78518e-06	0	2.16864e-06	1.1881e-06	0	1.95813e-06	1.23389e-05
s__Eubacterium_aggregans	0	0	0	0	0	0	0	0	0	0	0	0	0	0	0	0	0	0	0	0	0	0	0	0	0	0	0	0	0	0	0	0	0	0	0	0	6.20252e-06	1.41023e-05	9.90212e-06	1.70012e-06	0	0	0	7.82326e-05	8.14788e-05	9.68302e-05	3.35919e-05	3.32882e-05	1.30647e-06
s__Eubacterium_callanderi	0	1.89241e-06	0	2.92523e-07	1.42823e-06	0	1.20856e-06	0	0	0	2.43914e-07	0	0	0	0	0	0	2.75643e-06	1.07325e-06	1.9094e-06	1.22586e-06	0	0	0	4.06914e-07	0	0	0	6.41429e-07	0	9.1945e-07	1.4001e-06	1.41691e-06	0	0	0	1.37834e-06	1.48445e-05	1.32028e-05	3.40023e-06	1.49935e-06	5.49325e-07	7.14072e-07	0.00020613	0.000261785	0.000174651	8.34709e-05	8.02832e-05	1.74196e-06
s__Eubacterium_coprostanoligenes	0	0	0	0	0	0	0	6.07451e-05	1.53897e-06	1.36765e-06	0	0	4.66075e-05	0	0	0	0	0	0	4.39162e-05	0	0	0	0	7.46688e-05	0	0	0	0	0	0	0	0	0	0	0	0	1.85556e-06	0	0	7.24687e-06	0	0	0	0	0	0	0	7.11302e-06
s__Eubacterium_eligens	5.99395e-05	2.83861e-05	0.00103713	0.000102383	5.42727e-05	5.40229e-05	3.73143e-05	0.0018956	0.000724546	0.00103559	0.000745035	5.72747e-05	0.00310399	4.74473e-05	4.68332e-05	1.73204e-05	2.70032e-05	8.26929e-06	2.68313e-05	0.00329868	1.7775e-05	7.23189e-06	7.29103e-07	5.13018e-05	0.00312775	1.38574e-05	2.37892e-05	2.91298e-05	9.62144e-06	2.79657e-05	1.28723e-05	1.05007e-05	2.1537e-05	0	0	0	0.000200548	9.90871e-05	0.000156233	7.16882e-05	0.00613385	0.00103177	0.000285629	4.96645e-05	0.000168224	7.78206e-05	4.17354e-05	2.34975e-05	0.00439149
s__Eubacterium_hallii	0.0010637	0.000626387	0.00622719	0.000271607	0.000439538	0.000727171	0.000612589	0.021125	0.00183876	0.000552122	0.00134848	0.000335727	0.0355047	0.000162551	0.000110323	4.97962e-05	0.000109222	0.000152982	9.069e-05	0.0362355	0.000110328	3.8639e-05	1.33669e-05	0.00012164	0.0357623	6.72086e-05	7.09427e-05	6.51954e-05	9.68558e-05	0.000110531	8.41297e-05	8.89063e-05	8.92654e-05	1.71568e-06	0	0	0.00149205	0.00175462	0.00277369	0.000980117	0.0293761	0.0233165	0.00728675	8.08697e-05	9.85181e-05	0.000168116	6.92198e-05	5.87438e-05	0.028467
s__Eubacterium_limosum	3.57848e-06	1.89241e-06	4.01832e-06	4.38784e-06	9.64055e-06	1.04936e-05	9.81955e-06	1.07197e-05	4.61691e-06	5.74414e-06	4.26849e-06	3.65583e-06	9.68254e-06	1.84517e-05	9.9937e-06	1.29903e-05	1.73304e-05	1.3093e-05	1.34157e-05	6.68291e-06	1.65491e-05	8.47164e-06	0	1.09702e-05	8.95211e-06	8.6609e-06	9.77055e-06	2.0807e-05	2.30914e-05	1.39828e-05	8.73477e-06	8.4006e-06	2.60712e-05	0	0	0	0.000942782	0.00447414	0.00354826	0.00068628	9.87074e-05	0.000109865	2.10651e-05	0.0452123	0.0556122	0.0430081	0.016089	0.0132653	0.000304118
s__Eubacterium_plexicaudatum	1.07354e-05	0	1.48678e-05	1.2286e-05	1.2497e-05	2.72058e-05	1.10281e-05	1.96528e-05	3.60119e-05	3.30972e-05	4.13434e-05	1.21861e-06	2.3632e-05	2.19663e-05	1.95955e-05	1.40728e-05	1.33001e-05	1.79168e-05	5.9029e-06	1.68027e-05	2.14526e-05	9.09152e-06	1.94427e-06	3.64598e-05	1.58697e-05	5.19654e-06	7.22171e-06	1.66456e-05	6.735e-06	7.9902e-06	5.97642e-06	4.2003e-06	5.80934e-06	3.81263e-07	0	0	1.03375e-05	1.59579e-05	1.32028e-05	1.70012e-06	1.24946e-05	2.77409e-05	9.28294e-06	8.79018e-06	7.12552e-06	8.91076e-06	9.16144e-06	0	1.45164e-05
s__Eubacterium_pyruvativorans	0	0	0	0	0	0	0	7.14648e-06	0	0	0	0	0	0	0	0	0	0	0	0	0	0	0	0	0	0	0	0	0	0	0	0	0	0	0	0	0	1.48445e-06	0	0	1.99914e-06	0	0	0	0	0	0	0	1.74196e-06
s__Eubacterium_ramulus	0.000449993	9.2728e-05	0.00056819	0.0021986	0.00163461	0.000536731	0.00015243	0.00835245	0.000361042	0.000559644	0.000550148	0.000323541	0.00361618	0.000264182	0.000258269	0.000140187	0.00018741	0.000126107	0.000110545	0.00367904	0.000197977	5.86816e-05	1.48251e-05	0.000393637	0.00613484	0.000156243	0.000174171	0.000181715	0.000117382	0.000156475	6.13733e-05	8.19058e-05	0.000108819	9.53158e-07	6.68803e-06	7.59155e-06	0.00139488	0.00140466	0.00243482	0.000180779	0.00208535	0.000561548	0.00059268	0.000115591	0.000113389	0.000100989	5.85314e-05	3.72044e-05	0.00119339
s__Eubacterium_rectale	0.000145823	9.08355e-05	0.00325886	0.000869085	0.000368483	0.000495145	0.000263919	0.0341727	0.00623836	0.0207965	0.0239692	0.000110894	0.00333851	0.000173095	0.000134033	0.000147765	0.000109222	9.5786e-05	4.82964e-05	0.00361832	0.000139135	5.37226e-05	1.74985e-05	0.000369438	0.00609537	7.58695e-05	7.94388e-05	5.1324e-05	9.04415e-05	8.45629e-05	3.72377e-05	3.99028e-05	5.24257e-05	0	2.72475e-06	9.98888e-07	0.0152458	0.00776294	0.0126747	0.00456793	0.0474945	0.153529	0.0759815	0.000460166	0.000535034	0.000487715	0.00013844	0.00015665	0.0560316
s__Eubacterium_sp._14-2	0	0	0	0	0	0	0	8.9331e-06	6.15587e-07	2.73531e-07	0	0	1.477e-06	0	0	2.70632e-06	0	0	0	3.43692e-06	1.22586e-06	0	0	0	4.2726e-06	0	0	0	6.41429e-07	0	0	0	2.83382e-07	0	0	0	0	1.85556e-06	0	0	2.24903e-06	5.08126e-06	2.49925e-06	0	6.19611e-07	0	0	0	3.04844e-06
s__Eubacterium_sp._3_1_31	2.14709e-05	8.51583e-06	4.58088e-05	1.71126e-05	1.71387e-05	2.56511e-05	2.08477e-05	6.43183e-05	2.40079e-05	2.95413e-05	2.52451e-05	1.46233e-05	9.71536e-05	5.09619e-05	2.58661e-05	1.94855e-05	6.28732e-05	2.06732e-05	2.57581e-05	0.000129076	3.30983e-05	1.42572e-05	7.29103e-07	1.93592e-05	9.90836e-05	1.45503e-05	2.54884e-05	2.49684e-05	2.79022e-05	4.39461e-05	1.79293e-05	2.94021e-05	2.59295e-05	1.71568e-06	0	0	2.06751e-06	7.79337e-06	1.98042e-05	4.25029e-06	0.000109703	2.55436e-05	2.57066e-05	6.46078e-05	1.76589e-05	1.78215e-05	6.10763e-06	2.93719e-06	0.00013268
s__Eubacterium_sp._SB2	0	0	0	0.000316363	0	8.70584e-05	6.97943e-05	0.00013757	6.15587e-07	6.83827e-07	8.53699e-07	0	0.000187415	7.8786e-05	0.000111694	2.70632e-06	0.00075206	0.00050994	0.000486721	0.000183494	0.000697516	0.00031965	0	2.25857e-06	0.000173142	4.53831e-05	5.2676e-05	0.000194199	0.000491014	0.000753076	0.00028388	0.000473234	0.000292734	0	0	0	0	0	0	0	2.24903e-06	0	0	7.03214e-06	0	2.3762e-06	0	1.95813e-06	8.12917e-06
s__Eubacterium_sp._YI	3.57848e-06	0	2.41099e-06	5.85046e-07	3.57057e-06	1.55461e-06	1.20856e-06	1.07197e-05	0	8.20592e-07	9.75656e-07	4.87444e-06	1.23083e-05	5.85769e-07	0	0	1.61213e-06	0	0	6.68291e-06	2.45173e-06	0	0	0	6.51063e-06	0	0	2.77427e-06	2.56572e-06	1.3317e-06	0	0	0	0	0	0	5.51335e-06	2.22668e-06	2.20047e-06	1.13341e-06	6.4972e-06	4.11994e-06	4.28443e-06	1.62618e-05	1.51805e-05	7.1286e-06	4.07175e-06	1.95813e-06	9.72597e-06
s__Eubacterium_ventriosum	0.000101092	3.02785e-05	0.000300972	0.000535756	0.000284575	0.000255734	2.35669e-05	0.00369473	0.000290249	0.00063801	0.000577588	0.000296122	0.00621652	0.000503176	9.46462e-05	7.36118e-05	2.21668e-05	1.3093e-05	5.36627e-06	0.00607801	2.75819e-05	1.01246e-05	0	0.000173587	0.00619466	0.000272991	7.30667e-05	0.000162295	1.02629e-05	1.53145e-05	1.12633e-05	1.12008e-05	1.60111e-05	5.71895e-07	0	0	0.000125429	7.5707e-05	9.24198e-05	2.21015e-05	0.000633477	0.000198993	7.64057e-05	3.69188e-05	3.22197e-05	3.86133e-05	1.17063e-05	9.79064e-06	0.000589655
s__Faecalibacterium_prausnitzii	0.000636969	0.000386997	0.0102495	0.000289159	0.00182349	0.00242248	0.00111731	0.0747379	0.00908361	0.00295358	0.00317454	0.000591636	0.0281591	0.000282634	0.000400728	0.000274962	0.000386509	7.85583e-05	0.000111082	0.0271599	0.000361017	9.00887e-05	0.000112525	0.00189526	0.0329424	0.000231073	0.000453269	0.000178941	0.000573758	0.000318276	0.000111253	0.000105007	7.28292e-05	3.31699e-05	2.52659e-05	1.798e-05	0.0120129	0.0186677	0.0185313	0.00440415	0.122076	0.0183351	0.0375277	0.00182177	0.000743533	0.00119998	0.00155897	0.000977106	0.107415
s__Faecalicatena_contorta	2.86278e-05	9.46204e-06	5.42473e-05	0.000173466	2.03523e-05	8.04513e-05	5.58959e-05	0.000133997	2.30845e-05	6.68782e-05	4.84169e-05	1.34047e-05	0.000184789	6.5899e-05	7.54427e-05	1.35316e-05	0.000348221	0.000188816	0.000170111	0.000185212	0.000267851	0.000140299	1.70124e-06	4.09769e-05	0.000190843	4.08794e-05	4.16311e-05	0.000129004	0.000219369	0.00032094	0.00013424	0.000184813	0.00012738	0	1.73393e-06	5.99333e-07	2.06751e-05	2.15245e-05	2.75059e-05	1.07674e-05	4.92288e-05	3.63928e-05	1.42814e-05	1.09877e-05	1.02236e-05	1.30691e-05	1.27242e-05	6.85345e-06	6.22752e-05
s__Faecalicatena_fissicatena	1.78924e-06	1.89241e-06	0	1.9014e-06	0	1.55461e-06	7.5535e-07	0	0	0	2.43914e-07	0	1.477e-06	1.0251e-05	2.93932e-06	1.08253e-06	3.6273e-06	6.20197e-06	5.9029e-06	7.63761e-07	3.06466e-06	8.26502e-07	4.86069e-07	0	8.13829e-07	6.23585e-06	2.97365e-06	6.93568e-06	4.16929e-06	2.6634e-06	1.60904e-06	0	2.12537e-06	0	0	0	0	0	0	0	4.99784e-07	0	0	0	0	0	0	0	0
s__Faecalicoccus_pleomorphus	0	0	1.60733e-06	0	0	1.55461e-06	0	0	1.23117e-06	0	0	2.43722e-06	2.41243e-05	1.17154e-06	0	0	0	0	0	1.35568e-05	0	0	0	0	9.9694e-06	0	0	0	0	0	0	0	1.27522e-06	0	0	0	0	0	0	0	3.99828e-05	1.78531e-06	0	0	0	0	0	0	4.06458e-05
s__Faecalitalea_cylindroides	0.000113617	2.83861e-05	0.000126175	0.000108526	6.8555e-05	0.000162069	4.38103e-05	0.000809339	8.89524e-05	7.72724e-05	7.85403e-05	3.89955e-05	0.00103062	0.000813341	0.00128272	0.000455202	0.000170483	1.72277e-05	4.23935e-05	0.00103394	0.000147104	9.09152e-06	4.86069e-06	0.000180686	0.000940786	0.000101852	0.000323703	5.54854e-05	8.33858e-05	3.92851e-05	1.12633e-05	1.75012e-05	3.34391e-05	0	1.23852e-06	9.98888e-07	3.03234e-05	2.74624e-05	6.49139e-05	1.27509e-05	0.00018542	0.000163974	0.000106754	2.15359e-05	1.98275e-05	1.48513e-05	1.47601e-05	0	0.000200471
s__Faecalitalea_sp._Marseille-P3755	1.96816e-05	3.78481e-06	5.78638e-05	6.47938e-05	2.4637e-05	0.000109212	7.67435e-05	0.000160796	4.7708e-05	6.01767e-05	0.000153422	8.53028e-06	0.000174614	8.49365e-06	5.58472e-05	9.74274e-06	3.18396e-05	2.75643e-06	5.9029e-06	0.000180438	6.74225e-06	6.61202e-06	3.40248e-06	5.80775e-05	0.000189215	7.62159e-06	7.34916e-05	1.52585e-05	3.46372e-05	1.46487e-05	8.27505e-06	4.90035e-06	3.42892e-05	0	9.90819e-07	7.99111e-07	9.64836e-06	2.41223e-05	1.54033e-05	0	3.32357e-05	4.3946e-06	3.9274e-06	0	0	0	0	0	4.65976e-05
s__Filifactor_alocis	0	0	0	0	0	0	0	4.46655e-05	0	0	0	0	3.82378e-05	2.92885e-06	3.9191e-06	0	8.06066e-06	0	2.68313e-06	4.06703e-05	0	3.09938e-06	1.21517e-06	0	5.24919e-05	0	0	0	3.20715e-06	0	3.44794e-06	0	2.12537e-06	0	0	0	0	0	0	0	0	0	0	0	0	0	0	0	1.45164e-06
s__Finegoldia_magna	0	0	0	0	3.21352e-06	0	0	0	0	0	0	0	3.11811e-06	0	2.74337e-06	0	1.49122e-05	3.23881e-05	1.23424e-05	9.54701e-07	1.40974e-05	5.78551e-06	0	0	3.86569e-06	0	0	0	7.37643e-06	1.26511e-05	4.48232e-05	5.18037e-05	7.5238e-05	0	0	0	0	0	0	0	0	0	0	0	0	0	0	0	0
s__Firmicutes_bacterium_ASF500	1.78924e-05	0	1.2055e-06	1.9014e-06	9.9976e-06	6.72371e-05	6.19387e-06	8.9331e-06	0	0	6.09785e-07	4.87444e-06	1.13236e-05	0	0	1.62379e-06	1.2091e-06	0	0	1.06927e-05	1.53233e-05	4.13251e-06	0	9.67959e-07	8.34174e-06	0	2.12403e-06	4.16141e-06	7.37643e-06	5.3268e-06	7.12574e-06	0	1.13353e-06	0	0	0	2.27426e-05	2.74624e-05	3.08066e-05	9.35064e-06	8.24644e-06	0	0	0	9.29416e-07	0	0	0	8.56466e-06
s__Flavonifractor_plautii	0.00546702	0.000922549	0.000281282	0.00424699	0.0019731	0.0168252	0.0075751	0.001415	0.000230538	0.000119123	0.000105371	0.000467337	0.00164652	0.00488942	0.00464688	0.00663318	0.017565	0.00279364	0.00597588	0.00160657	0.0108115	0.00339734	8.99227e-06	0.000222953	0.00149724	0.00475691	0.00801568	0.00187402	0.0158189	0.0117729	0.00757052	0.00589722	0.00352839	7.62526e-07	3.71557e-06	2.59711e-06	0.000591307	0.000945596	0.000729456	0.000223282	0.000504033	4.17487e-05	2.9277e-05	0.000357321	1.54903e-05	0.000264946	0.000154727	0.000129236	0.000435636
s__Fournierella_massiliensis	0.000301487	0.000128684	2.29044e-05	0.000149187	0.000387407	0.00100933	0.00017645	0.000912963	1.63131e-05	3.59693e-05	1.1342e-05	2.74187e-05	0.000922795	0.00018481	0.000389167	0.000280916	0.00034943	1.3093e-05	2.3075e-05	0.00089971	0.000251915	2.37619e-05	9.96441e-06	4.51714e-06	0.000872628	0.000341932	0.000341969	0.000467465	0.000788637	0.0003802	5.60864e-05	4.55032e-05	2.09703e-05	1.04847e-05	4.95409e-07	2.79689e-06	4.82418e-06	5.49247e-05	4.1809e-05	1.21842e-05	0.000111702	1.20852e-05	2.46355e-05	2.19755e-06	0	7.1286e-06	1.01794e-06	1.95813e-06	0.000126292
s__Fusicatenibacter_saccharivorans	0.000256756	0.000150446	0.000562564	0.000250985	0.000267793	0.00044734	0.000252287	0.00396808	0.00034873	0.00100974	0.000834186	0.000134657	0.00435485	0.000273554	0.000525159	0.000147224	0.000180962	8.75167e-05	9.60562e-05	0.00441549	0.000171621	5.37226e-05	1.91997e-05	0.000267479	0.00414503	0.000172525	0.00025191	0.000172005	0.000178317	0.000162467	7.74636e-05	7.14051e-05	0.000138149	3.81263e-07	5.94491e-06	7.192e-06	0.00153547	0.00204223	0.00201343	0.000902478	0.0452165	0.017311	0.046464	0.00118931	0.00130366	0.00035049	0.000150655	0.00013609	0.0412316
s__Fusicatenibacter_sp._2789STDY5834925	1.78924e-06	4.73102e-06	4.82198e-06	2.83747e-05	3.92763e-06	1.36029e-05	1.37474e-05	2.14394e-05	2.77014e-06	4.37649e-06	5.61002e-06	1.46233e-05	4.38176e-05	5.18406e-05	5.78067e-05	3.19345e-05	1.08819e-05	1.37822e-06	1.60988e-06	4.48709e-05	9.19397e-06	2.47951e-06	2.43034e-07	3.22653e-07	4.88297e-05	4.08794e-05	3.65334e-05	1.94199e-05	7.05572e-06	4.66095e-06	1.14931e-06	1.4001e-06	1.41691e-06	0	0	0	7.58085e-06	4.08224e-06	1.21026e-05	3.96694e-06	4.47307e-05	9.87412e-05	6.14102e-05	0	3.09805e-07	1.78215e-06	1.01794e-06	0	4.77589e-05
s__Fusobacterium_equinum	0	0	0	0.000304224	0	8.66698e-05	4.38103e-06	0	0	0	0	0	0	0	0	0	0	0	0	0	0	0	0	0	0	0	0	0	0	0	0	0	0	0	0	0	0	0	0	0	0	0	0	0	0	0	0	0	0
s__Fusobacterium_gonidiaformans	0	0	0	0.00130056	0	0.00042713	1.7373e-05	8.9331e-06	0	0	0	0	0	0	0	0	0	0	0	0	0	0	0	0	0	0	0	0	0	0	0	0	0	0	0	0	0	0	0	0	0	0	0	0	0	0	0	0	0
s__Fusobacterium_naviforme	6.26233e-06	3.78481e-06	7.6348e-06	5.85046e-07	1.42823e-06	1.55461e-06	4.5321e-06	1.25063e-05	5.84808e-06	9.57357e-07	4.87828e-07	2.43722e-06	1.72316e-05	1.17154e-06	0	0	1.61213e-06	7.58018e-06	0	2.00487e-05	2.45173e-06	0	0	0	2.1363e-05	0	6.3721e-06	0	4.81072e-06	2.6634e-06	9.1945e-07	0	1.5586e-06	0	0	0	0	2.59779e-06	0	0	1.12452e-05	5.49325e-07	0	0	2.16864e-06	0	0	0	1.03066e-05
s__Gabonia_massiliensis	9.84081e-06	1.79779e-05	0	1.50649e-05	2.85646e-06	2.33192e-06	5.43852e-06	3.57324e-06	0	0	4.87828e-07	1.27954e-05	2.13344e-06	8.78654e-06	2.93932e-06	2.16505e-06	8.06066e-07	2.75643e-06	4.29302e-06	2.10034e-06	1.22586e-06	4.13251e-07	0	0	8.13829e-07	3.81079e-06	8.49613e-07	2.77427e-06	6.41429e-07	1.3317e-06	1.8389e-06	0	1.84198e-06	0	0	0	3.03234e-05	4.82447e-06	6.60142e-06	4.817e-06	0.000153434	8.23988e-07	7.14072e-07	8.79018e-07	6.19611e-07	0	1.01794e-06	7.83251e-06	2.75811e-06
s__Gabonibacter_massiliensis	0	0	0	4.38784e-07	0	0	0	0	0	0	0	0	4.92332e-07	0	0	0	0	0	0	1.52752e-06	0	6.19876e-07	0	0	1.62766e-06	0	0	0	0	0	0	0	0	0	0	0	5.65118e-05	4.82447e-06	5.50118e-06	4.53364e-06	2.89875e-05	0	0	0.00017009	0.000160789	2.97025e-06	1.06883e-05	0	4.1662e-05
s__Gemmiger_formicilis	1.52085e-05	2.83861e-06	0.000207345	1.25785e-05	2.57081e-05	6.8403e-05	4.87956e-05	0.00039663	0.000105573	5.48429e-05	5.62222e-05	5.48375e-06	0.000235991	9.37231e-06	2.64539e-05	1.24491e-05	8.06066e-06	0	3.21976e-06	0.000247649	1.83879e-06	1.85963e-06	1.45821e-06	1.67779e-05	0.000255746	9.00733e-06	1.95411e-05	8.32281e-06	7.37643e-06	0	6.89587e-07	2.10015e-06	3.2589e-06	0	1.48623e-06	1.798e-06	0.000395583	0.000380762	0.000503908	1.72845e-05	0.00251367	0.000821653	0.00190871	7.20795e-05	0.000135695	3.44549e-05	1.17063e-05	0	0.00436043
s__Gordonibacter_massiliensis	2.77332e-05	2.46013e-05	0	1.88677e-05	5.46298e-05	4.15859e-05	5.15149e-05	1.25063e-05	0	2.73531e-07	6.09785e-07	4.20421e-05	2.34678e-05	4.8326e-05	2.52782e-05	8.66021e-05	8.18157e-05	4.13465e-05	6.17121e-05	1.64209e-05	0.000118296	4.83504e-05	0	0	1.40385e-05	6.02798e-05	6.49954e-05	4.02269e-05	4.90693e-05	7.12459e-05	6.57407e-05	4.83034e-05	4.12321e-05	0	0	0	0	0	0	0	1.74925e-06	0	0	6.15313e-06	1.54903e-06	0	1.01794e-06	0	4.20975e-06
s__Gordonibacter_pamelaeae	0.000333693	0.000310355	3.21465e-06	0.000212079	0.000821946	0.000468716	0.000626185	0.000216181	1.29273e-05	3.82943e-06	5.48806e-06	0.000516082	0.000284404	0.00036962	0.000196739	0.000819472	0.000885061	0.000410019	0.000611218	0.000249559	0.000871588	0.000410771	7.29103e-07	1.80686e-05	0.000232755	0.000574044	0.000392097	0.000405044	0.00038133	0.000608587	0.00061879	0.000492835	0.000350119	0	7.43114e-07	1.19867e-06	0.000410055	0.000446449	0.000338873	0.000110508	0.00046405	1.62051e-05	2.39214e-05	0.00121173	0.00073145	9.14838e-05	0.000615343	0.000307426	0.00185185
s__Gordonibacter_urolithinfaciens	0.0035418	0.00308746	5.62564e-06	0.00208159	0.00795738	0.00448157	0.00589551	0.00243874	1.2004e-05	5.74414e-06	4.51241e-06	0.00475258	0.00264284	0.00352487	0.00159801	0.00763127	0.00883771	0.0036633	0.00536895	0.00251182	0.00954089	0.00387526	8.26317e-06	5.54963e-05	0.00234769	0.00522356	0.00400465	0.00366481	0.00403972	0.00626565	0.00610009	0.00457202	0.00326272	5.71895e-07	2.72475e-06	3.39622e-06	4.82418e-05	4.71313e-05	4.62099e-05	1.58678e-05	5.99741e-05	1.00252e-05	8.21183e-06	0.000106801	6.62983e-05	8.3167e-06	6.31121e-05	1.66441e-05	0.000178406
s__Gottschalkia_purinilyticum	0	8.51583e-06	0	5.41167e-06	3.92763e-06	1.08823e-05	1.0726e-05	1.60796e-05	0	0	7.31742e-07	0	1.11595e-05	8.20077e-06	1.17573e-06	3.24758e-06	3.6273e-06	0	5.9029e-06	1.08836e-05	6.74225e-06	0	0	0	1.9125e-05	3.11792e-06	7.22171e-06	1.24842e-05	6.41429e-06	3.9951e-06	3.21807e-06	0	9.635e-06	0	0	0	0	0	0	0	0	0	0	0	0	0	0	0	0
s__Hespellia_stercorisuis	8.94619e-06	7.56963e-06	3.53612e-05	9.50699e-06	1.35682e-05	2.021e-05	7.85564e-06	2.67993e-05	4.24755e-05	4.22605e-05	3.3904e-05	4.87444e-06	3.77455e-05	3.77821e-05	1.95955e-05	1.78617e-05	1.1688e-05	1.3093e-05	2.36116e-05	3.62786e-05	1.28716e-05	5.57889e-06	8.5062e-06	4.22675e-05	4.29295e-05	8.6609e-06	9.77055e-06	5.54854e-06	9.94215e-06	1.13194e-05	3.90766e-06	4.2003e-06	1.24688e-05	0	1.48623e-06	3.99555e-07	2.13642e-05	1.6329e-05	2.97064e-05	4.25029e-06	3.64843e-05	6.01511e-05	3.35614e-05	1.01087e-05	1.08432e-05	4.7524e-06	2.03588e-06	0	4.09362e-05
s__Holdemanella_biformis	1.96816e-05	6.62343e-06	4.7818e-05	2.22317e-05	6.78409e-06	7.38442e-06	1.40495e-05	7.32514e-05	2.27767e-05	4.81414e-05	4.07336e-05	2.92467e-05	0.000294415	9.66519e-06	1.37168e-05	5.9539e-06	6.0455e-06	4.82375e-06	0	0.000293093	1.83879e-05	2.27288e-06	0	1.06475e-05	0.000280567	2.42505e-06	6.3721e-06	5.54854e-06	4.81072e-06	1.73121e-05	5.05697e-06	0	3.68397e-06	0	0	0	2.06751e-05	2.59779e-06	1.65035e-05	6.23376e-06	4.82292e-05	6.20738e-05	1.17822e-05	1.31853e-05	1.95177e-05	1.1287e-05	2.03588e-06	3.91625e-06	7.25819e-05
s__Holdemania_filiformis	0.000103776	1.60855e-05	1.44659e-05	1.2286e-05	1.10688e-05	0.000157405	8.8527e-05	0.000770033	2.30845e-05	5.33385e-06	4.39045e-06	6.09305e-06	0.000332981	1.96233e-05	6.60368e-05	8.87672e-05	6.69035e-05	3.30772e-05	2.57581e-05	0.00030455	0.000112166	5.1863e-05	0	1.32288e-05	0.000322073	0.000128528	7.26419e-05	0.000213619	0.000134379	0.00020375	0.00013401	9.94071e-05	0.000104426	0	0	1.99778e-06	4.13501e-05	3.9338e-05	3.19068e-05	3.20189e-05	0.00011495	3.29595e-06	1.0354e-05	0.000114272	0.000156761	0.000133067	0.000101794	6.85345e-05	0.000166212
s__Holdemania_massiliensis	1.78924e-06	0	0	2.92523e-07	2.4994e-06	4.66384e-06	1.05749e-06	3.57324e-06	0	6.83827e-07	6.09785e-07	0	6.72854e-06	7.02923e-06	9.79775e-07	5.41263e-06	8.06066e-07	1.37822e-06	0	6.49197e-06	0	0	0	0	3.45877e-06	6.92872e-07	0	1.38714e-05	3.20715e-06	3.32925e-06	0	0	0	0	0	3.99555e-07	0	7.05114e-06	5.50118e-06	5.66705e-07	1.77423e-05	0	0	2.98866e-05	0	4.15835e-06	2.54484e-06	4.89532e-06	1.771e-05
s__Holdemania_sp._Marseille-P2844	2.86278e-05	4.73102e-06	1.40641e-05	6.87429e-06	7.14115e-06	3.38129e-05	1.66177e-05	0.000125063	1.07728e-05	1.53177e-05	1.52446e-05	1.21861e-06	5.41566e-05	8.78654e-06	1.56764e-05	1.73204e-05	1.41062e-05	1.86059e-05	9.12266e-06	5.4418e-05	2.14526e-05	8.67827e-06	4.86069e-07	1.61326e-05	6.10371e-05	2.49434e-05	6.3721e-06	4.16141e-05	2.56572e-05	3.9951e-05	1.88487e-05	1.19008e-05	1.34607e-05	0	0	0	3.44584e-06	1.2989e-05	2.20047e-05	7.65052e-06	0.000156682	3.02129e-06	4.28443e-06	0.000192065	7.90003e-05	0.000100989	0.000125715	3.42672e-05	0.000234004
s__Hungatella_hathewayi	0.000943823	1.51393e-05	6.67041e-05	2.42794e-05	5.78433e-05	0.000162069	0.00174229	0.000235834	0.000102803	0.000615034	0.000540635	3.53397e-05	0.000287194	0.00247312	0.00283762	0.00208495	0.00154604	0.00163663	0.000963782	0.00028431	0.00139381	0.00185178	1.91997e-05	0.00243667	0.000296234	0.0017786	0.00310746	0.00236645	0.0016985	0.00157673	0.00130746	0.00151841	0.00146069	2.47821e-06	5.94491e-06	1.05882e-05	5.51335e-05	9.61182e-05	0.000168336	5.21369e-05	0.00016243	9.4072e-05	4.67717e-05	0.000114272	4.24433e-05	5.82169e-05	7.73633e-05	4.69951e-05	0.000151551
s__Ileibacterium_massiliense	5.36772e-06	0	0	8.77568e-07	0	0	0	1.07197e-05	0	0	7.31742e-07	3.65583e-06	2.64218e-05	5.41837e-05	0	3.24758e-06	0.000328875	2.5497e-05	2.62947e-05	1.89031e-05	0.000231075	5.16564e-06	0	0	2.64494e-05	1.69754e-05	5.77737e-05	0	0.000216162	8.25654e-05	8.50491e-06	4.2003e-06	7.9347e-06	0	0	0	4.13501e-06	4.45335e-06	2.09045e-05	3.40023e-06	1.07454e-05	1.95011e-05	1.10681e-05	8.35067e-06	1.14628e-05	5.52467e-05	1.27242e-05	0	1.16131e-05
s__Intestinibacter_bartlettii	5.36772e-06	0	1.52696e-05	4.09532e-06	5.71292e-06	6.21846e-06	6.19387e-06	5.35986e-06	4.9247e-06	5.19708e-06	3.90262e-06	0	1.65752e-05	4.68615e-06	1.86157e-05	1.62379e-06	3.6273e-06	2.06732e-06	1.60988e-06	1.08836e-05	7.96811e-06	6.19876e-07	0	1.03249e-05	7.73137e-06	3.11792e-06	6.79691e-06	0	1.92429e-06	1.99755e-06	0	0	1.84198e-06	0	0	0	2.06751e-06	0	0	0	0.000179423	4.11994e-07	0	0	9.29416e-07	0	0	0	0.00031007
s__Intestinimonas_butyriciproducens	0.00166578	0.000267776	9.16176e-05	0.00034898	0.00161176	0.00510885	0.000646579	0.00027514	4.58613e-05	1.36765e-05	1.37811e-05	0.000126736	0.000543535	9.54804e-05	5.38876e-05	0.000136398	0.0036934	0.000909622	0.000786695	0.000505801	0.00496781	0.00247723	7.29103e-07	3.38786e-05	0.000540586	0.000336043	0.000375529	8.60024e-05	0.00343774	0.0074462	0.00274801	0.00170182	0.000195959	5.71895e-07	0	0	0.000155752	0.00134157	0.00222468	0.00034484	0.00057925	1.66171e-05	1.9637e-05	0.000623663	9.29416e-07	0.00137523	0.000531363	0.000777377	0.000326473
s__Intestinimonas_massiliensis	0.000408841	5.01488e-05	5.78638e-05	9.41923e-05	0.000237443	0.000754765	0.000122065	0.000403776	1.96988e-05	3.96619e-06	7.19546e-06	1.76699e-05	0.000639868	0.000446942	0.000268066	0.00131743	0.0221104	0.00470523	0.00492463	0.000645951	0.0227679	0.00931385	2.18731e-06	1.93592e-06	0.000575784	0.000766316	0.000663123	0.000263556	0.0101724	0.0105424	0.00536844	0.0041933	0.00233309	0	7.43114e-07	0	2.82559e-05	0.000191494	0.000190341	2.57851e-05	0.000368841	1.12612e-05	1.0354e-05	5.27411e-06	1.85883e-06	7.66325e-05	7.63453e-06	1.4686e-05	0.000380184
s__Izhakiella_australiensis	0	0	0	0	0	0	0	0	0	0	0	0	0	0	0	0	0	0	0	0	0	0	0	0	0	0	0	0	0	0	0	0	0	0	0	0	0	0	0	0	0	0	0	0	0	0	0	0	0
s__Johnsonella_ignava	0	2.83861e-06	8.43847e-06	1.02383e-06	2.4994e-06	1.74894e-05	2.11498e-06	7.50381e-05	5.23249e-06	2.32501e-06	5.48806e-06	1.82792e-06	7.27011e-05	7.02923e-06	2.74337e-06	0	2.66002e-05	2.41188e-05	0	6.93113e-05	3.86147e-05	9.29815e-06	0	0	6.8972e-05	2.42505e-06	2.97365e-06	0	3.592e-05	3.46242e-05	8.73477e-06	9.8007e-06	9.91838e-07	0	0	0	6.89168e-06	1.11334e-06	3.30071e-06	0	3.92331e-05	1.44198e-05	9.99701e-06	1.31853e-06	3.09805e-06	0	0	0	4.92105e-05
s__Kandleria_vitulina	3.57848e-06	0	5.22381e-06	0	0	1.55461e-06	0	0	0	1.77795e-06	0	0	4.92332e-06	0	0	0	0	0	0	1.71846e-06	0	0	0	0	2.64494e-06	0	0	0	0	0	0	0	0	0	0	0	3.79043e-05	9.64893e-06	3.30071e-05	7.36717e-06	6.59715e-05	0.000154498	6.39094e-05	0.000213601	0.000121444	1.24751e-05	6.61659e-06	8.81157e-06	0.000139212
s__Klebsiella_aerogenes	2.68386e-06	2.55475e-05	0	0	4.9988e-06	2.17646e-05	1.31431e-05	0	0	0	0	0	0	1.08367e-05	5.68269e-06	2.70632e-06	5.48125e-05	0.000117148	7.67377e-05	0	7.11e-05	0.000123975	0	0	0	1.24717e-05	1.3169e-05	9.70995e-06	8.40272e-05	6.59191e-05	9.44735e-05	8.89063e-05	7.41044e-05	0	0	0	1.37834e-06	6.34603e-05	1.98042e-05	3.40023e-05	1.37441e-05	2.33463e-06	4.28443e-06	0.000120865	7.52827e-05	0.000145542	0.000110446	8.61576e-05	1.5097e-05
s__Klebsiella_cf._planticola_B43	0	0	0	0	0	0	0	0	0	0	0	0	0	0	0	0	0	0	0	0	0	0	0	0	0	0	0	0	1.28286e-06	1.3317e-06	0	1.4001e-06	2.83382e-07	0	0	0	0	0	0	0	0	0	0	8.79018e-07	0	0	3.05381e-06	0	5.80655e-07
s__Klebsiella_michiganensis	0	0	0	0	0	3.88654e-07	0	0	0	0	0	0	0	0	1.95955e-07	0	0	4.82375e-06	0	0	1.83879e-06	1.85963e-06	0	0	0	3.46436e-07	0	1.38714e-06	3.20715e-07	6.6585e-07	1.8389e-06	7.0005e-07	9.91838e-07	0	0	0	0	9.64893e-05	1.10024e-06	1.13341e-06	1.37441e-05	9.61319e-07	2.85629e-06	1.88989e-05	1.61099e-05	3.5643e-05	3.3083e-05	3.62254e-05	2.221e-05
s__Klebsiella_oxytoca	0	0	0	0	0	1.55461e-06	0	0	0	0	0	0	0	0	0	0	4.03033e-07	0	0	0	0	2.06625e-07	0	0	0	0	0	0	3.20715e-07	0	2.29862e-07	7.0005e-07	1.41691e-07	0	0	0	1.44725e-05	0.000449047	0.000149632	8.61392e-05	4.3981e-05	5.08126e-06	1.42814e-06	0.000503238	0.000567253	0.000677217	0.000541034	0.000420018	5.9372e-05
s__Klebsiella_pneumoniae	4.4731e-06	7.56963e-06	0	0	2.14234e-06	3.73107e-05	5.43852e-06	0	0	0	0	0	0	2.92885e-06	1.17573e-06	4.33011e-06	3.06305e-05	3.37663e-05	3.05877e-05	0	1.90009e-05	4.23582e-05	0	0	0	1.10859e-05	7.22171e-06	2.77427e-06	4.87486e-05	5.59314e-05	3.72377e-05	5.25037e-05	1.98368e-05	0	4.95409e-07	0	0	0.000907	0.000205744	0.000158111	0.000482542	6.56444e-05	6.14102e-05	0.00108998	0.000807353	0.00157602	0.000924796	0.000834162	0.00068735
s__Klebsiella_quasipneumoniae	1.78924e-06	0	0	0	1.07117e-06	1.16596e-06	1.81284e-06	0	0	0	0	0	0	5.85769e-07	5.87865e-07	0	5.23943e-06	1.58495e-05	6.43952e-06	0	4.29052e-06	1.34307e-05	0	0	0	1.03931e-06	8.49613e-07	0	4.16929e-06	9.98775e-06	6.20629e-06	4.90035e-06	5.38426e-06	0	0	0	0	1.59579e-05	2.09045e-05	1.47343e-05	4.74795e-05	6.5919e-06	3.57036e-06	9.05389e-05	7.86905e-05	0.000160394	7.02377e-05	6.1681e-05	6.85173e-05
s__Klebsiella_quasivariicola	0	0	0	0	0	0	0	0	0	0	0	0	0	0	0	0	0	0	0	0	0	4.13251e-07	0	0	0	0	0	0	0	0	0	0	0	0	0	0	0	2.48646e-05	3.30071e-06	5.66705e-06	1.47436e-05	2.33463e-06	1.78518e-06	2.3294e-05	2.50942e-05	4.27716e-05	2.49395e-05	3.32882e-05	2.3952e-05
s__Klebsiella_sp._2N3	0	0	0	0	0	0	0	0	0	0	0	0	0	0	0	0	0	0	0	0	0	0	0	0	0	0	0	0	0	0	0	0	0	0	0	0	0	2.70912e-05	1.32028e-05	8.21723e-06	2.57389e-05	3.43328e-06	4.9985e-06	5.14226e-05	5.35963e-05	8.67314e-05	4.47893e-05	2.83928e-05	3.1936e-05
s__Klebsiella_sp._4_1_44FAA	0	0	2.00916e-06	4.38784e-07	0	0	4.5321e-07	0	2.15456e-06	6.83827e-07	9.75656e-07	0	0	0	0	1.08253e-06	8.06066e-07	0	1.07325e-06	3.8188e-07	0	0	4.86069e-07	5.16245e-06	1.01729e-06	1.03931e-06	1.27442e-06	0	0	0	0	0	0	0	0	3.99555e-07	1.37834e-06	4.34202e-05	2.20047e-05	1.4451e-05	2.42395e-05	3.84528e-06	1.78518e-06	9.9329e-05	4.95688e-05	0.000100989	7.07467e-05	6.1681e-05	2.96134e-05
s__Klebsiella_sp._A-Nf5	0	0	0	0	0	0	0	0	0	0	0	0	0	0	0	0	0	0	0	0	0	0	0	0	0	0	0	0	0	0	0	0	0	0	0	0	0	5.19558e-06	0	5.66705e-07	1.49935e-06	0	0	2.63705e-06	3.71766e-06	7.1286e-06	1.52691e-06	0	3.04844e-06
s__Klebsiella_sp._D5A	0	0	0	0	0	0	0	0	0	0	0	0	0	0	0	0	0	0	0	0	0	0	0	0	0	0	0	0	0	0	0	0	0	0	0	0	0	4.82447e-06	2.20047e-06	2.26682e-06	4.99784e-07	0	7.14072e-07	1.14272e-05	6.50591e-06	9.50481e-06	1.01794e-05	7.83251e-06	1.5968e-06
s__Klebsiella_sp._HMSC16A12	0	0	0	0	0	0	0	0	0	0	0	0	0	0	0	0	0	0	0	0	0	0	0	0	0	0	0	0	0	0	0	0	0	0	0	0	0	2.67201e-05	5.50118e-06	7.08382e-06	1.97415e-05	3.43328e-06	1.78518e-06	5.53781e-05	5.17375e-05	6.77217e-05	4.17354e-05	3.62254e-05	2.90327e-05
s__Klebsiella_sp._HMSC16C06	0	0	0	0	0	0	0	0	0	0	0	0	0	0	0	0	0	0	0	0	0	0	0	0	0	0	0	0	0	0	0	0	0	0	0	0	0	0	0	8.50058e-07	4.99784e-07	2.74663e-07	7.14072e-07	2.63705e-06	9.29416e-07	6.53455e-06	1.52691e-06	0	1.30647e-06
s__Klebsiella_sp._MS_92-3	1.78924e-06	1.89241e-06	0	0	2.85646e-06	2.64284e-05	1.66177e-06	0	0	0	0	0	0	2.92885e-06	1.17573e-06	1.08253e-06	1.08819e-05	8.9584e-06	8.0494e-06	0	1.90009e-05	1.30174e-05	0	0	0	6.58228e-06	4.24807e-06	0	2.62986e-05	1.79779e-05	1.76994e-05	2.17015e-05	5.24257e-06	0	0	0	0	4.19358e-05	1.21026e-05	1.41676e-05	3.09866e-05	3.29595e-06	4.64147e-06	9.9329e-05	4.80198e-05	0.000129503	7.88902e-05	7.44088e-05	3.20812e-05
s__Klebsiella_variicola	0	0	0	0	0	0	0	0	0	0	0	0	0	0	0	0	0	0	0	0	0	0	0	0	0	0	0	0	0	0	0	0	0	0	0	0	2.06751e-06	0.000100943	3.85083e-05	3.48524e-05	1.32443e-05	1.23598e-06	2.14222e-06	0.000196461	0.000156142	0.000273857	0.000223437	0.00026141	2.16294e-05
s__Kluyvera_cryocrescens	0	1.89241e-06	0	0	7.14115e-07	6.21846e-06	6.0428e-07	0	0	0	0	0	0	0	0	1.08253e-06	1.61213e-06	9.64751e-06	3.75639e-06	0	4.29052e-06	6.61202e-06	0	0	0	6.92872e-07	8.49613e-07	2.77427e-06	6.41429e-06	7.32435e-06	6.66601e-06	2.8002e-06	4.10904e-06	0	0	0	0	4.08224e-06	0	1.41676e-06	4.99784e-07	0	0	2.19755e-06	1.54903e-06	9.50481e-06	2.54484e-06	1.27278e-05	2.90327e-07
s__Lachnoanaerobaculum_saburreum	0	0	0	0	0	5.8298e-06	4.5321e-07	4.28789e-05	1.84676e-06	8.20592e-07	3.65871e-07	0	1.0339e-05	0	0	0	1.2091e-06	0	0	1.14564e-05	0	0	0	0	1.03763e-05	0	0	0	9.62144e-07	0	0	0	4.25073e-07	0	0	0	2.06751e-06	4.45335e-06	3.30071e-06	2.55017e-06	3.74838e-06	0	0	0	1.85883e-06	0	0	0	2.17746e-06
s__Lachnoanaerobaculum_sp._OBRC5-5	2.68386e-06	5.67722e-06	2.41099e-06	8.77568e-07	0	2.33192e-06	1.81284e-06	3.7519e-05	2.77014e-06	1.64118e-06	1.09761e-06	0	5.53054e-05	1.75731e-06	4.70292e-06	1.62379e-06	3.6273e-06	0	0	5.02173e-05	5.51638e-06	3.71926e-06	1.45821e-06	2.90388e-06	5.28989e-05	3.11792e-06	1.27442e-06	0	4.81072e-06	1.99755e-06	1.37917e-06	2.10015e-06	2.97551e-06	0	0	0	4.13501e-06	1.59579e-05	5.06109e-05	5.95041e-06	5.42266e-05	5.08126e-06	1.32103e-05	0	9.29416e-07	1.78215e-06	3.05381e-06	0	4.76137e-05
s__Lachnoclostridium Clostridium_asparagiforme	0.000212919	1.89241e-05	1.2055e-06	0.000107502	9.89049e-05	0.000497477	0.000330994	0.000182235	5.23249e-06	3.41913e-06	1.09761e-06	7.31167e-06	0.000148849	0.00036552	0.000719155	0.000525025	0.000800827	0.000192261	0.000303194	0.000153898	0.000647256	0.00025043	9.72137e-07	1.74233e-05	0.000150965	0.000172179	0.000524636	5.40983e-05	0.000652654	0.000557316	0.000286868	0.000219816	0.000218063	0	0	1.99778e-07	2.20534e-05	5.56669e-06	4.40094e-06	5.3837e-06	2.97372e-05	2.33463e-06	3.21332e-06	0	3.96551e-05	2.3762e-06	3.56278e-06	3.91625e-06	3.3678e-05
s__Lachnoclostridium Clostridium_bolteae	0.000949191	0.00270141	0.000518363	0.000705272	0.00102547	0.00147144	0.00217737	0.000310872	0.000173903	0.000417408	0.000169032	4.50886e-05	0.000590307	0.00345077	0.00281333	0.00265219	0.00251291	0.00325672	0.00226779	0.000674019	0.00258044	0.00330456	1.79845e-05	0.000590132	0.000681785	0.00581181	0.00540397	0.00320983	0.00378251	0.00449715	0.00398926	0.00445582	0.00728647	2.47821e-06	8.66966e-06	1.05882e-05	0.000228115	0.000210421	8.47182e-05	2.8902e-05	0.000175674	0.00012813	0.000115323	0.000167013	6.50591e-06	0.000214452	0.000183229	0.000204624	0.000232407
s__Lachnoclostridium Clostridium_citroniae	0.00214172	7.19115e-05	0.000131801	8.19064e-06	1.42823e-06	0.000589199	0.000766076	0.00013221	1.23117e-06	4.00722e-05	9.02482e-06	0.0057622	0.000136376	0.00501887	0.00832809	0.0129449	0.00234888	0.000953725	0.000686346	0.000133467	0.00179773	0.00120091	2.43034e-07	0.00187881	0.000132858	0.00152744	0.00452164	0.00453732	0.0011658	0.00149217	0.00081923	0.000791056	0.00139013	0	0	1.99778e-07	5.51335e-06	4.82447e-06	3.41073e-05	0	8.49634e-06	1.09865e-06	7.14072e-07	4.48299e-05	9.29416e-07	3.92073e-05	0.000237688	0.000108676	1.80003e-05
s__Lachnoclostridium Clostridium_clostridioforme	0.000424944	0.000305624	0.0010307	0.000238114	0.000345631	0.000749713	0.000510012	0.00111842	0.000350577	0.000639515	0.000518683	0.000264439	0.00153821	0.000931373	0.000693485	0.000641397	0.00062712	0.000539571	0.000481891	0.00160504	0.000537541	0.00048371	3.524e-05	0.000401058	0.00150212	0.000730633	0.000712826	0.000686632	0.000537518	0.000624567	0.000525925	0.000511036	0.000909232	3.622e-06	1.23852e-05	1.45838e-05	0.000145415	0.000188896	0.000217847	6.03541e-05	0.000404576	0.00026299	0.000249568	8.30672e-05	8.82945e-05	0.000146136	8.24529e-05	8.02832e-05	0.000433459
s__Lachnoclostridium Clostridium_glycyrrhizinilyticum	6.97803e-05	5.77184e-05	4.82198e-05	7.76648e-05	3.39204e-05	3.88654e-05	3.2329e-05	0.000318018	2.64703e-05	5.51164e-05	4.34167e-05	2.55908e-05	0.000279317	4.15896e-05	3.54678e-05	2.27331e-05	2.57941e-05	2.68752e-05	1.93186e-05	0.00026598	1.90009e-05	6.40539e-06	2.67338e-06	5.84002e-05	0.000249032	5.30047e-05	1.5293e-05	4.99369e-05	2.66193e-05	2.59681e-05	1.01139e-05	1.19008e-05	4.09487e-05	0	0	0	1.51617e-05	3.19157e-05	4.62099e-05	1.58678e-05	3.4735e-05	3.24102e-05	2.28503e-05	2.63705e-06	4.33727e-06	1.1287e-05	3.05381e-06	0	3.96297e-05
s__Lachnoclostridium Clostridium_hylemonae	0	0	0	0	0	7.77307e-07	0	0	0	2.73531e-07	0	0	0	5.85769e-07	9.79775e-07	0	2.82123e-06	0	0	0	0	0	0	0	0	0	0	0	1.60357e-06	0	4.59725e-07	0	7.08456e-07	0	0	0	0	0	0.000179338	0	1.24946e-06	0	0	0	0	4.15835e-06	3.66458e-05	1.07697e-05	3.91942e-06
s__Lachnoclostridium Clostridium_lavalense	0.000499198	6.62343e-06	0	2.77897e-06	0.00246262	0.000116207	0.000384171	7.32514e-05	5.29405e-05	1.36765e-06	2.31718e-06	4.26514e-06	3.47915e-05	5.38908e-05	5.74148e-05	3.0852e-05	0.00011688	6.75326e-05	3.81005e-05	3.58968e-05	0.000107263	7.21123e-05	0	4.19449e-06	3.74361e-05	4.50367e-05	3.7383e-05	9.70995e-06	0.000108722	0.000135833	6.32122e-05	8.75062e-05	5.18589e-05	1.90632e-07	0	0	0.00136593	1.11334e-05	4.51097e-05	5.83707e-05	4.89789e-05	1.37331e-07	1.07111e-06	6.68054e-05	0.00283937	8.01968e-05	5.64955e-05	5.87438e-05	6.40172e-05
s__Lachnoclostridium Clostridium_saccharolyticum	1.78924e-05	1.32469e-05	7.23297e-06	3.65653e-06	1.03547e-05	4.9359e-05	1.90348e-05	0.000144716	1.47741e-05	2.87207e-06	3.65871e-06	3.04653e-06	9.35432e-05	1.46442e-05	3.9191e-06	8.66021e-06	2.61972e-05	1.24039e-05	9.65928e-06	8.68778e-05	2.88078e-05	9.29815e-06	0	2.25857e-06	9.58283e-05	9.35377e-06	5.94729e-06	2.77427e-06	1.95636e-05	3.72876e-05	1.03438e-05	9.8007e-06	3.2589e-06	0	0	0	6.27143e-05	6.75425e-05	6.49139e-05	2.38016e-05	0.00016218	5.25979e-05	6.85509e-05	2.19755e-06	1.67295e-05	1.1287e-05	4.58072e-06	1.76231e-05	0.000170132
s__Lachnoclostridium Clostridium_scindens	1.163e-05	1.23006e-05	1.32604e-05	7.75185e-06	1.35682e-05	1.55461e-05	1.28409e-05	1.78662e-05	5.54029e-06	3.1456e-06	1.58544e-06	1.4014e-05	2.54372e-05	5.35979e-05	4.8009e-05	5.9539e-05	2.4182e-05	1.03366e-05	1.87819e-05	2.8641e-05	3.06466e-05	1.09512e-05	0	1.22608e-05	3.05186e-05	2.94471e-05	5.73489e-05	1.10971e-05	3.3675e-05	2.1973e-05	2.02279e-05	1.26009e-05	3.93901e-05	0	0	0	8.95919e-06	1.67001e-05	3.85083e-05	1.07674e-05	5.3227e-05	4.22981e-05	1.78518e-05	6.59264e-06	2.78825e-05	1.66334e-05	2.54484e-06	0	5.77752e-05
s__Lachnoclostridium Clostridium_symbiosum	0.000113617	3.40633e-05	0.000158724	6.39162e-05	0.000131397	0.000241743	9.35123e-05	0.000169729	0.000135429	5.15605e-05	3.53675e-05	0.000102363	0.000253387	0.000161965	0.00016421	0.000137481	0.001993	0.00114116	0.00170272	0.000260633	0.00320134	0.00224333	1.70124e-05	0.000125835	0.000259001	0.000105663	0.000729818	0.000181715	0.00141403	0.00286449	0.00502272	0.00480934	0.00213344	3.81263e-06	1.65962e-05	1.2586e-05	5.03093e-05	4.78736e-05	7.59163e-05	2.52184e-05	0.000272882	0.000149005	8.03331e-05	1.97779e-05	4.33727e-05	4.09895e-05	1.88318e-05	7.83251e-06	0.000326328
s__Lachnoclostridium_phocaeense	7.15695e-06	2.83861e-06	2.37081e-05	7.16681e-06	4.64174e-06	8.16173e-06	4.98531e-06	5.00254e-05	1.41585e-05	3.87046e-05	3.85384e-05	1.82792e-06	6.87624e-05	7.615e-06	6.46651e-06	5.41263e-06	8.4637e-06	8.9584e-06	0	6.22465e-05	4.90345e-06	3.09938e-06	0	9.03428e-06	6.12406e-05	1.03931e-06	1.27442e-06	6.93568e-06	5.77286e-06	5.3268e-06	6.89587e-07	0	2.12537e-06	0	0	0	5.51335e-06	5.56669e-06	2.3105e-05	3.68359e-06	1.79922e-05	3.15862e-06	1.78518e-06	2.19755e-06	0	2.97025e-06	2.54484e-06	4.89532e-06	2.5694e-05
s__Lachnoclostridium_sp._YL32	1.96816e-05	4.73102e-06	1.84843e-05	1.31635e-05	1.46393e-05	2.33192e-05	1.78263e-05	1.78662e-06	1.53897e-06	2.59854e-06	1.46348e-06	2.1935e-05	8.86198e-06	0.000136777	5.46714e-05	0.000100675	8.18157e-05	5.65068e-05	6.65417e-05	7.82855e-06	7.53906e-05	6.11611e-05	7.29103e-07	1.64553e-05	5.90026e-06	4.43438e-05	4.54543e-05	7.49053e-05	4.20136e-05	4.52778e-05	3.97662e-05	4.13029e-05	7.31126e-05	0	0	0	2.06751e-06	0	0	8.50058e-07	5.74752e-06	1.37331e-07	0	0	0	2.3762e-06	1.52691e-06	9.79064e-07	3.33877e-06
s__Lachnospira_pectinoschiza	2.68386e-05	1.23006e-05	4.17905e-05	3.74429e-05	2.67793e-05	2.87604e-05	3.05161e-05	0.000210821	5.23249e-05	9.24533e-05	0.000102688	2.1935e-05	0.000303605	4.97904e-05	2.46903e-05	2.48981e-05	1.97486e-05	2.89425e-05	1.01959e-05	0.000325935	3.80017e-05	8.8849e-06	3.15945e-06	6.2272e-05	0.000296234	1.80147e-05	1.5293e-05	9.70995e-06	1.25079e-05	2.79657e-05	7.3556e-06	1.4001e-05	1.19021e-05	0	0	0	2.48101e-05	2.67201e-05	3.19068e-05	6.51711e-06	0.00199264	0.000177157	7.78338e-05	1.97779e-05	2.72629e-05	8.3167e-06	5.08969e-06	0	0.00257709
s__Lachnospiraceae_bacterium_1_1_57FAA	0	0	0	8.77568e-07	0	1.16596e-06	9.0642e-07	5.35986e-06	0	4.10296e-07	3.65871e-07	0	5.08744e-06	0	1.17573e-06	1.62379e-06	2.4182e-06	0	0	3.05504e-06	0	0	2.18731e-06	1.93592e-06	5.6968e-06	0	0	0	0	1.99755e-06	0	0	0	0	0	1.19867e-06	0	1.11334e-06	0	2.55017e-06	2.24903e-06	1.23598e-06	1.07111e-06	0	2.78825e-06	0	0	0	2.75811e-06
s__Lachnospiraceae_bacterium_1_4_56FAA	1.96816e-05	2.64937e-05	2.57172e-05	5.73345e-05	1.99952e-05	4.43065e-05	2.97608e-05	0.000332311	1.72364e-05	2.28398e-05	2.20742e-05	1.82792e-06	0.000220565	1.7866e-05	2.1751e-05	1.51554e-05	1.77335e-05	9.64751e-06	1.60988e-06	0.000225309	1.71621e-05	8.67827e-06	0	1.25835e-05	0.000232348	1.94004e-05	1.65675e-05	1.52585e-05	2.75814e-05	2.1973e-05	1.01139e-05	1.19008e-05	1.26105e-05	0	0	0	3.44584e-05	2.26379e-05	4.84104e-05	1.41676e-05	0.000154683	0.000112886	6.24813e-05	6.59264e-05	6.78474e-05	1.30691e-05	1.42511e-05	5.87438e-06	0.000149954
s__Lachnospiraceae_bacterium_10-1	0	1.89241e-06	8.03663e-07	1.17009e-06	2.14234e-06	3.88654e-06	5.13638e-06	7.14648e-06	1.84676e-06	4.92355e-06	5.36611e-06	0	1.05031e-05	1.75731e-06	1.56764e-06	2.16505e-06	4.8364e-06	2.75643e-06	1.07325e-06	4.58256e-06	3.67759e-06	4.13251e-07	0	1.93592e-06	1.18005e-05	0	0	0	1.28286e-06	2.6634e-06	0	0	5.66764e-07	0	0	0	1.37834e-06	2.22668e-06	4.40094e-06	0	1.09953e-05	8.78921e-06	2.14222e-06	0	1.85883e-06	1.1881e-06	1.01794e-06	0	1.33551e-05
s__Lachnospiraceae_bacterium_2_1_46FAA	0	7.56963e-06	2.25026e-05	5.85046e-06	5.71292e-06	3.10923e-06	6.64708e-06	1.4293e-05	8.61822e-06	1.18986e-05	1.01224e-05	2.43722e-06	3.39709e-05	1.17154e-05	1.25411e-05	2.16505e-06	9.6728e-06	0	4.29302e-06	4.23887e-05	0	0	9.72137e-07	1.29061e-06	2.82805e-05	8.31446e-06	8.49613e-06	5.54854e-06	1.28286e-06	2.6634e-06	5.5167e-06	2.8002e-06	4.53412e-06	0	0	0	2.75667e-06	1.48445e-06	4.40094e-06	3.40023e-06	3.17363e-05	2.67796e-05	1.14252e-05	3.51607e-06	2.47844e-06	4.7524e-06	4.07175e-06	1.17488e-05	1.72745e-05
s__Lachnospiraceae_bacterium_2_1_58FAA	1.163e-05	1.23006e-05	2.61191e-05	2.36943e-05	1.57105e-05	1.20483e-05	9.51741e-06	2.32261e-05	1.53897e-06	2.31133e-05	1.30494e-05	9.74889e-06	4.02072e-05	2.13806e-05	2.1947e-05	1.94855e-05	1.1688e-05	2.06732e-06	9.65928e-06	4.7735e-05	1.83879e-06	1.653e-06	7.29103e-07	5.16245e-06	3.76396e-05	2.42505e-05	1.99659e-05	4.99369e-05	7.37643e-06	5.3268e-06	5.28684e-06	3.50025e-06	1.3319e-05	0	0	0	3.44584e-06	2.9689e-06	3.30071e-06	0	5.24774e-06	6.86657e-07	0	1.31853e-06	1.54903e-06	0	0	0	1.88713e-06
s__Lachnospiraceae_bacterium_28-4	0	0	0	1.60888e-06	1.42823e-06	7.77307e-07	3.0214e-07	3.57324e-06	1.84676e-06	1.50442e-06	7.31742e-07	0	3.93866e-06	1.17154e-06	1.17573e-06	2.16505e-06	1.61213e-06	0	0	1.71846e-06	1.22586e-06	8.26502e-07	9.72137e-07	6.45306e-07	3.45877e-06	0	8.49613e-07	0	6.41429e-07	2.6634e-06	1.37917e-06	0	8.50147e-07	0	0	0	0	1.48445e-06	2.20047e-06	5.66705e-07	3.2486e-06	2.33463e-06	0	0	6.19611e-07	0	0	0	3.04844e-06
s__Lachnospiraceae_bacterium_3_1_46FAA	0.000399	0.000210057	0.00103873	0.000233433	0.000263508	0.000327635	0.000200621	0.000568145	0.000417676	0.000575508	0.000579296	0.00014075	0.00108609	0.000392172	0.000496354	0.000213258	0.000229326	0.000108879	0.000119131	0.00111547	0.000207171	6.15744e-05	4.73917e-05	0.000660793	0.00106083	0.000202319	0.000223024	0.000162295	0.000167413	0.000126511	7.10275e-05	5.32038e-05	0.000167054	4.95642e-06	2.22934e-05	2.09767e-05	4.82418e-05	4.86158e-05	0.000102322	2.15348e-05	8.17148e-05	0.000155047	7.49776e-05	3.34027e-05	4.80198e-05	5.70288e-05	2.79933e-05	1.95813e-05	0.000109744
s__Lachnospiraceae_bacterium_3_1_57FAA_CT1	0.000128825	5.1095e-05	0.000701598	4.92901e-05	0.000199238	0.000232804	0.00010454	0.000335885	0.000361965	0.00012979	0.000145129	0.000106019	0.000248792	0.000144685	0.000193603	0.000100134	8.62491e-05	2.5497e-05	3.00511e-05	0.000250514	4.71957e-05	1.94228e-05	4.86069e-06	0.000233923	0.000273243	9.11126e-05	0.000180543	5.40983e-05	7.31229e-05	5.45997e-05	2.64342e-05	1.4001e-05	4.22239e-05	3.81263e-07	1.73393e-06	3.99555e-07	6.89168e-07	4.82447e-06	2.20047e-06	1.13341e-06	1.82421e-05	4.8066e-06	4.28443e-06	4.39509e-07	6.19611e-07	2.97025e-06	1.01794e-06	0	1.80003e-05
s__Lachnospiraceae_bacterium_3-1	0	0	8.03663e-07	2.63271e-06	7.14115e-07	7.77307e-07	6.0428e-07	7.14648e-06	1.53897e-06	3.41913e-06	4.39045e-06	0	6.56443e-06	2.63596e-06	3.9191e-07	3.78884e-06	3.6273e-06	1.37822e-06	2.14651e-06	5.91915e-06	1.22586e-06	1.03313e-06	0	3.54918e-06	1.03763e-05	6.92872e-07	2.12403e-06	0	1.28286e-06	1.3317e-06	1.14931e-06	0	7.08456e-07	0	0	0	4.82418e-06	3.34002e-06	4.40094e-06	1.13341e-06	2.34899e-05	4.01008e-05	2.53496e-05	1.75804e-06	6.81572e-06	2.3762e-06	0	0	2.93231e-05
s__Lachnospiraceae_bacterium_3-2	2.41547e-05	3.12247e-05	2.12971e-05	3.84667e-05	1.17829e-05	2.33192e-05	2.26605e-05	4.10923e-05	4.30911e-06	4.85517e-05	2.75623e-05	1.88885e-05	7.61474e-05	1.49371e-05	3.0569e-05	3.35583e-05	9.26976e-06	0	7.51278e-06	7.14116e-05	1.40974e-05	4.13251e-07	0	5.80775e-06	6.51063e-05	6.40906e-05	3.90822e-05	5.96468e-05	2.11672e-05	2.33047e-05	7.58546e-06	5.6004e-06	2.47959e-05	0	4.95409e-07	3.99555e-07	0	7.42226e-07	2.20047e-06	0	1.49935e-06	2.74663e-07	0	0	0	0	0	0	5.80655e-07
s__Lachnospiraceae_bacterium_5_1_57FAA	2.68386e-05	1.23006e-05	2.04934e-05	7.89812e-06	8.56937e-06	1.04936e-05	2.87033e-06	0	5.84808e-06	4.10296e-06	4.26849e-06	3.04653e-06	1.50982e-05	1.81588e-05	2.33186e-05	4.33011e-06	7.65763e-06	2.06732e-06	8.58603e-06	1.48933e-05	4.90345e-06	6.61202e-06	0	2.51669e-05	1.70904e-05	8.31446e-06	1.27442e-05	0	7.05572e-06	5.3268e-06	1.678e-05	1.12008e-05	3.13137e-05	0	0	0	0	0	0	8.50058e-07	1.22447e-05	3.02129e-06	0	1.31853e-06	4.02747e-06	2.97025e-06	1.52691e-06	2.93719e-06	2.54036e-05
s__Lachnospiraceae_bacterium_5_1_63FAA	0.000525141	0.000252636	0.00199429	8.29302e-05	9.74766e-05	0.000175283	9.41166e-05	0.000746807	0.000267473	0.00117139	0.00105798	0.000153545	0.00127908	0.000173681	0.000174988	5.9539e-05	0.000186604	8.61385e-05	0.000156158	0.00132379	6.19061e-05	2.39686e-05	7.29103e-06	0.000333946	0.00132186	6.58228e-05	0.000103228	2.91298e-05	5.42008e-05	6.72508e-05	6.3442e-05	3.92028e-05	0.000213103	0	0	5.99333e-07	4.4796e-05	3.3029e-05	7.4816e-05	2.09681e-05	0.000319612	0.000493432	0.000450222	7.91116e-06	1.54903e-05	1.42572e-05	1.52691e-05	1.17488e-05	0.000466411
s__Lachnospiraceae_bacterium_6_1_37FAA	2.14709e-05	1.13544e-05	6.87132e-05	2.28168e-05	1.46393e-05	2.75944e-05	1.20856e-05	6.78916e-05	4.61691e-06	2.54383e-05	2.19523e-05	1.27954e-05	9.14097e-05	1.72802e-05	3.82112e-05	9.74274e-06	2.74063e-05	2.06732e-06	4.82964e-06	8.55412e-05	1.96138e-05	0	0	1.61326e-05	8.34174e-05	1.94004e-05	2.25148e-05	4.85497e-05	1.02629e-05	5.99265e-06	2.75835e-06	6.30045e-06	1.50193e-05	0	0	5.99333e-07	4.8931e-05	2.9689e-05	3.85083e-05	9.06729e-06	2.27402e-05	0.000156283	4.21302e-05	5.27411e-06	4.64708e-06	3.5643e-06	0	0	3.07747e-05
s__Lachnospiraceae_bacterium_6_1_63FAA	0.000188765	0.000105029	2.89319e-05	0.000150357	7.67673e-05	0.000118928	7.37221e-05	6.43183e-05	1.60053e-05	3.33707e-05	3.09771e-05	5.54468e-05	0.000231232	0.00017163	8.54364e-05	5.62914e-05	9.83401e-05	6.47761e-05	9.9276e-05	0.000240967	6.80354e-05	2.89276e-05	0	2.3231e-05	0.000254118	9.24984e-05	0.000102378	0.000104035	9.30072e-05	9.98775e-05	5.83851e-05	5.25037e-05	0.000172013	0	0	0	0	0	0	0	2.49892e-06	3.15862e-06	0	0	0	0	0	0	5.22589e-06
s__Lachnospiraceae_bacterium_7_1_58FAA	0.000708538	0.000120168	2.73246e-05	0.000387446	0.000413472	0.00254646	0.000887385	0.000185809	2.70858e-05	1.73692e-05	1.60983e-05	4.08235e-05	0.000181014	0.000553552	0.000542011	0.00051853	0.00142472	0.000215691	0.000529651	0.000179484	0.000781488	0.00025105	4.86069e-07	7.74367e-06	0.000174566	0.000396669	0.000604925	0.000185876	0.00132263	0.000743088	0.000481102	0.000345825	0.000277006	0	0	0	0.000355611	0.000688414	0.000774566	7.33884e-05	0.000512529	1.42825e-05	1.74948e-05	3.77978e-05	1.05334e-05	2.97025e-05	1.22153e-05	3.32882e-05	0.000287279
s__Lachnospiraceae_bacterium_9_1_43BFAA	1.96816e-05	1.79779e-05	2.41099e-06	1.3456e-05	2.14234e-05	8.55038e-06	5.28745e-06	5.1812e-05	5.84808e-06	1.21721e-05	1.58544e-05	1.15768e-05	8.4353e-05	1.0251e-05	1.23452e-05	1.19078e-05	5.23943e-06	2.06732e-06	6.97615e-06	9.73795e-05	3.67759e-06	0	0	1.03249e-05	7.6093e-05	1.31646e-05	5.52249e-06	8.32281e-06	4.16929e-06	6.6585e-06	2.98821e-06	0	6.80117e-06	0	0	0	3.51476e-05	1.6329e-05	2.42052e-05	6.23376e-06	0.000133193	9.62693e-05	3.74888e-05	4.39509e-06	5.8863e-06	1.1287e-05	0	1.27278e-05	0.000121938
s__Lachnospiraceae_bacterium_A2	8.05157e-06	1.23006e-05	8.8403e-06	2.92523e-06	5.71292e-06	1.9044e-05	1.13302e-05	3.21592e-05	4.30911e-06	6.83827e-06	5.97589e-06	8.53028e-06	2.26473e-05	4.15896e-05	1.41088e-05	2.65219e-05	1.28971e-05	1.24039e-05	1.93186e-05	2.06215e-05	2.75819e-05	1.63234e-05	4.86069e-07	1.16155e-05	2.52287e-05	1.24717e-05	1.23194e-05	1.94199e-05	1.37907e-05	1.53145e-05	1.31022e-05	3.50025e-06	1.53026e-05	0	3.22016e-06	2.79689e-06	2.75667e-06	4.82447e-06	2.20047e-06	5.66705e-07	1.07454e-05	5.49325e-06	6.42665e-06	0	1.23922e-06	1.1881e-06	0	0	8.56466e-06
s__Lachnospiraceae_bacterium_A4	0	0	4.01832e-07	1.46261e-07	3.57057e-07	3.88654e-07	0	5.35986e-06	3.07794e-07	1.09412e-06	3.65871e-07	0	2.95399e-06	2.92885e-07	1.95955e-07	0	0	2.75643e-06	5.36627e-07	1.71846e-06	0	2.06625e-07	0	0	2.8484e-06	3.46436e-07	0	1.38714e-06	0	0	0	0	0	0	0	0	0	0	0	2.83353e-07	2.49892e-07	4.11994e-07	0	0	3.09805e-07	0	0	0	1.01615e-06
s__Lachnospiraceae_bacterium_COE1	0	0	2.41099e-06	0	1.42823e-06	7.77307e-07	9.0642e-07	1.07197e-05	0	0	0	0	8.69787e-06	5.85769e-07	0	3.24758e-06	6.85156e-06	1.37822e-06	5.36627e-06	6.11009e-06	6.74225e-06	3.51263e-06	0	6.45306e-07	6.91754e-06	6.92872e-07	8.49613e-07	0	6.735e-06	1.39828e-05	2.29862e-06	1.4001e-06	0	0	0	0	0	0	2.20047e-06	0	9.99569e-06	2.33463e-06	0	0	6.19611e-07	2.3762e-06	1.01794e-06	0	5.80655e-06
s__Lachnospiraceae_bacterium_M18-1	0	4.73102e-06	2.00916e-06	0	7.14115e-07	0	0	3.57324e-06	6.15587e-07	4.10296e-07	0	0	2.29755e-06	8.78654e-07	0	1.08253e-06	0	0	1.60988e-06	2.67316e-06	1.22586e-06	0	0	0	4.2726e-06	1.03931e-06	0	0	0	1.99755e-06	6.89587e-07	0	1.98368e-06	0	0	0	3.44584e-06	2.9689e-06	5.50118e-06	0	1.72426e-05	1.51064e-06	0	1.36248e-05	2.63334e-05	1.06929e-05	4.07175e-06	5.87438e-06	1.4226e-05
s__Lachnospiraceae_bacterium_NLAE-zl-G231	0	9.46204e-07	8.03663e-07	1.63813e-05	4.9988e-06	2.37079e-05	2.11498e-05	1.78662e-06	6.15587e-07	6.83827e-07	1.21957e-06	1.34047e-05	2.01856e-05	6.61919e-05	7.70103e-05	2.59806e-05	1.49122e-05	2.75643e-06	3.75639e-06	2.65407e-05	1.34845e-05	5.37226e-06	0	1.93592e-06	1.9125e-05	4.01866e-05	4.8428e-05	1.24842e-05	1.37907e-05	9.3219e-06	4.36739e-06	3.50025e-06	1.70029e-06	0	0	0	0	7.42226e-07	0	0	2.74881e-06	0	0	0	0	5.9405e-07	0	0	5.08073e-06
s__Lachnospiraceae_bacterium_oral_taxon_500	0	0	0	0	0	0	4.5321e-07	0	0	1.50442e-06	3.65871e-07	0	3.77455e-06	0	0	0	0	0	0	2.10034e-06	0	0	0	0	5.6968e-06	0	0	0	0	0	0	0	0	0	0	0	2.06751e-06	2.9689e-06	0	0	1.12452e-05	4.11994e-07	0	0	0	0	0	0	1.43712e-05
s__Lachnospiraceae_bacterium_TF01-11	2.32601e-05	7.56963e-06	2.73246e-05	1.68201e-05	1.49964e-05	1.94327e-05	2.09987e-05	8.9331e-05	3.1395e-05	6.66047e-05	7.59792e-05	6.09305e-06	0.000104867	2.69454e-05	1.54804e-05	1.40728e-05	7.2546e-06	2.5497e-05	8.58603e-06	0.000101962	1.28716e-05	9.29815e-06	1.94427e-06	3.45239e-05	0.000110274	1.00466e-05	8.92094e-06	4.16141e-06	9.94215e-06	1.19853e-05	4.82711e-06	1.26009e-05	8.21808e-06	0	0	0	5.51335e-06	5.93781e-06	1.10024e-05	1.41676e-06	0.000167428	0.00010602	3.82029e-05	2.19755e-06	9.29416e-07	0	0	7.83251e-06	9.46467e-05
s__Lactobacillus_algidus	0	0	0	0	0	0	0	0	0	0	0	0	0	0	0	0	0	0	0	1.14564e-06	0	0	0	0	0	0	0	0	0	0	0	0	0	0	0	0	0	0	0	0	3.52348e-05	0	0	0	0	0	0	0	0.000271892
s__Lactobacillus_aviarius	1.52085e-05	0	0	2.48644e-06	1.39252e-05	3.26469e-05	9.21527e-06	1.07197e-05	1.87754e-05	1.14883e-05	8.17112e-06	3.65583e-06	7.38499e-06	1.46442e-05	8.81797e-06	9.20147e-06	1.12849e-05	7.58018e-06	1.18058e-05	8.59231e-06	1.34845e-05	5.78551e-06	4.13158e-06	2.51669e-05	1.24109e-05	1.94004e-05	9.34575e-06	8.32281e-06	1.60357e-05	1.46487e-05	7.81532e-06	7.70055e-06	7.08456e-06	2.09695e-06	5.4495e-06	4.39511e-06	0	0	0	1.70012e-06	2.74881e-06	6.86657e-06	3.9274e-06	4.8346e-06	0	0	0	0	8.12917e-06
s__Lactobacillus_casei	2.77332e-05	1.79779e-05	0.00021498	0	0	8.55038e-06	6.22408e-05	2.14394e-05	0	0.000584535	0.000710399	0	2.60936e-05	0.000178952	0.000128938	0.000187277	2.61972e-05	4.68593e-05	0.000164208	2.38675e-05	5.45509e-05	3.5333e-05	0.0058739	0.00182363	2.17699e-05	6.44371e-05	4.75783e-05	0.000206683	1.09043e-05	4.52778e-05	4.29843e-05	3.01021e-05	0.000403678	0.00435498	0.00652801	0.00520221	0	0	0	0	7.49677e-07	0	0	0	0	5.34645e-06	1.52691e-06	2.93719e-06	1.08873e-05
s__Lactobacillus_composti	0	0	2.00916e-06	0	0	0	4.5321e-07	0	0	6.15444e-06	1.21957e-05	0	0	2.34308e-06	2.1555e-06	2.70632e-06	0	5.51286e-06	1.60988e-06	1.52752e-06	0	0	7.31533e-05	3.83957e-05	0	1.73218e-06	0	0	9.62144e-07	0	1.8389e-06	0	6.65948e-06	5.62363e-05	7.3816e-05	7.43173e-05	0	0	0	0	0	0	0	0	0	0	0	0	0
s__Lactobacillus_helveticus	0	0	0	0	0	0	0	0	0	6.83827e-07	2.80501e-06	0	9.68254e-06	0	0	0	0	0	0	1.71846e-06	0	0	1.4339e-05	2.90388e-06	2.8484e-06	0	0	0	0	0	1.14931e-06	0	1.27522e-06	1.37255e-05	1.78347e-05	8.98999e-06	0	0	0	0	0	0	0	0	0	0	0	0	0
s__Lactobacillus_parabuchneri	0	0	0	0	0	0	0	0	0	1.91471e-06	1.34153e-06	0	0	2.05019e-06	7.8382e-07	0	1.61213e-06	0	0	7.63761e-07	0	0	1.70124e-05	6.77571e-06	0	0	0	0	0	0	9.1945e-07	0	9.91838e-07	1.14379e-05	1.48623e-05	1.11875e-05	0	0	0	0	0	0	0	0	0	0	0	0	0
s__Lactobacillus_paracasei	1.61031e-05	1.98703e-05	0.000122961	0	0	8.16173e-06	3.92782e-05	1.07197e-05	0	0.000407014	0.000496243	0	2.13344e-05	0.000122426	8.50444e-05	0.000122325	4.19155e-05	2.68752e-05	9.12266e-05	1.50843e-05	3.80017e-05	2.31421e-05	0.00439843	0.00128997	1.60731e-05	4.6076e-05	2.67628e-05	0.000113745	7.69715e-06	2.06413e-05	2.16071e-05	2.10015e-05	0.000272614	0.0032985	0.00475048	0.00374164	0	0	0	0	0	0	0	1.31853e-06	0	0	0	0	4.7904e-06
s__Lactobacillus_paraplantarum	0	0	1.2055e-06	0	0	0	0	0	0	8.20592e-07	3.65871e-07	0	0	0	1.76359e-06	1.62379e-06	0	0	0	0	1.83879e-06	1.23975e-06	9.2353e-06	9.67959e-07	0	0	0	0	0	0	0	0	4.25073e-07	7.244e-06	9.41278e-06	6.39288e-06	0	0	0	0	0	0	0	0	0	0	0	0	0
s__Lactobacillus_rhamnosus	0	0	1.2055e-06	0	0	0	9.0642e-07	0	0	1.28559e-05	1.21957e-05	0	4.92332e-07	2.63596e-06	1.76359e-06	0	1.2091e-06	0	1.60988e-06	5.72821e-07	3.67759e-06	6.19876e-07	7.92292e-05	2.2263e-05	6.10371e-07	0	0	0	9.62144e-07	1.99755e-06	0	0	8.78485e-06	6.23365e-05	8.99168e-05	8.23084e-05	0	0	0	0	0	0	0	0	0	0	6.61659e-06	0	1.27744e-05
s__Lactobacillus_rogosae	1.163e-05	1.23006e-05	2.49136e-05	1.05308e-05	1.99952e-05	1.28256e-05	1.78263e-05	2.32261e-05	1.29273e-05	1.61383e-05	2.30499e-05	6.09305e-06	3.16734e-05	1.23012e-05	8.23011e-06	3.78884e-06	9.26976e-06	8.9584e-06	8.58603e-06	3.68515e-05	1.59362e-05	2.06625e-06	7.29103e-07	1.06475e-05	4.51675e-05	1.14324e-05	9.77055e-06	1.80328e-05	8.33858e-06	6.6585e-06	2.98821e-06	2.10015e-06	1.02018e-05	0	0	0	4.82418e-06	8.5356e-06	1.10024e-05	8.50058e-07	0.00041707	7.69056e-06	5.71258e-06	4.39509e-06	2.16864e-06	9.50481e-06	1.01794e-05	0	0.000594445
s__Lactobacillus_ruminis	0	0	0	0	1.78529e-06	0	0	0	0	0	1.7074e-06	0	3.77455e-06	0	0	0	2.01517e-06	0	0	6.11009e-06	0	0	0	4.51714e-06	6.51063e-06	0	0	0	0	0	0	0	0	0	0	0	3.44584e-06	0	0	0	1.8492e-05	2.10117e-05	1.14252e-05	2.19755e-06	0	2.97025e-06	2.54484e-06	0	1.35002e-05
s__Lactobacillus_sp._HMSC056D05	0	0	0	0	0	0	4.5321e-07	0	0	8.20592e-07	2.5611e-06	0	0	8.78654e-07	0	0	0	2.06732e-06	0	0	0	0	1.3853e-05	6.77571e-06	0	0	0	0	0	0	6.89587e-07	0	2.55044e-06	9.15032e-06	1.41192e-05	1.31853e-05	0	0	0	0	0	0	0	0	0	0	0	0	8.70982e-07
s__Lactobacillus_sp._HMSC061B07	0	0	0	0	0	0	0	0	0	2.87207e-06	1.09761e-06	0	0	0	0	0	0	0	0	0	0	0	1.84706e-05	8.71163e-06	0	0	0	0	9.62144e-07	0	0	0	2.97551e-06	1.67756e-05	2.79906e-05	2.19755e-05	0	0	0	0	0	0	0	0	0	0	0	0	4.35491e-07
s__Lactobacillus_sp._HMSC068B07	0	0	0	0	0	0	0	0	0	0	1.58544e-06	0	0	0	0	0	0	2.06732e-06	0	0	0	0	1.28808e-05	1.93592e-06	0	0	0	0	0	0	0	0	1.84198e-06	9.53158e-06	8.66966e-06	5.59377e-06	0	0	0	0	0	0	0	0	0	0	0	0	0
s__Lactobacillus_sp._HMSC17G08	0	0	1.2055e-06	0	0	0	0	0	0	1.36765e-06	1.58544e-06	0	0	8.78654e-07	0	0	0	0	0	0	0	0	1.11796e-05	4.19449e-06	0	0	0	0	0	0	0	0	9.91838e-07	4.95642e-06	9.66048e-06	1.17869e-05	0	0	0	0	0	0	0	0	0	0	0	0	0
s__Lactobacillus_sp._HMSC25A02	0	0	1.2055e-06	0	0	0	1.96391e-06	0	0	7.38533e-06	9.26873e-06	0	0	0	0	1.62379e-06	0	0	0	0	0	6.19876e-07	6.22168e-05	2.45216e-05	0	1.03931e-06	0	4.16141e-06	0	0	0	0	3.96735e-06	5.29956e-05	5.72198e-05	6.63262e-05	0	0	0	0	0	0	0	0	0	0	0	0	0
s__Lactococcus_lactis	0	0	0	0	0	0	0	5.35986e-05	0	0	1.34153e-06	0	0.000210718	0	0	0	1.61213e-06	0	0	0.000245931	2.45173e-06	8.26502e-07	9.72137e-07	0	0.000207933	0	0	0	0	0	0	0	0	7.62526e-07	9.90819e-07	7.99111e-07	2.75667e-06	0	0	0	0.00044006	5.08126e-06	1.42814e-06	7.91116e-06	3.19099e-05	0	0	3.91625e-06	0.00170437
s__Lactonifactor_longoviformis	0.000734482	0.000489187	0.000576629	0.00113996	0.000473101	0.00070735	0.000636156	0.000627104	0.000466615	0.000183266	0.000156227	0.000186447	0.000806769	0.0096444	0.00172323	0.0029986	0.00172498	0.00169176	0.00210036	0.000846056	0.00192277	0.00106371	8.02013e-06	0.000604974	0.000801825	0.00454351	0.00290908	0.00301425	0.00103911	0.00116058	0.000958067	0.00069725	0.00168315	0	2.72475e-06	0	1.37834e-06	1.48445e-06	4.40094e-06	0	6.4972e-06	1.51064e-06	7.14072e-07	0	0	1.1881e-06	0	0	6.3872e-06
s__Leclercia_sp._LSNIH1	0	0	0	0	0	0	0	0	0	0	0	0	0	0	0	0	0	0	0	0	0	0	0	0	0	0	0	0	0	0	0	0	0	0	0	0	0	0	0	0	0	0	0	0	0	0	0	0	0
s__Lelliottia_amnigena	2.05762e-05	4.25792e-05	0	0	1.10688e-05	0.000131754	7.26647e-05	0	0	0	0	0	0	4.27612e-05	1.37168e-05	3.0852e-05	0.000236984	0.000492712	0.000462036	3.8188e-07	0.00029482	0.000721123	0	0	0	7.17122e-05	5.14016e-05	1.94199e-05	0.000441303	0.000438795	0.000427774	0.000578241	0.000340484	0	0	0	0	0	0	0	0	0	0	0	0	0	0	0	0
s__Lelliottia_nimipressuralis	0	0	0	0	0	0	0	0	0	0	0	0	0	0	0	0	0	0	0	0	0	0	0	0	0	0	0	0	0	0	0	0	0	0	0	0	0	0	0	0	0	0	0	0	0	0	0	0	0
s__Leuconostoc_gelidum	0	0	0	0	0	0	0	0	0	0	0	0	3.77455e-06	0	0	0	0	0	0	2.67316e-06	0	0	0	0	2.8484e-06	0	0	0	0	0	0	0	0	0	0	0	0	0	0	0	8.99612e-06	0	0	0	0	0	0	0	0.000113228
s__Levyella_massiliensis	0	0	0	0	0	0	1.7373e-05	0	0	1.36765e-06	0	0	7.71321e-06	0	3.13528e-06	0	0.000279302	3.23881e-05	3.91738e-05	5.91915e-06	0.000296046	6.40539e-06	0	0	3.25531e-06	0	2.12403e-06	0	3.20715e-05	2.79657e-05	1.56306e-05	1.4701e-05	2.74881e-05	0	0	0	0	1.85556e-06	0	0	6.4972e-06	6.86657e-07	1.78518e-06	0	1.54903e-06	0	0	0	6.09688e-06
s__Libanicoccus_massiliensis	8.05157e-06	4.73102e-06	1.44659e-05	9.36073e-06	4.53463e-05	1.74894e-05	8.91313e-06	8.9331e-06	4.33989e-05	2.24295e-05	1.89033e-05	3.04653e-06	1.11595e-05	1.87446e-05	8.03415e-06	9.74274e-06	1.28971e-05	0	4.82964e-06	4.39162e-06	8.58104e-06	1.03313e-06	1.09365e-05	0.000101313	8.34174e-06	2.35576e-05	2.12403e-05	1.24842e-05	4.49e-06	5.99265e-06	3.21807e-06	0	2.55044e-06	1.71568e-06	1.23852e-06	9.98888e-07	4.41068e-05	5.04714e-05	7.04151e-05	2.06848e-05	1.37441e-05	4.8066e-05	7.46205e-05	5.58176e-05	1.98275e-05	8.3167e-06	7.12556e-06	0	1.91616e-05
s__Listeria_sp._102	0	0	0	0	0	0	0	5.35986e-06	0	0	0	0	0	0	0	0	0	0	0	1.14564e-06	0	0	0	0	6.10371e-07	0	0	0	0	0	0	0	0	0	0	0	9.64836e-06	1.07623e-05	6.60142e-06	1.70012e-06	7.24687e-06	0	2.14222e-06	1.49433e-05	1.58001e-05	1.36632e-05	8.65247e-06	8.81157e-06	1.29196e-05
s__Mailhella_massiliensis	7.15695e-06	0	0	2.77897e-06	6.78409e-06	4.15859e-05	2.91565e-05	1.07197e-05	0	0	0	4.87444e-06	3.11811e-05	2.16735e-05	8.03415e-06	1.0284e-05	5.44095e-05	2.06732e-05	3.27342e-05	2.21491e-05	3.555e-05	2.50017e-05	0	0	2.17699e-05	1.14324e-05	5.94729e-06	8.32281e-06	3.3675e-05	1.86438e-05	3.21807e-05	2.73019e-05	2.73464e-05	0	0	0	0.000191589	9.90871e-05	7.26156e-05	0	0.000462551	0	0	0	4.33727e-06	0	1.52691e-06	0	0.000337941
s__Marvinbryantia_formatexigens	1.78924e-05	1.51393e-05	6.91151e-05	2.31093e-05	3.64198e-05	1.94327e-05	1.9337e-05	0.000139356	3.01638e-05	1.64118e-05	1.31714e-05	2.07164e-05	0.000286702	2.51881e-05	8.62202e-06	1.40728e-05	1.45092e-05	9.64751e-06	1.18058e-05	0.000292711	9.8069e-06	9.50477e-06	0	3.22653e-06	0.000268563	1.17788e-05	1.18946e-05	5.54854e-06	8.98001e-06	1.73121e-05	1.01139e-05	7.0005e-06	1.58694e-05	0	0	0	9.64836e-06	5.93781e-06	1.32028e-05	1.13341e-06	4.14821e-05	6.31724e-06	2.14222e-06	5.27411e-06	9.91377e-06	1.06929e-05	3.05381e-06	0	4.92105e-05
s__Massilimaliae_massiliensis	0	0	0	0	0	1.16596e-06	0	1.07197e-05	0	0	0	0	6.72854e-06	0	0	0	0	0	0	4.7735e-06	6.12931e-06	6.19876e-07	0	0	8.95211e-06	0	1.27442e-06	0	4.16929e-06	0	6.89587e-07	0	0	0	0	0	0	2.22668e-06	0	0	4.34812e-05	0	0	0	0	0	0	0	0.000110034
s__Massilioclostridium_coli	5.36772e-06	0	6.42931e-06	1.31635e-05	2.28517e-05	2.1376e-05	7.25136e-06	0.000119704	6.77146e-06	6.97503e-06	3.53675e-06	1.82792e-06	0.000419467	3.10458e-05	1.13654e-05	2.0568e-05	2.98245e-05	4.13465e-06	1.71721e-05	0.000467803	4.90345e-05	5.99214e-06	0	9.67959e-07	0.000396131	2.00933e-05	8.07133e-06	4.16141e-06	1.347e-05	2.13072e-05	8.04519e-06	9.10065e-06	1.41691e-06	0	0	0	0	2.22668e-06	0	0	0.000194666	4.8066e-06	2.14222e-06	2.63705e-06	2.47844e-05	0	0	0	0.000245762
s__Massiliomicrobiota_timonensis	0	0	3.21465e-06	1.17009e-06	0	9.71634e-06	1.81284e-06	2.14394e-05	0	3.96619e-06	4.51241e-06	4.87444e-06	6.82701e-05	2.7824e-05	1.52845e-05	8.66021e-06	3.50639e-05	2.5497e-05	3.32709e-05	6.53015e-05	4.53569e-05	3.30601e-06	3.88855e-06	1.06475e-05	6.28683e-05	2.77149e-06	8.92094e-06	1.10971e-05	3.68822e-05	3.86193e-05	9.42436e-06	0	4.10904e-06	0	5.2018e-06	4.99444e-06	0	2.9689e-06	4.40094e-06	0	1.22447e-05	0	0	0	0.000209428	0	0	0	9.5808e-06
s__Mediterranea_massiliensis	0.000114511	0.000136253	2.00916e-05	0.000169224	9.14067e-05	6.37392e-05	8.06714e-05	1.96528e-05	3.01638e-05	1.62751e-05	2.45133e-05	0.000134657	9.35432e-06	3.22173e-06	2.1555e-06	1.08253e-06	2.82123e-06	0	2.68313e-06	6.11009e-06	4.29052e-06	1.44638e-06	0	0	9.35903e-06	1.73218e-06	2.97365e-06	9.70995e-06	1.60357e-06	7.32435e-06	5.74656e-06	6.30045e-06	2.04035e-05	0	0	0	0.000108889	1.002e-05	2.53054e-05	1.61511e-05	7.4218e-05	0	0	0.000127458	0.000509939	2.97025e-06	2.90112e-05	3.133e-05	2.38068e-05
s__Megasphaera_sp._MJR8396C	3.57848e-06	0	2.81282e-06	1.02383e-06	3.92763e-06	8.55038e-06	2.26605e-06	1.96528e-05	9.23381e-06	8.20592e-06	1.45129e-05	2.43722e-06	1.21442e-05	2.05019e-06	2.1555e-06	8.11895e-06	1.2091e-05	0	0	9.92889e-06	4.29052e-06	3.09938e-06	9.72137e-07	7.09836e-06	1.58697e-05	2.42505e-06	0	0	0	2.6634e-06	0	2.8002e-06	1.5586e-06	0	0	0	4.82418e-06	7.05114e-06	4.40094e-06	3.11688e-06	1.77423e-05	6.17991e-06	6.78368e-06	8.35067e-06	6.81572e-06	0	0	0	2.64198e-05
s__Merdibacter_massiliensis	6.26233e-06	3.78481e-06	4.42015e-06	4.82663e-06	2.21376e-05	4.78044e-05	1.42006e-05	0.000175089	1.23117e-05	6.42797e-06	6.2198e-06	2.43722e-06	0.000236484	1.37656e-05	0.000311372	8.11895e-06	2.78093e-05	2.75643e-06	1.93186e-05	0.000220345	1.34845e-05	2.27288e-06	9.72137e-07	2.25857e-06	0.00019776	1.38574e-06	2.97365e-06	5.54854e-06	4.87486e-05	1.66462e-05	1.1723e-05	0	1.13353e-05	0	0	0	2.75667e-06	1.07623e-05	1.65035e-05	8.21723e-06	3.54847e-05	1.34585e-05	3.10621e-05	1.45038e-05	1.23922e-06	2.3762e-06	2.03588e-06	3.91625e-06	5.00815e-05
s__Merdimonas_faecis	9.84081e-06	2.83861e-06	2.00916e-06	9.36073e-06	8.56937e-06	1.36029e-05	1.66177e-06	4.82387e-05	2.46235e-06	5.19708e-06	4.26849e-06	4.87444e-06	6.2198e-05	1.96233e-05	1.62643e-05	8.66021e-06	9.6728e-06	8.9584e-06	2.68313e-06	5.07901e-05	6.74225e-06	2.27288e-06	0	9.67959e-07	4.92366e-05	2.77149e-06	1.61427e-05	2.21942e-05	4.16929e-06	0	1.8389e-06	3.50025e-06	1.84198e-06	0	0	5.99333e-07	0	7.05114e-06	8.80189e-06	1.41676e-06	1.74925e-05	2.10117e-05	6.78368e-06	0	0	2.97025e-06	1.52691e-06	4.89532e-06	1.94519e-05
s__Mogibacterium_diversum	0	0	0	0	0	0	0	1.78662e-05	0	0	0	0	1.95292e-05	0	0	0	0	0	0	2.46313e-05	0	0	0	0	1.40385e-05	0	0	0	0	0	0	0	0	0	0	0	0	0	0	0	3.74838e-06	0	0	0	0	0	0	0	2.80166e-05
s__Mogibacterium_pumilum	0	0	0	0	0	0	0	0	0	0	0	0	0	0	0	0	0	0	0	9.54701e-07	0	0	0	0	1.01729e-06	0	0	0	0	0	1.14931e-06	0	0	0	0	0	0	0	0	0	0	0	0	0	0	0	0	0	0
s__Monoglobus_pectinilyticus	0	3.78481e-06	1.60733e-06	1.60888e-06	0	5.44115e-06	1.05749e-06	3.7519e-05	2.15456e-06	9.57357e-07	2.5611e-06	0	2.88835e-05	2.05019e-06	0	0	1.00758e-05	2.75643e-06	5.9029e-06	2.42494e-05	8.58104e-06	2.89276e-06	0	0	3.21462e-05	0	4.67287e-06	0	2.245e-06	2.6634e-06	1.60904e-06	2.8002e-06	3.54228e-06	0	0	0	0	0	0	0	6.99698e-06	5.49325e-07	0	0	0	2.3762e-06	0	3.91625e-06	1.78551e-05
s__Mordavella_sp._Marseille-P3756	0.000322063	4.82564e-05	0.000415896	0.000238845	0.000349916	0.000472214	0.000281141	0.000746807	0.000892602	0.000794059	0.00080016	0.000106019	0.000685327	0.000644053	0.000334495	0.00038971	0.000282526	0.000201909	0.000170647	0.000695404	0.000370211	0.000152076	4.9336e-05	0.00092924	0.000600402	0.000186036	0.000186915	0.000116519	0.000169979	0.000207745	9.30943e-05	0.000105708	0.000130781	0	0	0	1.58509e-05	9.05515e-05	0.000119926	8.7556e-05	0.00020966	0.000121401	8.71168e-05	1.31853e-06	3.09805e-05	1.78215e-06	1.47601e-05	9.79064e-06	0.000282779
s__Negativibacillus_massiliensis	2.5944e-05	2.83861e-06	4.01832e-06	2.34018e-06	9.28349e-06	6.25732e-05	1.5107e-05	5.1812e-05	9.23381e-07	8.20592e-07	1.58544e-06	1.15768e-05	8.27119e-05	1.7866e-05	1.19533e-05	1.73204e-05	4.27215e-05	1.51604e-05	1.55622e-05	9.01238e-05	7.47776e-05	2.06625e-05	7.29103e-07	0	7.58895e-05	1.55896e-05	9.34575e-06	0	0.000116419	8.32312e-05	3.70079e-05	2.45017e-05	5.95103e-06	0	0	0	4.13501e-06	5.23269e-05	3.52075e-05	1.55844e-05	0.000146187	8.78921e-06	3.10621e-05	4.39509e-06	5.8863e-06	1.1287e-05	5.08969e-06	0	0.000104953
s__Neglecta_timonensis	0.000326536	1.89241e-06	4.01832e-06	5.4848e-05	0.0018367	0.00114808	9.36634e-06	3.93056e-05	1.44663e-05	1.36765e-06	8.53699e-07	0.000721418	5.90799e-05	0.000114225	1.99874e-05	0.00024844	6.65005e-05	3.44554e-06	2.68313e-06	6.58744e-05	7.04871e-05	7.64514e-06	0	6.45306e-07	5.43231e-05	0.000110859	0.00114698	0.000176166	0.000357276	0.000163133	9.65422e-06	4.90035e-06	1.41691e-06	0	0	0	1.86075e-05	7.31092e-05	5.72123e-05	4.25029e-06	9.29599e-05	2.05997e-06	7.14072e-07	0.000145038	5.79336e-05	1.1881e-05	2.54484e-06	4.89532e-06	0.000148648
s__Odoribacter_laneus	0	0	0	2.92523e-07	2.4994e-06	0	3.0214e-07	3.57324e-06	0	0	6.09785e-07	1.21861e-06	3.28222e-07	0	0	0	0	0	1.07325e-06	9.54701e-07	0	0	0	0	1.01729e-06	0	0	0	0	0	0	0	0	0	0	0	7.09844e-05	6.38314e-05	0.000100121	0.000119292	2.94873e-05	0	2.49925e-06	4.30719e-05	1.98275e-05	9.4454e-05	0.000100776	0.000134132	3.91942e-06
s__Odoribacter_splanchnicus	0.00185186	0.00194445	0	0.0271458	0.015251	0.00396893	0.0132653	0.00569575	6.15587e-07	1.64118e-06	1.95131e-06	0.00313914	0.00774357	0.00303575	0.00128253	0.00386733	0.000304693	0.000519587	0.0013201	0.00811286	0.000260496	0.000772573	0	0	0.00727074	0.0013563	0.00086873	0.000696342	6.79915e-05	0.000255686	0.000787509	0.000778455	0.00191906	0	4.95409e-07	3.99555e-07	0.0226654	0.00155608	0.00190671	0.00184094	0.00466249	0	1.42814e-06	0.025975	0.100094	0.000579793	0.00253975	0.00325832	0.00465366
s__Olegusella_massiliensis	0	0	0	0	0	0	0	0	0	0	0	0	8.20554e-07	0	0	0	0	0	0	0	0	5.16564e-06	0	0	0	0	0	0	0	0	0	0	0	0	0	0	6.89168e-06	3.71113e-06	1.10024e-05	1.41676e-06	2.49892e-06	8.23988e-06	7.14072e-06	4.39509e-06	4.64708e-06	0	0	0	1.45164e-06
s__Olsenella_phocaeensis	0	0	0	0	0	0	0	0	0	0	0	0	0	0	0	0	0	0	0	0	0	0	0	0	0	0	0	0	0	0	0	0	0	0	0	0	0	0	0	0	0	0	0	0	0	0	0	0	0
s__Olsenella_provencensis	0	0	2.81282e-06	4.38784e-07	4.9988e-06	2.72058e-06	1.5107e-06	0	9.23381e-07	1.36765e-06	3.65871e-07	0	4.92332e-07	8.78654e-07	0	0	1.2091e-06	0	0	2.67316e-06	0	0	0	5.4851e-06	1.4242e-06	0	0	0	0	1.99755e-06	6.89587e-07	2.10015e-06	0	0	0	0	0	7.79337e-06	0	2.83353e-06	0	4.8066e-06	2.49925e-06	7.47165e-06	3.09805e-06	5.9405e-06	0	2.93719e-06	5.51622e-06
s__Olsenella_sp._kh2p3	0	0	0	0	0	0	0	0	0	0	0	0	0	0	0	0	0	0	0	0	0	0	0	0	0	0	0	0	0	0	0	0	0	0	0	0	0	4.45335e-06	0	2.26682e-06	9.99569e-07	4.8066e-06	4.28443e-06	6.59264e-06	2.47844e-06	0	4.07175e-06	0	1.16131e-06
s__Olsenella_sp._oral_taxon_807	0	0	0	0	0	0	0	0	0	4.10296e-07	0	0	0	0	0	0	0	0	0	0	0	0	0	2.90388e-06	0	0	0	0	0	0	0	0	0	0	0	0	0	0	0	0	1.44937e-05	0	0	0	0	0	1.52691e-06	0	8.72434e-05
s__Olsenella_urininfantis	0	0	0	0	0	0	0	0	0	0	6.09785e-07	0	0	0	0	0	0	0	0	0	0	0	0	0	0	0	0	0	0	0	0	0	0	0	0	0	6.40927e-05	7.49648e-05	6.82146e-05	2.80519e-05	1.42439e-05	9.18747e-05	0.000111038	0.000139324	7.55925e-05	3.08906e-05	1.32332e-05	9.79064e-06	5.12428e-05
s__Oribacterium_asaccharolyticum	3.57848e-06	0	2.81282e-06	1.60888e-06	0	0	1.66177e-06	7.14648e-06	4.30911e-06	9.57357e-07	3.53675e-06	0	1.82163e-05	1.17154e-06	0	0	0	0	0	1.85212e-05	0	0	0	0	2.6246e-05	0	0	0	0	0	9.1945e-07	0	0	0	0	0	0	1.48445e-06	0	0	9.99569e-07	0	0	0	0	0	0	0	2.03229e-06
s__Oribacterium_sp._oral_taxon_078	1.25247e-05	2.83861e-06	0	2.04766e-06	2.4994e-06	9.32769e-06	1.43516e-05	0	2.15456e-06	1.77795e-06	0	1.82792e-06	2.90476e-05	8.78654e-07	0	1.62379e-06	0	0	0	2.73044e-05	0	0	0	0	2.15665e-05	0	0	0	9.62144e-07	0	6.89587e-07	0	0	0	0	0	6.89168e-06	8.90671e-06	3.30071e-06	4.817e-06	4.09823e-05	1.12612e-05	3.57036e-06	3.07656e-06	9.29416e-07	0	0	2.93719e-06	2.77263e-05
s__Oscillibacter_sp._1-3	1.78924e-06	0	8.03663e-07	5.85046e-06	1.42823e-05	3.61448e-05	1.40495e-05	1.07197e-05	2.46235e-06	2.05148e-06	2.43914e-07	1.21861e-06	1.00108e-05	0	3.9191e-07	0	6.85156e-06	0	1.07325e-06	5.72821e-06	2.45173e-06	1.23975e-06	0	0	7.32446e-06	2.07862e-06	2.54884e-06	2.77427e-06	4.81072e-06	2.6634e-06	5.28684e-06	2.8002e-06	2.69213e-06	0	0	0	5.51335e-06	1.18756e-05	2.09045e-05	4.817e-06	1.22447e-05	0	0	0	6.19611e-07	0	0	0	5.80655e-06
s__Oscillibacter_sp._KLE_1728	1.163e-05	0	0	7.31307e-07	1.78529e-06	1.43802e-05	0	1.78662e-05	0	0	0	0	3.77455e-06	8.78654e-07	1.95955e-06	0	4.03033e-06	0	0	4.96445e-06	4.90345e-06	6.19876e-07	0	0	2.03457e-06	1.03931e-06	0	0	1.18664e-05	0	0	0	0	0	0	0	0	3.3029e-05	1.98042e-05	2.83353e-06	2.49892e-06	0	0	0	0	0	0	0	3.33877e-06
s__Oscillibacter_sp._KLE_1745	0	0	0	4.38784e-07	3.57057e-06	1.51575e-05	1.20856e-06	5.35986e-06	0	4.10296e-07	0	0	8.53376e-06	9.07942e-06	2.54741e-06	1.62379e-06	9.26976e-06	0	0	5.91915e-06	3.06466e-06	0	0	0	6.91754e-06	1.73218e-06	2.12403e-06	0	8.33858e-06	5.3268e-06	6.89587e-07	0	0	0	0	0	2.06751e-06	4.86158e-05	5.72123e-05	3.68359e-06	1.09953e-05	4.11994e-07	1.07111e-06	0	9.29416e-07	0	0	0	9.43564e-06
s__Paenibacillus_antibioticophila	0	0	0	0	0.000134611	0	0	0	0	0	0	0	0	0	0	0	0	0	0	0	0	0	0	0	0	0	0	0	0	0	0	0	0	0	0	0	0	0	0	0	0	0	0	0	0	0	0	0	0
s__Paenibacillus_sp._VT-16-81	4.4731e-06	1.51393e-05	0	0	4.28469e-06	5.98527e-05	1.79773e-05	0	0	0	0	0	1.64111e-07	1.28869e-05	4.31101e-06	1.13665e-05	8.78612e-05	0.000164697	0.000123961	0	0.000110328	0.000208485	0	0	0	2.49434e-05	2.16651e-05	1.38714e-06	0.0001347	0.000139828	0.000125965	0.00014561	9.57832e-05	0	0	0	0	1.6329e-05	7.70165e-06	2.83353e-06	2.49892e-07	0	0	1.93384e-05	1.36314e-05	4.21776e-05	3.2065e-05	3.23091e-05	7.25819e-07
s__Pantoea_sesami	0	0	0	0	0	3.49788e-06	1.05749e-06	0	0	0	0	0	0	2.05019e-06	7.8382e-07	0	7.2546e-06	1.03366e-05	1.2879e-05	0	9.19397e-06	1.54969e-05	0	0	0	6.92872e-07	1.69923e-06	0	8.65929e-06	9.98775e-06	1.01139e-05	4.90035e-06	9.35161e-06	0	0	0	0	2.59779e-06	2.20047e-06	1.13341e-06	0	0	0	8.79018e-07	1.23922e-06	1.1881e-06	0	4.89532e-06	1.30647e-06
s__Pantoea_stewartii	0	0	0	0	0	0	0	0	0	0	0	0	0	0	0	0	0	0	0	0	0	0	0	0	0	0	0	0	0	0	0	0	0	0	0	0	1.37834e-06	1.55867e-05	8.80189e-06	4.25029e-06	4.99784e-07	0	7.14072e-07	3.25237e-05	1.05334e-05	2.13858e-05	1.42511e-05	2.44766e-05	2.75811e-06
s__Parabacteroides_distasonis	0.00288067	0.0043866	1.60733e-05	0.00333227	0.00201059	0.00137272	0.00232587	0.000452015	1.53897e-06	1.32662e-05	1.1464e-05	0.00373017	0.000529586	0.0013294	0.00101563	0.00086981	0.000895137	0.000958549	0.00121009	0.000611581	0.000804166	0.000729181	0	6.45306e-07	0.0006415	0.000985264	0.000866181	0.0027604	0.000606792	0.000840968	0.000999902	0.000937367	0.00169562	0	1.73393e-06	1.19867e-06	0.000884203	0.000284644	0.00041809	0.00127395	0.000442559	9.61319e-07	7.14072e-07	0.000101087	9.94475e-05	0.000162176	0.000327776	0.000350505	0.00023023
s__Parabacteroides_goldsteinii	8.05157e-06	3.78481e-06	0	4.38784e-06	1.78529e-06	1.55461e-06	3.0214e-06	0	3.07794e-07	1.36765e-07	0	1.82792e-06	1.14878e-06	5.85769e-07	1.95955e-07	1.62379e-06	4.03033e-07	0	5.36627e-07	9.54701e-07	6.12931e-07	8.26502e-07	0	0	1.01729e-06	2.07862e-06	0	5.54854e-06	0	0	9.1945e-07	7.0005e-07	5.66764e-07	0	0	0	3.72151e-05	9.64893e-05	0.000169436	0.00010314	0.000132193	1.78531e-06	1.42814e-06	9.53735e-05	2.47844e-06	0.000314847	0.000189336	0.000208541	6.50333e-05
s__Parabacteroides_gordonii	9.84081e-06	4.73102e-06	0	9.06821e-06	9.28349e-06	7.38442e-06	4.98531e-06	5.35986e-06	0	0	0	2.1935e-05	2.46166e-06	2.34308e-06	2.35146e-06	5.41263e-07	0	0	2.14651e-06	1.52752e-06	6.12931e-07	1.03313e-06	0	0	1.62766e-06	2.42505e-06	2.12403e-06	1.38714e-06	2.245e-06	6.6585e-07	2.06876e-06	2.10015e-06	1.84198e-06	0	0	0	5.37551e-05	9.79738e-05	9.90212e-05	9.49232e-05	3.84834e-05	9.61319e-07	0	0.000122623	0.000195177	0.000354648	0.000213767	0.000228122	2.78714e-05
s__Parabacteroides_johnsonii	1.43139e-05	2.46013e-05	0	1.75514e-05	1.32111e-05	6.99577e-06	8.76206e-06	3.57324e-06	6.15587e-07	2.73531e-07	2.43914e-07	1.82792e-05	6.56443e-06	3.51462e-06	3.9191e-07	4.33011e-06	1.61213e-06	2.75643e-06	2.14651e-06	9.16513e-06	8.58104e-06	2.47951e-06	0	0	6.91754e-06	8.6609e-06	3.39845e-06	8.32281e-06	2.56572e-06	6.6585e-06	0	1.4001e-06	1.41691e-06	0	0	0	0.00533761	0.00419877	0.00484874	0.00397289	0.00291074	2.1561e-05	1.89229e-05	0.000876381	0.00101182	0.00325183	0.00286295	0.00349232	0.00106478
s__Parabacteroides_merdae	0.000784581	0.000237497	4.01832e-06	0.000361851	0.000870863	0.000540617	0.000638422	0.000675342	6.77146e-06	4.65002e-06	3.41479e-06	0.00137337	0.000522037	2.92885e-06	3.52719e-06	2.16505e-06	3.38548e-05	6.89108e-06	8.58603e-06	0.000518021	0.000156298	2.62414e-05	0	0	0.000539161	0.00010012	5.48001e-05	3.88398e-05	9.46108e-05	0.000109865	3.60884e-05	1.26009e-05	3.18805e-05	0	0	0	0.00187109	0.000705114	0.000634836	0.00058314	0.0065027	2.92516e-05	1.49955e-05	0.00065311	0.000221201	0.000619595	0.000565973	0.00063737	0.0064804
s__Parabacteroides_sp._2_1_7	3.04171e-05	2.93323e-05	8.03663e-07	1.53574e-05	9.49772e-05	7.8508e-05	2.67394e-05	8.9331e-06	0	2.73531e-07	2.43914e-07	3.96049e-05	5.57977e-06	1.46442e-06	5.87865e-07	3.78884e-06	3.6273e-06	3.44554e-06	1.07325e-06	5.53727e-06	1.22586e-06	3.92588e-06	0	0	5.28989e-06	7.62159e-06	2.12403e-06	9.70995e-06	3.20715e-06	1.3317e-06	2.75835e-06	2.10015e-06	5.80934e-06	0	0	0	9.64836e-06	2.15245e-05	9.90212e-06	8.21723e-06	2.49892e-06	0	0	1.31853e-06	9.29416e-07	1.00989e-05	5.08969e-06	4.89532e-06	1.01615e-06
s__Parabacteroides_sp._20_3	4.56256e-05	6.43418e-05	1.2055e-06	4.35859e-05	3.1421e-05	1.74894e-05	2.08477e-05	1.07197e-05	0	2.73531e-07	6.09785e-07	4.75258e-05	5.90799e-06	1.08367e-05	7.8382e-06	5.9539e-06	1.04789e-05	5.51286e-06	1.01959e-05	8.01949e-06	9.8069e-06	8.8849e-06	0	0	1.30213e-05	4.8501e-06	5.09768e-06	1.94199e-05	6.41429e-06	7.32435e-06	7.12574e-06	6.30045e-06	1.51609e-05	0	0	0	0.00014128	9.90871e-05	0.000102322	0.000172562	8.42137e-05	4.11994e-07	4.9985e-06	1.88989e-05	1.30118e-05	3.62371e-05	4.47893e-05	4.69951e-05	1.4226e-05
s__Parabacteroides_sp._CT06	1.34193e-05	2.46013e-05	0	1.76976e-05	1.17829e-05	3.88654e-06	1.17835e-05	0	0	2.73531e-07	0	1.52326e-05	5.74388e-06	6.73635e-06	6.0746e-06	1.08253e-06	5.23943e-06	3.44554e-06	4.29302e-06	5.91915e-06	1.22586e-06	4.13251e-06	0	0	8.34174e-06	4.15723e-06	7.64652e-06	6.93568e-06	9.62144e-07	5.3268e-06	3.90766e-06	4.90035e-06	7.9347e-06	0	0	0	4.20393e-05	8.5356e-06	1.43031e-05	2.09681e-05	2.39897e-05	4.11994e-07	7.14072e-07	1.58223e-05	6.13414e-05	1.78215e-06	1.52691e-06	2.93719e-06	5.51622e-06
s__Parabacteroides_sp._D13	0.000460729	0.000526089	4.82198e-06	0.000422257	0.000260652	0.00017023	0.000294738	5.89585e-05	4.00132e-06	6.2912e-06	6.09785e-06	0.000568482	6.56443e-05	0.000158158	0.000144811	0.000130444	0.000118492	0.00011577	0.000154012	8.34409e-05	9.13268e-05	0.000100213	0	0	7.77206e-05	0.000140307	0.000129141	0.000301008	7.60093e-05	0.000108534	0.000132401	0.00013511	0.00020446	0	0	0	7.7876e-05	3.71113e-05	5.06109e-05	0.000115608	3.97329e-05	0	7.14072e-07	1.53828e-05	3.99649e-05	3.02966e-05	4.8861e-05	5.18904e-05	2.19197e-05
s__Parabacteroides_sp._D26	0.00764899	0.0113156	5.10326e-05	0.00893672	0.0052948	0.00352004	0.00623692	0.00138999	1.16962e-05	3.48752e-05	2.5611e-05	0.0101486	0.00138723	0.0034742	0.00289994	0.00248873	0.00248349	0.00259173	0.0032144	0.0015869	0.00222065	0.00211956	7.29103e-07	6.45306e-07	0.00159063	0.00268904	0.00245623	0.00739898	0.00166772	0.00231982	0.00294086	0.00249848	0.00454276	9.53158e-07	2.22934e-06	1.798e-06	0.000196413	6.71714e-05	8.80189e-05	0.000342857	0.000111952	0	0	1.88989e-05	7.43533e-06	3.92073e-05	8.55068e-05	7.44088e-05	5.51622e-05
s__Parabacteroides_sp._HGS0025	0	9.46204e-07	0	1.46261e-07	0	0	0	0	0	0	0	0	0	0	0	0	4.03033e-07	0	0	0	0	0	0	0	0	0	0	0	0	0	0	0	0	0	0	0	0	8.46137e-05	9.46203e-05	3.08854e-05	3.9483e-05	1.23598e-06	0	0.000165255	0.000248774	0.000497814	0.000240233	0.00028197	3.83232e-05
s__Parabacteroides_sp._Marseille-P3668	1.69978e-05	1.51393e-05	8.03663e-07	3.51027e-05	1.2497e-05	1.0105e-05	8.45992e-06	3.57324e-06	1.53897e-06	1.23089e-06	2.43914e-07	1.58419e-05	3.77455e-06	3.51462e-06	3.9191e-07	0	2.01517e-06	1.37822e-06	1.07325e-06	2.29128e-06	3.06466e-06	0	0	0	1.4242e-06	3.11792e-06	3.82326e-06	2.77427e-06	2.245e-06	1.3317e-06	1.14931e-06	0	2.26706e-06	0	0	0	1.37834e-06	7.42226e-07	0	1.41676e-06	4.99784e-07	0	0	0	0	1.1881e-06	0	0	0
s__Parabacteroides_sp._Marseille-P3763	4.4731e-06	6.62343e-06	0	4.97289e-06	3.57057e-06	3.88654e-06	3.32354e-06	0	0	2.73531e-07	2.43914e-07	1.21861e-06	2.29755e-06	5.85769e-07	0	0	2.01517e-06	1.37822e-06	1.07325e-06	0	0	4.13251e-07	0	0	2.03457e-06	1.73218e-06	0	0	0	0	1.14931e-06	1.4001e-06	1.41691e-06	0	0	0	1.17159e-05	9.64893e-06	1.8704e-05	1.02007e-05	8.99612e-06	0	0	0	2.16864e-06	2.97025e-06	5.08969e-06	6.85345e-06	3.48393e-06
s__Parabacteroides_sp._SN4	0.000135982	0.00040876	4.42015e-06	0.000203303	0.000224589	0.000147688	0.000270264	8.39712e-05	6.15587e-07	2.73531e-07	4.87828e-07	0.000258955	4.33253e-05	9.95808e-06	4.31101e-06	2.43568e-05	3.02275e-05	9.64751e-06	1.82453e-05	4.35344e-05	5.27121e-05	1.73565e-05	0	0	4.96435e-05	4.08794e-05	3.05861e-05	3.19041e-05	3.27129e-05	1.66462e-05	4.41336e-05	2.8702e-05	0.000129081	0	0	0	0.000818043	0.000622727	0.000781167	0.000999952	0.000249642	0	0	0.000132292	7.93102e-05	0.00068197	0.00100929	0.00101137	7.70819e-05
s__Parabacteroides_timonensis	5.45718e-05	8.89431e-05	1.2055e-06	5.73345e-05	3.17781e-05	1.28256e-05	2.50776e-05	1.78662e-05	3.07794e-07	1.64118e-06	1.34153e-06	6.03212e-05	5.41566e-06	2.25521e-05	1.15613e-05	2.38156e-05	5.64247e-06	1.72277e-05	1.01959e-05	5.34633e-06	6.74225e-06	5.78551e-06	0	0	8.34174e-06	1.62825e-05	1.06202e-05	4.43883e-05	3.52786e-06	4.66095e-06	5.74656e-06	2.8002e-06	6.09272e-06	0	0	0	9.64836e-06	2.9689e-06	6.60142e-06	8.50058e-07	2.19905e-05	0	0	4.8346e-06	1.85883e-06	8.91076e-06	3.05381e-06	2.93719e-06	5.22589e-06
s__Paraprevotella_clara	3.57848e-06	1.89241e-06	0	3.94906e-06	4.28469e-06	7.77307e-07	2.56819e-06	3.57324e-06	0	0	2.43914e-07	9.13958e-06	3.24939e-05	1.75731e-06	1.95955e-06	0	8.06066e-07	1.3093e-05	1.01959e-05	4.00974e-05	1.22586e-06	1.11578e-05	0	0	3.05186e-05	2.77149e-06	1.69923e-06	0	1.28286e-06	0	1.14931e-05	2.8002e-06	7.36794e-06	0	0	0	0.000756707	8.8696e-05	7.81167e-05	9.12396e-05	0.00570779	0	7.14072e-07	0	3.09805e-06	1.72275e-05	1.6796e-05	9.79064e-06	0.000129631
s__Paraprevotella_xylaniphila	3.31009e-05	1.13544e-05	0	2.54495e-05	2.07093e-05	1.51575e-05	5.89173e-06	1.60796e-05	0	0	0	7.06794e-05	4.26688e-06	3.51462e-06	1.37168e-06	6.49516e-06	3.6273e-06	0	0	3.62786e-06	1.22586e-06	1.85963e-06	0	0	4.67951e-06	2.42505e-06	3.82326e-06	1.66456e-05	3.84857e-06	7.9902e-06	2.75835e-06	3.50025e-06	1.70029e-06	0	0	0	8.95919e-05	1.2989e-05	9.90212e-06	9.06729e-06	0.000816648	0	0	8.79018e-07	1.54903e-06	2.97025e-06	0	0	2.72908e-05
s__Parasutterella_excrementihominis	0.00481484	0.00134172	4.01832e-06	0.00245251	0.00236051	0.00518969	0.000401242	0.00077718	9.23381e-07	0	1.21957e-06	0.0022849	0.00156923	0.020393	0.0165748	0.0174276	0.00651826	0.00430899	0.00432199	0.00167665	0.00530553	0.00398167	0	6.1304e-06	0.00159714	0.013344	0.0133491	0.0181326	0.00472797	0.00567437	0.00426625	0.00590492	0.00664971	0	0	0	0.00017436	9.50049e-05	5.28113e-05	1.81346e-05	8.24644e-05	1.37331e-06	2.14222e-06	0.000192505	0.000304229	8.19789e-05	4.8861e-05	8.12623e-05	7.05496e-05
s__Pediococcus_acidilactici	0	0	0	0	0	1.55461e-06	6.0428e-07	0	0	1.77795e-06	1.58544e-06	0	0	1.17154e-06	7.8382e-07	0	0	0	0	0	0	0	1.84706e-05	8.71163e-06	0	0	0	1.24842e-05	0	0	0	0	5.66764e-07	1.4488e-05	2.55136e-05	1.15871e-05	0	0	0	0	0	0	0	0	0	0	0	0	0
s__Peptoclostridium_acidaminophilum	0	0	0	0	0	0	9.0642e-07	0	0	0	0	0	4.92332e-07	0	0	0	0	0	0	5.72821e-07	0	0	0	0	1.22074e-06	0	0	0	0	0	6.89587e-07	0	0	0	0	0	2.06751e-06	4.45335e-06	3.30071e-06	1.70012e-06	0	8.23988e-07	0	7.55956e-05	7.59023e-05	7.00979e-05	2.90112e-05	2.05603e-05	0
s__Peptococcus_niger	0	0	0	0	0	0	0	0	0	0	0	0	8.20554e-07	0	0	0	2.94214e-05	0.000454122	0.00133459	2.67316e-06	0.000627029	4.60775e-05	0	0	0	0	0	0	0.00105451	0.000375539	0.00123229	0.000442431	0.000196526	0	0	0	0	0	0	0	0	0	0	0	0	0	0	0	0
s__Peptoniphilus_grossensis	0	0	0	0	0	0	0	0	0	0	0	0	0	1.17154e-06	6.66247e-06	0	4.15124e-05	0	1.60988e-05	7.63761e-07	1.59362e-05	0	0	0	0	0	0	0	1.09043e-05	5.99265e-06	2.06876e-06	6.30045e-06	8.50147e-06	0	0	0	0	0	0	0	0	0	0	0	0	5.10883e-05	2.03588e-06	1.27278e-05	0
s__Peptoniphilus_harei	0	0	0	0	0	0	7.5535e-07	0	0	0	0	0	0	1.46442e-06	1.23452e-05	0	6.0455e-06	0	0.000181917	0	9.19397e-06	0	2.43034e-06	0	1.01729e-06	0	0	0	0.000239253	0.000106536	1.14931e-06	3.50025e-06	0.000695703	0	0	0	0	0	0	0	0	0	0	0	0	0	0	0	0
s__Peptoniphilus_lacrimalis	0	0.00109192	0	0	5.71292e-06	0.00019044	5.84641e-05	8.9331e-06	0	0	0	0	1.80522e-06	1.46442e-06	1.17573e-05	0	0.00242062	0.00106536	0.00333084	9.54701e-07	0.000937785	0.000103519	0	0	2.23803e-06	1.73218e-06	0	0	0.00171646	0.000953497	0.00214025	0.00158911	0.00171276	0	0	0	0	0	0	0	0	0	0	0	0	0	0	0	0
s__Peptoniphilus_sp._HMSC062D09	0	4.73102e-06	0	1.31635e-06	0	0	0	0	0	0	0	0	1.477e-06	2.63596e-06	0	0	3.82882e-05	3.44554e-06	1.50256e-05	9.54701e-07	5.51638e-06	0	0	0	1.01729e-06	0	3.82326e-06	0	1.50736e-05	5.99265e-06	4.36739e-06	6.30045e-06	8.07639e-06	0	0	0	0	0	0	0	1.24946e-06	0	0	0	0	0.000456231	4.58072e-05	5.58066e-05	1.30647e-06
s__Peptostreptococcus_anaerobius	0.00124531	0	0	0	1.42823e-06	0	6.0428e-07	1.60796e-05	0	1.16251e-05	2.68305e-06	0	1.09954e-05	0	6.0746e-06	0	0	0	0	1.20292e-05	2.45173e-06	0	0	0	1.54627e-05	0	0	0	0	0	0	0	1.27522e-06	0	0	0	0	0	0	1.13341e-06	9.99569e-07	1.78531e-06	3.21332e-06	0	2.78825e-06	0	0	8.81157e-06	5.80655e-06
s__Phascolarctobacterium_succinatutens	0	0	5.22381e-06	5.11915e-06	0	1.55461e-06	4.5321e-06	3.03725e-05	2.77014e-06	0	4.87828e-07	5.48375e-06	4.75921e-05	3.8075e-06	1.76359e-06	2.16505e-06	3.6273e-06	0	2.14651e-06	5.53727e-05	2.45173e-06	0	0	0	5.18816e-05	3.11792e-06	1.69923e-06	0	1.28286e-06	0	0	0	1.27522e-06	0	0	0	2.75667e-06	3.34002e-06	0	1.13341e-06	1.19948e-05	5.49325e-07	1.42814e-06	5.71362e-06	0	0	0	0	1.62583e-05
s__Phocea_massiliensis	7.06749e-05	0	0	6.58176e-06	1.35682e-05	0.000426742	6.19387e-06	0.000262633	0	5.47061e-07	0	0.000238238	0.000269634	0.000231379	0	0.000160755	0.000191038	0	2.14651e-06	0.00024975	0.000329757	8.26502e-07	0	0	0.000201219	2.07862e-05	0	6.79696e-05	0.000287039	0.00018777	0	0	0	0	0	0	1.58509e-05	0.000135456	0.000115525	3.11688e-06	0.000234899	1.09865e-06	0	1.75804e-06	0.000228326	2.67323e-05	2.03588e-06	0	0.000131518
s__Phoenicibacter_massiliensis	4.02579e-05	3.59557e-05	1.00458e-05	1.85752e-05	8.89073e-05	3.22583e-05	1.14813e-05	0.000192955	1.56975e-05	6.15444e-06	1.08542e-05	1.52326e-05	0.000154757	5.21335e-05	3.37042e-05	5.52088e-05	2.29729e-05	4.13465e-06	3.05877e-05	0.000143587	1.16457e-05	5.16564e-06	0	1.22608e-05	0.000163376	4.8501e-05	4.07814e-05	3.46784e-05	4.16929e-06	8.65605e-06	1.37917e-06	0	4.53412e-06	0	0	0	4.13501e-06	0	1.43031e-05	0	9.4959e-06	2.6093e-06	2.14222e-06	5.71362e-06	0	0	0	0	1.20486e-05
s__Pluralibacter_gergoviae	0	0	0	0	0	0	0	0	0	0	0	0	0	0	0	0	0	0	0	0	0	0	0	0	0	0	0	0	0	0	0	0	0	0	0	0	0	0	0	1.41676e-06	9.7458e-06	1.64798e-06	0	1.58223e-05	1.1153e-05	2.3168e-05	1.01794e-05	1.76231e-05	1.21938e-05
s__Porphyromonas_asaccharolytica	0	0	0	0	0	0	0	0	0	0	0	0	0	0	0	0	1.00758e-05	1.99841e-05	1.55622e-05	0	1.53233e-05	0	0	0	0	0	0	0	9.30072e-06	0	4.82711e-06	5.6004e-06	0	0	0	0	1.44725e-05	6.30892e-06	4.40094e-06	1.13341e-06	4.24817e-06	0	0	5.71362e-06	1.05334e-05	0	0	0	5.80655e-07
s__Porphyromonas_gingivalis	7.15695e-06	7.56963e-06	0	0.000118179	7.24826e-05	2.29306e-05	5.1817e-05	4.10923e-05	0	0	0	1.4014e-05	5.1859e-05	1.0251e-05	7.64224e-06	1.24491e-05	1.61213e-06	0	6.43952e-06	3.79971e-05	0	2.47951e-06	0	0	2.92978e-05	4.15723e-06	6.79691e-06	1.10971e-05	0	2.6634e-06	5.28684e-06	2.8002e-06	8.78485e-06	0	0	0	0	0	0	0	0	0	0	0	0	0	0	0	0
s__Porphyromonas_somerae	0	0	0	0	0	0	0	0	0	0	0	0	0	0	0	0	8.86673e-05	8.26929e-06	3.38075e-05	0	3.37112e-05	1.13644e-05	0	0	8.13829e-07	0	0	0	5.42008e-05	3.12949e-05	2.62043e-05	5.53039e-05	4.95919e-06	0	0	0	8.27002e-06	1.48445e-06	0	1.13341e-06	2.99871e-06	0	0	1.75804e-06	3.71766e-06	0	0	0	5.80655e-07
s__Porphyromonas_sp._HMSC077F02	0	0	0	0	0	0	0	0	0	0	0	0	1.31289e-06	0	0	0	6.40823e-05	1.37822e-05	3.48808e-05	7.63761e-07	3.49371e-05	8.47164e-06	0	0	0	0	0	0	6.286e-05	1.06536e-05	2.25265e-05	3.43024e-05	2.26706e-06	0	0	0	8.27002e-06	2.9689e-06	0	0	0	0	0	1.75804e-06	2.47844e-06	0	4.07175e-06	0	1.16131e-06
s__Porphyromonas_uenonis	0	0	0	0	0	0	0	0	1.23117e-06	0	0	0	6.56443e-07	4.569e-05	0	0	3.22427e-06	1.10257e-05	8.58603e-06	0	1.28716e-05	0	0	0	8.13829e-07	0	0	0	1.69979e-05	0	8.50491e-06	2.8002e-06	5.66764e-07	0	0	0	2.75667e-06	0	0	2.26682e-06	1.99914e-06	0	0	0	1.2702e-05	0	0	0	5.80655e-07
s__Prevotella_albensis	2.68386e-06	0	2.04934e-05	3.51027e-06	2.4994e-06	0	1.5107e-06	2.32261e-05	3.32417e-05	3.59693e-05	4.43923e-05	0	0	0	0	0	0	0	0	5.72821e-07	0	0	0	0	6.10371e-07	0	0	0	0	0	0	0	0	0	0	0	0	0	0	0	0	0	0	0	0	0	0	0	0
s__Prevotella_bergensis	0	2.83861e-06	2.08952e-05	3.36401e-06	4.28469e-06	2.33192e-06	1.81284e-06	2.14394e-05	1.07728e-05	2.28398e-05	2.35377e-05	8.53028e-06	8.53376e-06	8.78654e-07	1.76359e-06	0	2.4182e-06	2.06732e-06	0	9.92889e-06	1.83879e-06	6.19876e-07	0	0	1.52593e-05	0	0	0	9.62144e-07	7.9902e-06	2.06876e-06	0	4.53412e-06	0	0	0	0	0	0	0	0	0	0	0	0	0	0	0	0
s__Prevotella_bivia	3.57848e-06	6.62343e-06	0.000262396	1.3456e-05	1.03547e-05	4.27519e-06	1.05749e-06	0.000130423	0.000439529	0.000265188	0.000366237	1.09675e-05	3.61044e-06	0	2.1555e-06	3.78884e-06	0	0	8.0494e-06	4.20068e-06	0	8.26502e-07	0	0	8.13829e-06	0	0	0	1.28286e-06	7.32435e-06	1.60904e-06	0	5.66764e-07	0	0	0	4.27284e-05	0	4.40094e-06	1.13341e-06	5.49763e-06	0	0	3.73583e-05	0.000162648	0	9.67041e-06	3.91625e-06	4.20975e-06
s__Prevotella_bryantii	0	0	0	0	0	0	0	0	0	0	0	0	0	0	0	0	0	0	0	0	0	0	0	0	0	0	0	0	0	0	0	0	0	0	0	0	0	0	0	0	0	0	0	0	0	0	0	0	0
s__Prevotella_buccalis	0	8.51583e-06	0.000192879	6.14298e-06	1.07117e-06	0	4.5321e-07	9.64775e-05	0.00033057	0.000218688	0.000290014	0	4.92332e-07	8.78654e-07	0	0	0	0	0	1.14564e-06	0	0	0	0	1.09867e-05	0	0	0	0	0	3.44794e-06	0	2.12537e-06	0	0	0	0	0	0	0	7.49677e-07	0	0	0	0	0	0	0	0
s__Prevotella_conceptionensis	0	0	0	0	0	0	0	0	0	0	0	0	0	0	0	0	0	0	0	0	0	0	0	0	0	0	0	0	0	0	0	0	0	0	0	0	0	0	0	0	0	0	0	0	0	0	0	0	0
s__Prevotella_copri	2.41547e-05	5.29874e-05	0.199617	0.0081412	0.00407224	0.000239022	0.00101141	0.09654	0.33792	0.230328	0.306872	0.000544719	0.00139215	8.78654e-07	0	2.70632e-06	0	0	0	0.0012455	0	0	0	0	0.00707827	0	1.27442e-06	0	0	0	0	0	4.25073e-07	0	0	0	0	1.85556e-06	0	1.41676e-06	7.49677e-07	0	0	1.31853e-06	3.40786e-06	0	0	0	4.35491e-07
s__Prevotella_disiens	0	2.83861e-06	1.2055e-06	1.02383e-06	0	0	4.07889e-06	1.25063e-05	2.15456e-06	4.10296e-07	8.53699e-07	1.82792e-06	9.0261e-06	8.78654e-07	0	0	4.03033e-06	0	0	5.15539e-06	0	6.19876e-07	0	0	9.76594e-06	1.03931e-06	0	0	0	0	2.29862e-06	0	1.41691e-06	0	0	0	9.64836e-06	1.11334e-06	0	0	4.24817e-06	0	0	6.15313e-06	4.74002e-05	0	5.08969e-06	0	1.45164e-06
s__Prevotella_ihumii	0	2.83861e-06	6.02748e-06	0	1.07117e-06	0	9.0642e-07	0	4.61691e-06	6.83827e-06	6.46372e-06	1.82792e-06	1.477e-06	0	0	0	0	0	0	2.8641e-06	1.83879e-06	1.23975e-06	0	0	3.05186e-06	0	0	0	9.62144e-07	1.99755e-06	0	0	8.50147e-07	0	0	0	4.13501e-06	1.11334e-06	0	1.70012e-06	0	0	0	0	0	0	1.52691e-06	0	0
s__Prevotella_intermedia	0	0	1.2055e-06	0	0	0	0	5.35986e-06	7.38705e-06	8.34268e-06	7.9272e-06	0	0	0	0	0	0	0	0	0	0	0	0	0	0	0	0	0	0	0	0	0	0	0	0	0	1.37834e-05	6.30892e-06	7.70165e-06	2.29516e-05	0	0	0	0	0	8.3167e-06	1.5778e-05	9.79064e-06	0
s__Prevotella_lascolaii	0	4.73102e-06	0.000345977	2.31093e-05	1.28541e-05	3.10923e-06	5.43852e-06	0.000246554	0.000530944	0.000480183	0.000647957	4.87444e-06	4.85768e-05	5.27192e-06	6.0746e-06	9.74274e-06	2.01517e-06	1.37822e-05	2.46848e-05	4.88807e-05	0	1.26042e-05	0	0	4.67951e-05	6.23585e-06	3.39845e-06	0	0	0	1.65501e-05	9.10065e-06	1.04851e-05	0	0	0	7.23627e-05	4.15646e-05	6.16132e-05	5.35537e-05	0.000151435	5.21859e-06	1.35674e-05	1.14272e-05	2.85021e-05	1.96037e-05	4.17354e-05	2.74138e-05	5.95171e-06
s__Prevotella_melaninogenica	0	0	2.97355e-05	1.08233e-05	3.21352e-06	1.16596e-06	1.81284e-06	1.60796e-05	5.10938e-05	3.02251e-05	3.93921e-05	0	3.61044e-06	8.78654e-07	0	0	0	0	1.60988e-06	2.8641e-06	0	0	0	0	2.44149e-06	1.03931e-06	1.27442e-06	0	0	0	0	0	0	0	0	0	0	0	0	0	0	0	0	0	0	0	0	0	0
s__Prevotella_multisaccharivorax	0	0	1.60733e-05	7.31307e-07	1.07117e-06	0	0	8.9331e-06	9.8494e-06	2.72163e-05	2.79281e-05	0	1.31289e-06	0	0	0	0	0	0	0	0	0	0	0	6.10371e-07	0	0	0	0	0	0	0	0	0	0	0	0	0	0	0	0	0	0	0	0	0	0	0	0
s__Prevotella_sp._Marseille-P4119	3.84686e-05	3.78481e-05	0.00115928	0.000147431	6.60556e-05	2.95377e-05	4.39614e-05	0.000671769	0.00135491	0.00191895	0.00254597	4.63072e-05	3.41351e-05	9.66519e-06	1.05816e-05	1.13665e-05	1.04789e-05	9.64751e-06	1.50256e-05	3.70424e-05	3.06466e-06	7.85177e-06	0	0	6.20544e-05	1.24717e-05	1.01954e-05	2.35813e-05	7.69715e-06	1.13194e-05	1.03438e-05	6.30045e-06	1.61528e-05	0	0	0	0	7.42226e-07	0	0	4.74795e-06	0	0	3.07656e-06	1.33216e-05	0	0	0	1.01615e-06
s__Prevotella_stercorea	2.68386e-06	0	0.000124166	6.14298e-06	4.28469e-06	0	3.17247e-06	4.82387e-05	0.000155436	0.000162204	0.000209888	0	3.44633e-06	1.75731e-06	0	0	0	0	0	2.8641e-06	0	6.19876e-07	0	0	5.49334e-06	1.03931e-06	1.27442e-06	0	0	0	0	0	4.25073e-07	0	0	0	0	0	0	0	7.49677e-07	0	0	1.31853e-06	1.85883e-06	0	0	0	4.35491e-07
s__Prevotella_timonensis	0	2.83861e-06	0	1.75514e-06	0	0	0	0	0	0	7.31742e-07	0	6.89265e-06	1.75731e-06	5.87865e-07	0	0	2.06732e-06	3.21976e-06	5.15539e-06	0	1.23975e-06	0	0	5.49334e-06	0	1.27442e-06	0	0	0	1.37917e-06	0	2.12537e-06	0	0	0	6.20252e-06	2.22668e-06	0	1.70012e-06	2.24903e-06	0	0	0	0	0	0	0	4.35491e-07
s__Prevotellamassilia_timonensis	0	0	0.000272844	1.76976e-05	9.9976e-06	2.33192e-06	4.68317e-06	0.000119704	0.00040875	0.000491535	0.000627225	6.70236e-06	4.10277e-06	0	0	0	0	0	0	1.14564e-06	0	0	0	0	1.83111e-05	0	0	0	0	0	6.89587e-07	0	0	0	0	0	7.58085e-06	1.11334e-06	0	1.70012e-06	5.47264e-05	0	0	0	9.29416e-07	0	0	1.37069e-05	2.46778e-06
s__Propionimicrobium_lymphophilum	0	3.78481e-06	4.82198e-06	1.75514e-06	2.85646e-06	0	3.77675e-06	0	2.46235e-06	1.64118e-06	3.04892e-06	0	1.96933e-06	4.97904e-06	7.8382e-07	0	0	0	0	7.63761e-07	0	1.653e-06	9.72137e-07	1.06475e-05	1.62766e-06	1.38574e-06	1.69923e-06	0	0	0	0	0	0	0	0	0	5.51335e-06	6.30892e-06	8.80189e-06	4.817e-06	9.99569e-07	5.08126e-06	1.0354e-05	1.09877e-05	7.74513e-06	0	2.03588e-06	0	4.20975e-06
s__Proteus_sp._HMSC10D02	0	0	0	0	0	0	0	0	0	0	0	0	0	0	0	0	0	0	0	0	0	0	0	0	0	0	0	0	0	0	0	0	0	0	0	0	0	0	0	0	0	0	0	0	0	0	0	0	0
s__Provencibacterium_massiliense	2.41547e-05	2.83861e-06	1.08495e-05	3.12999e-05	9.64055e-06	9.67748e-05	3.4595e-05	0.000843285	5.20171e-05	2.22927e-05	1.63422e-05	5.42282e-05	0.00054255	0.000111296	9.07271e-05	8.98497e-05	0.000324442	2.68752e-05	2.41482e-05	0.000519548	0.000324241	4.8557e-05	0	4.83979e-06	0.000540789	0.000106009	0.000155054	3.74527e-05	0.000164847	0.000286981	2.52849e-05	3.50025e-05	9.635e-06	0	0	0	3.65259e-05	3.3029e-05	3.63078e-05	5.95041e-06	0.000170676	1.96384e-05	2.53496e-05	3.25237e-05	9.29416e-07	0.00012178	1.52691e-05	5.48276e-05	0.000210778
s__Pseudoflavonifractor_capillosus	7.42534e-05	8.51583e-06	3.49594e-05	4.16845e-05	0.000388478	0.000600081	0.000220713	0.000418069	2.43157e-05	1.51809e-05	1.21957e-05	0.000277843	0.000443099	0.000218199	2.33186e-05	0.000125573	0.000218041	2.06732e-05	4.56133e-05	0.000407848	0.000147716	3.30601e-05	2.67338e-06	8.09859e-05	0.000403862	6.92872e-05	0.000160152	0.000177553	0.000191787	6.39216e-05	7.58546e-05	3.29023e-05	2.13954e-05	0	1.48623e-06	3.99555e-07	4.41068e-05	0.000118385	0.000143031	2.60685e-05	0.000167178	1.93637e-05	1.60666e-05	8.79018e-07	7.12552e-06	5.34645e-06	1.01794e-06	3.91625e-06	0.000160116
s__Pseudoflavonifractor_sp._Marseille-P3106	3.66794e-05	2.83861e-06	3.29502e-05	1.82827e-05	1.8924e-05	9.75521e-05	3.17247e-05	0.000130423	1.16962e-05	1.60015e-05	1.50007e-05	9.13958e-06	0.000147043	1.7866e-05	1.76359e-05	2.86869e-05	4.59458e-05	1.03366e-05	2.84412e-05	0.00014206	4.29052e-05	1.38439e-05	1.45821e-06	1.03249e-05	0.00014303	1.9054e-05	9.77055e-06	1.66456e-05	4.39379e-05	2.13072e-05	1.08035e-05	1.26009e-05	1.77114e-05	0	0	0	2.20534e-05	8.01604e-05	7.70165e-05	1.81346e-05	0.000129194	7.96522e-06	2.17792e-05	2.63705e-06	7.12552e-06	3.5643e-06	4.58072e-06	2.93719e-06	0.000122373
s__Raoultella_ornithinolytica	0	0	0	0	0	0	0	0	0	0	0	0	0	0	0	0	0	0	0	0	0	0	0	0	0	0	0	0	0	0	0	0	0	0	0	0	0	4.67602e-05	3.19068e-05	1.67178e-05	7.49677e-07	0	4.9985e-06	8.08697e-05	3.37688e-05	0.000147324	0.000115536	0.000106718	2.03229e-06
s__Raoultella_planticola	0	0	0	0	0	0	0	0	0	0	0	0	0	0	0	0	0	0	0	0	0	0	0	0	0	0	0	0	0	0	0	0	0	0	0	0	0	0	2.20047e-06	5.66705e-07	0	0	0	8.79018e-07	0	0	0	1.95813e-06	2.90327e-07
s__Raoultibacter_massiliensis	7.87265e-05	2.83861e-06	0	0.000941923	5.35586e-06	0.000106102	0.000474813	6.25317e-05	0	0	0	0	4.152e-05	0.000200626	6.64287e-05	8.44371e-05	0.000138643	5.51286e-05	0.000150792	4.73532e-05	0.000144652	0.00019898	0	1.61326e-06	4.23191e-05	0.000203358	0.00030671	6.93568e-05	0.000173827	0.000107202	0.000291695	0.000173612	8.35978e-05	0	0	0	0	0.000136941	2.53054e-05	5.69539e-05	2.324e-05	6.86657e-07	1.78518e-06	2.3294e-05	9.29416e-06	1.78215e-06	1.78139e-05	3.72044e-05	6.03881e-05
s__Rhodococcus_opacus	0	0	0	0	0	3.49788e-06	3.0214e-07	0	0	0	0	0	0	5.85769e-07	3.9191e-07	0	1.2091e-06	4.82375e-06	4.82964e-06	0	3.06466e-06	6.81864e-06	0	0	0	1.73218e-06	8.49613e-07	0	8.33858e-06	6.6585e-06	6.66601e-06	9.10065e-06	3.96735e-06	0	0	0	0	2.59779e-06	3.30071e-06	1.98347e-06	0	0	0	2.63705e-06	9.29416e-07	7.1286e-06	4.07175e-06	6.85345e-06	0
s__Rikenella_microfusus	0	0	0	0	0	0	2.11498e-06	7.32514e-05	0	0	0	1.82792e-06	0.000120457	4.10038e-06	6.66247e-06	5.41263e-06	5.64247e-06	2.34297e-05	4.34668e-05	9.5661e-05	6.12931e-06	2.23156e-05	0	0	9.42007e-05	4.8501e-06	4.24807e-06	0	9.62144e-07	6.6585e-06	1.47112e-05	7.0005e-06	1.77114e-05	0	0	0	2.54992e-05	1.11334e-06	0	3.96694e-06	1.42439e-05	0	0	2.37335e-05	6.38199e-05	1.78215e-06	3.56278e-06	0	3.91942e-06
s__Romboutsia_timonensis	0	0	0	0	0	0	0	1.07197e-05	0	0	0	0	2.01856e-05	0	0	0	0	0	0	1.52752e-05	0	0	0	0	9.9694e-06	0	0	0	0	0	0	0	0	0	0	0	0	0	0	0	0.000312365	0	0	0	0	0	0	0	0.000614333
s__Roseburia_faecis	4.74148e-05	1.23006e-05	5.264e-05	2.25243e-05	1.35682e-05	3.80881e-05	4.00335e-05	0.000198315	4.27833e-05	8.2743e-05	9.47606e-05	7.92097e-06	0.000209405	2.43094e-05	1.82238e-05	1.08253e-05	1.93456e-05	2.06732e-06	5.36627e-06	0.000173374	7.96811e-06	4.13251e-06	0	3.25879e-05	0.000209764	6.92872e-06	1.06202e-05	6.93568e-06	1.60357e-05	9.98775e-06	3.44794e-06	3.50025e-06	6.09272e-06	0	0	0	0.000175738	5.34403e-05	7.26156e-05	3.57024e-05	0.0282593	0.00687261	0.000222433	5.71362e-06	1.54903e-06	4.7524e-06	4.07175e-06	0	0.0467762
s__Roseburia_hominis	5.90449e-05	4.06868e-05	0.00017761	0.000101944	0.000147822	0.000139527	6.63197e-05	0.000452015	9.57239e-05	0.000160973	6.71983e-05	4.02142e-05	0.00056569	7.70287e-05	0.000106991	5.19613e-05	6.81126e-05	2.41188e-05	1.50256e-05	0.000533296	4.65828e-05	1.71499e-05	9.2353e-06	0.000116478	0.000554421	5.33511e-05	7.39164e-05	4.57755e-05	5.03522e-05	3.72876e-05	1.51709e-05	1.61011e-05	3.04636e-05	1.90632e-06	3.22016e-06	3.596e-06	5.92685e-05	8.16448e-05	0.000102322	2.21015e-05	0.000640474	0.000656169	0.000208152	1.75804e-05	1.23922e-05	1.06929e-05	9.16144e-06	9.79064e-06	0.000649317
s__Roseburia_intestinalis	0.000241547	0.000123953	0.00057703	0.000138656	0.000232801	0.00022231	0.000199412	0.00114701	0.000430296	0.000383763	0.000368798	0.000126736	0.00156513	0.000178367	0.000268458	0.000145059	9.6728e-05	6.54652e-05	6.7615e-05	0.00163388	0.000125038	3.42998e-05	9.72137e-06	0.000381376	0.00149236	0.000118828	0.000146983	9.57124e-05	7.63301e-05	7.92361e-05	3.37898e-05	5.11036e-05	7.67966e-05	0	4.95409e-07	0	0.000221223	0.000148074	0.000203544	7.22549e-05	0.0085768	0.00223424	0.000312049	1.09877e-05	1.08432e-05	1.06929e-05	4.07175e-06	1.95813e-06	0.00848366
s__Roseburia_inulinivorans	0.000534088	0.000195864	0.00422325	0.00067251	0.00105189	0.00121454	0.000547175	0.0109305	0.00969396	0.00174253	0.00189241	0.000327806	0.0180648	0.00030665	0.000527903	0.00030419	0.000361521	8.20038e-05	7.1908e-05	0.0182228	0.000172234	7.37653e-05	2.74629e-05	0.000888586	0.0183376	0.000308674	0.000497873	0.000201135	0.00027389	0.000182443	6.59705e-05	7.28052e-05	0.000109811	4.57516e-06	1.28806e-05	1.33851e-05	0.000200548	0.000327693	0.00055782	7.70719e-05	0.00187194	0.00101639	0.000438797	4.17534e-05	3.99649e-05	3.08906e-05	1.06883e-05	7.83251e-06	0.00215437
s__Rothia_mucilaginosa	0	0	0	0	0	0	0	3.7519e-05	0	0	0	0	6.46597e-05	0	0	0	0	0	0	5.17448e-05	0	0	0	0	5.77818e-05	0	0	0	0	0	0	0	0	0	0	0	0	0	0	0	0	0	0	0	0	0	0	0	5.80655e-07
s__Ruminiclostridium Clostridium_leptum	2.68386e-06	0	2.41099e-06	4.24158e-06	1.42823e-05	3.34242e-05	1.38984e-05	0.000343031	1.84676e-06	1.91471e-06	2.07327e-06	1.21861e-05	0.000569629	5.85769e-06	5.09483e-06	5.9539e-06	1.97486e-05	6.20197e-06	3.21976e-06	0.000535205	3.67759e-05	3.51263e-06	0	4.51714e-06	0.000523495	5.88941e-06	7.22171e-06	0	0.00011225	1.3317e-05	1.65501e-05	1.61011e-05	2.40875e-06	0	0	1.798e-06	3.17017e-05	1.81845e-05	1.54033e-05	8.21723e-06	0.000310366	7.14123e-06	1.0354e-05	6.15313e-06	6.19611e-06	8.3167e-06	3.05381e-06	0	0.00039862
s__Ruminiclostridium Clostridium_methylpentosum	1.52085e-05	1.60855e-05	6.83114e-06	1.30173e-05	6.06997e-06	3.80881e-05	1.52581e-05	3.03725e-05	2.77014e-06	8.20592e-07	7.0735e-06	1.21861e-05	0.000167065	0.000121254	4.89887e-05	9.36385e-05	6.60974e-05	7.71801e-05	3.54174e-05	0.000171846	4.59699e-05	4.33914e-05	0	1.38741e-05	0.000154627	4.78082e-05	4.63039e-05	8.04539e-05	6.09358e-05	4.39461e-05	4.29843e-05	3.85027e-05	4.60496e-05	0	7.43114e-07	0	2.06751e-06	6.30892e-06	9.90212e-06	0	3.37355e-05	0	0	1.31853e-06	0	7.1286e-06	1.52691e-06	2.93719e-06	4.51459e-05
s__Ruminiclostridium Eubacterium_siraeum	2.68386e-06	0	0	1.46261e-06	8.56937e-06	1.04936e-05	1.96391e-06	0.00026978	9.23381e-07	0	8.53699e-07	1.82792e-06	0.000397312	3.8075e-06	0	1.62379e-06	1.2091e-06	2.06732e-06	0	0.000379398	1.83879e-06	0	0	9.67959e-07	0.000338349	0	1.27442e-06	0	9.62144e-07	4.66095e-06	0	2.10015e-06	4.25073e-07	0	0	0	1.37834e-05	8.90671e-06	6.60142e-06	8.50058e-07	0.0247391	1.78531e-06	1.07111e-06	3.07656e-06	5.26669e-06	8.3167e-06	3.05381e-06	0	0.0288776
s__Ruminococcaceae_bacterium_cv2	2.50493e-05	8.51583e-06	1.60733e-06	6.72802e-06	2.39228e-05	8.20059e-05	2.52287e-05	0.000119704	2.15456e-06	2.32501e-06	2.43914e-06	1.21861e-05	0.00023074	7.615e-05	8.2497e-05	8.2272e-05	0.000120507	3.1699e-05	3.27342e-05	0.000254905	0.000112779	4.29781e-05	9.72137e-07	6.45306e-06	0.000189419	5.78548e-05	6.3721e-05	4.57755e-05	5.29179e-05	5.19363e-05	2.98821e-05	2.31016e-05	1.99784e-05	0	1.73393e-06	7.99111e-07	7.58085e-06	1.70712e-05	2.42052e-05	4.25029e-06	6.39724e-05	1.23598e-06	7.14072e-06	3.95558e-06	2.78825e-06	7.72265e-06	1.01794e-05	1.27278e-05	9.6679e-05
s__Ruminococcaceae_bacterium_D16	0.000331009	3.21709e-05	8.75993e-05	0.000122421	0.00034706	0.00142442	0.000389005	0.00182235	8.18731e-05	6.26385e-05	4.54899e-05	0.00011394	0.00221796	7.02923e-05	6.21177e-05	7.1988e-05	0.000112849	5.03049e-05	4.40034e-05	0.00211963	0.000114618	3.45065e-05	1.09365e-05	1.90365e-05	0.00172267	7.34444e-05	6.83939e-05	6.24211e-05	0.000130531	0.000156475	8.96464e-05	5.95042e-05	6.60281e-05	4.38453e-06	8.42196e-06	1.35849e-05	0.0001654	0.000822386	0.001405	0.000292987	0.000781163	0.000228657	0.000322761	2.10964e-05	5.26669e-06	6.89098e-05	7.78722e-05	1.66441e-05	0.000650188
s__Ruminococcaceae_bacterium_D5	0.00271517	1.32469e-05	2.81282e-06	8.3369e-06	0.00218519	0.00453792	7.02475e-05	9.64775e-05	6.46367e-06	9.30004e-06	6.09785e-06	4.26514e-06	0.000110939	3.33888e-05	5.68269e-06	9.74274e-06	0.0028297	0.00023154	5.9029e-06	9.27969e-05	0.00243211	0.0012912	0	3.54918e-06	0.000102542	1.10859e-05	8.92094e-06	4.43883e-05	0.00294544	0.00463964	7.3556e-06	0.000190414	8.07639e-06	0	0	7.99111e-07	1.99859e-05	0.0127733	0.00499177	0.00176755	0.000145687	3.43328e-06	3.46325e-05	1.75804e-06	0	4.03954e-05	1.83229e-05	3.91625e-06	9.91468e-05
s__Ruminococcaceae_bacterium_Marseille-P2935	1.96816e-05	0	0	8.62942e-06	9.28349e-06	9.52201e-05	1.34452e-05	2.67993e-05	0	0	4.87828e-07	0	1.52623e-05	3.22173e-06	6.46651e-06	0	1.81365e-05	0	8.0494e-06	1.48933e-05	2.02267e-05	5.37226e-06	1.70124e-06	6.1304e-06	2.25837e-05	1.38574e-06	6.3721e-06	0	1.53943e-05	9.98775e-06	3.44794e-06	2.8002e-06	1.5586e-06	0	0	0	4.82418e-06	0	0	0	1.57432e-05	2.6093e-06	0	0	2.16864e-06	0	0	0	1.45164e-05
s__Ruminococcus_bicirculans	5.36772e-06	8.51583e-06	2.49136e-05	1.82827e-05	5.71292e-06	1.20483e-05	3.32354e-06	0.00378764	0.000109267	1.5728e-05	2.24401e-05	1.70606e-05	0.00899048	3.83679e-05	2.44944e-05	2.16505e-05	2.4182e-06	2.06732e-06	1.60988e-06	0.00855794	1.83879e-06	1.23975e-06	0	9.22787e-05	0.00825181	2.35576e-05	6.79691e-06	0	1.92429e-06	3.9951e-06	0	0	8.50147e-07	0	0	0	0	0	0	0	2.94873e-05	4.11994e-07	0	0	0	0	0	0	2.71456e-05
s__Ruminococcus_bromii	0	3.78481e-06	1.60733e-06	2.19392e-06	2.4994e-06	5.8298e-06	1.05749e-06	0.000162582	1.23117e-06	5.47061e-07	0	0	0.000420124	3.22173e-06	2.93932e-06	3.78884e-06	4.43337e-06	0	0	0.000450046	2.45173e-06	0	0	0	0.000384127	2.42505e-06	2.97365e-06	5.54854e-06	3.52786e-06	2.6634e-06	2.52849e-06	0	2.12537e-06	0	0	0	2.75667e-06	1.48445e-06	0	0	0.000164179	5.49325e-07	0	1.75804e-06	6.81572e-06	0	0	0	0.000472218
s__Ruminococcus_callidus	2.68386e-06	5.67722e-06	3.61649e-06	2.19392e-06	2.14234e-06	5.8298e-06	3.17247e-06	5.00254e-05	2.77014e-06	0	7.31742e-07	1.82792e-06	7.59833e-05	0	1.17573e-06	0	0	0	0	6.60653e-05	0	0	0	1.93592e-06	7.67033e-05	2.07862e-06	3.82326e-06	8.32281e-06	0	0	0	0	0	0	0	5.99333e-07	0	3.34002e-06	6.60142e-06	3.40023e-06	1.1495e-05	1.09865e-05	1.32103e-05	0	0	0	1.52691e-06	0	1.29196e-05
s__Ruminococcus_champanellensis	0	0	0	0	0	0	0	6.43183e-05	2.15456e-06	5.47061e-07	4.87828e-07	2.43722e-06	0.000153772	2.05019e-06	0	0	1.61213e-06	0	0	0.000152943	0	0	0	4.51714e-06	0.000123092	0	0	0	0	0	9.1945e-07	0	0	0	0	0	6.1336e-05	6.75425e-05	7.81167e-05	1.72845e-05	0.000188669	1.16732e-05	1.78518e-05	3.07656e-06	3.40786e-06	2.3762e-06	0	0	0.000205697
s__Ruminococcus_faecis	6.70964e-05	4.54178e-05	0.00018645	5.55793e-05	6.39133e-05	6.8403e-05	4.56231e-05	0.000284073	9.88018e-05	0.000150168	0.00017074	3.22932e-05	0.000439489	7.79073e-05	9.79775e-05	3.46408e-05	5.64247e-05	2.13623e-05	1.66354e-05	0.00042847	3.73888e-05	9.91802e-06	3.40248e-06	0.000154228	0.000410577	3.18721e-05	4.16311e-05	2.35813e-05	2.05257e-05	4.99387e-05	1.28723e-05	1.75012e-05	3.59895e-05	0	7.43114e-07	0	0.000494823	0.000273881	0.000426892	0.000148193	0.00057975	0.00116333	0.000791192	0.000236016	0.000269221	0.000150889	5.54776e-05	5.97229e-05	0.000763126
s__Ruminococcus_flavefaciens	0	0	8.03663e-06	0	1.07117e-06	1.16596e-06	0	0	9.54161e-06	1.5728e-05	1.46348e-05	1.82792e-06	1.80522e-05	0	0	0	0	0	0	2.32947e-05	0	6.19876e-07	0	0	1.9125e-05	0	0	0	0	0	0	0	0	0	0	0	0	0	0	0	6.99698e-06	0	0	0	0	0	0	0	1.45164e-06
s__Ruminococcus_gauvreauii	2.14709e-05	1.89241e-06	8.03663e-07	4.32934e-05	0	2.17646e-05	1.17835e-05	9.29043e-05	1.23117e-06	2.73531e-07	7.31742e-07	1.21861e-06	0.000176091	9.34302e-05	3.33123e-06	0.000447625	5.03792e-05	3.58336e-05	4.88331e-05	0.000169746	4.78086e-05	2.35553e-05	0	2.90388e-06	0.00014181	1.38574e-06	1.27442e-05	2.63556e-05	2.08464e-05	4.32802e-05	2.04578e-05	1.96014e-05	3.79732e-05	0	0	0	1.37834e-06	0	0	0	1.49935e-06	1.78531e-06	7.14072e-07	0	0	1.1881e-06	0	3.91625e-06	3.1936e-06
s__Ruminococcus_lactaris	0.0005985	0.000287646	0.000806476	0.00046438	0.000303142	0.000482708	0.000309391	0.000911176	0.000450302	0.0013961	0.0012914	0.000204727	0.00197114	0.000525435	0.000628427	0.000286328	0.000337339	0.00021638	0.000248458	0.00204592	0.000418019	8.59562e-05	1.74985e-05	0.000815989	0.0018364	0.000197468	0.000234493	0.000176166	0.000218727	0.000286981	9.90707e-05	0.00013791	0.000184198	0	7.43114e-07	5.99333e-07	0.000299788	0.000362948	0.000707452	0.000130342	0.00929499	0.00131522	0.000320618	0.000128337	0.000163887	0.000197819	8.24529e-05	6.85345e-05	0.00849934
s__Ruminococcus_sp._AT10	5.54664e-05	1.41931e-05	0.000115326	2.86672e-05	3.67769e-05	6.49052e-05	1.9488e-05	6.25317e-05	5.14016e-05	2.4481e-05	2.14644e-05	2.13257e-05	4.80845e-05	4.27612e-05	0.000113654	2.70632e-05	2.82123e-05	2.06732e-06	1.39523e-05	4.81169e-05	9.19397e-06	1.23975e-06	0	9.26014e-05	5.06608e-05	1.94004e-05	3.10109e-05	1.24842e-05	1.98843e-05	1.99755e-06	5.97642e-06	2.10015e-06	8.35978e-06	0	0	0	1.2405e-05	2.93179e-05	1.98042e-05	5.10035e-06	9.29599e-05	3.29595e-05	2.21362e-05	1.14272e-05	8.05494e-06	1.54453e-05	0	0	0.000124986
s__Ruthenibacterium_lactatiformans	7.42534e-05	3.21709e-05	3.49594e-05	2.58883e-05	4.21328e-05	0.000144191	0.000184456	0.000232261	2.27767e-05	6.42797e-06	7.0735e-06	3.41211e-05	0.00030738	7.32212e-05	6.79964e-05	0.000101757	0.000136225	3.37663e-05	5.52726e-05	0.000313333	0.000118909	3.40932e-05	5.34675e-06	5.80775e-06	0.000293792	7.51766e-05	7.39164e-05	3.46784e-05	8.30651e-05	7.12459e-05	2.98821e-05	2.38017e-05	2.46543e-05	3.81263e-07	9.90819e-07	2.59711e-06	3.51476e-05	7.05114e-05	4.40094e-05	4.25029e-05	0.000173175	1.81277e-05	3.9274e-05	1.67013e-05	6.19611e-06	2.49501e-05	8.1435e-06	6.85345e-06	0.000200907
s__Salmonella_enterica	1.163e-05	2.93323e-05	0	0	6.06997e-06	9.24996e-05	4.04868e-05	0	0	0	0	0	3.28222e-07	3.01671e-05	1.95955e-05	1.84029e-05	0.000187007	0.000371429	0.000281729	3.8188e-07	0.000204719	0.000449617	0	0	4.06914e-07	4.57295e-05	3.5259e-05	8.32281e-06	0.000283512	0.000257018	0.000279053	0.000269519	0.000275873	0	0	0	1.58509e-05	0.000119869	4.1809e-05	6.91381e-05	2.99871e-06	0	3.9274e-06	0.000244807	0.000101306	0.000384945	0.000369002	0.000475825	4.06458e-06
s__Sanguibacter_keddieii	0	0	1.2055e-06	0	0	1.16596e-06	7.5535e-07	0	0	0	0	0	1.31289e-05	0	0	0	0	0	0	7.82855e-06	0	0	0	0	1.11901e-05	0	0	0	0	0	0	0	0	0	0	0	0	0	0	0	6.24731e-06	0	0	0	0	0	0	0	2.27907e-05
s__Sanguibacteroides_justesenii	0	0	0	0	0	0	0	0	0	0	0	0	0	0	0	0	0	0	0	0	0	0	0	0	0	0	0	0	0	0	6.89587e-07	0	0	0	0	0	0.0007126	7.05114e-05	0.000124327	0.00010229	0.000332856	0	0	0.00241159	0.00283813	0.000149107	0.00021733	0.000274138	0.000595462
s__Sellimonas_intestinalis	0.000835574	0.000108813	0.000395402	0.00463458	0.00340383	0.0103106	0.000937238	0.0013882	0.00102895	8.7393e-05	4.47582e-05	3.65583e-06	0.00264153	0.0207169	0.00925887	0.00158319	0.00622283	0.00144161	0.00173223	0.00270009	0.00560097	0.000877952	4.86069e-06	0.000546574	0.00242928	0.00327451	0.00597151	0.00364123	0.00574785	0.0032327	0.00299327	0.00208685	0.00187656	5.71895e-07	7.43114e-07	5.99333e-07	5.51335e-06	2.9689e-06	0	8.50058e-07	2.02413e-05	3.43328e-06	2.14222e-06	0	1.30118e-05	0	0	0	1.55325e-05
s__Senegalimassilia_anaerobia	1.07354e-05	1.51393e-05	4.37997e-05	2.25243e-05	8.96214e-05	2.99263e-05	3.79186e-05	2.14394e-05	4.98626e-05	4.59531e-05	3.36601e-05	1.46233e-05	1.46059e-05	2.72383e-05	2.05753e-05	4.60074e-05	2.4585e-05	2.75643e-06	1.2879e-05	1.85212e-05	1.96138e-05	9.29815e-06	1.87136e-05	0.000181654	7.32446e-06	5.47369e-05	4.29055e-05	3.88398e-05	1.15457e-05	1.59804e-05	1.40216e-05	1.12008e-05	1.20437e-05	7.62526e-07	0	7.99111e-07	3.37693e-05	6.16047e-05	4.51097e-05	2.06848e-05	8.99612e-06	6.45457e-05	7.81909e-05	5.36201e-05	2.75727e-05	9.50481e-06	2.08677e-05	2.34975e-05	6.4743e-05
s__Serratia_marcescens	0	0	0	0	0	0	0	0	0	0	0	0	0	0	0	0	0	0	0	0	0	0	0	0	0	0	0	0	0	0	0	0	0	0	0	0	1.37834e-06	3.34002e-05	5.50118e-06	1.5301e-05	4.99784e-07	0	0	6.76844e-05	2.5404e-05	5.58407e-05	4.17354e-05	2.83928e-05	0
s__Serratia_nematodiphila	0	0	0	0	0	0	0	0	0	0	0	0	0	0	0	0	0	0	0	0	0	0	0	0	0	0	0	0	0	0	0	0	0	0	0	0	0	2.04112e-05	4.40094e-06	3.40023e-06	0	0	0	2.2415e-05	1.4251e-05	3.02966e-05	2.23946e-05	2.74138e-05	5.80655e-07
s__Serratia_sp._C-1	0	0	0	0	0	0	0	0	0	0	0	0	0	0	0	0	0	0	0	0	0	0	0	0	0	0	0	0	0	0	0	0	0	0	0	0	0	0	0	0	0	0	0	0	0	0	0	0	0
s__Serratia_sp._SSNIH1	0	0	0	0	0	0	0	0	0	0	0	0	0	0	0	0	0	0	0	0	0	0	0	0	0	0	0	0	0	0	0	0	0	0	0	0	0	0	0	0	0	0	0	0	0	0	0	0	0
s__Sharpea_azabuensis	0	0	0	0	0	0	0	0	0	0	0	0	1.31289e-06	0	0	0	0	0	0	0	0	0	0	0	8.13829e-07	0	0	0	0	0	0	0	0	0	0	0	2.75667e-06	2.9689e-06	0	0	7.74666e-06	1.15358e-05	1.42814e-06	1.18667e-05	9.60396e-06	2.3762e-06	4.07175e-06	0	1.0597e-05
s__Shigella_boydii	3.57848e-05	8.32659e-05	0	0	8.21232e-06	0.00021065	9.98573e-05	0	0	0	0	0	0	6.15058e-05	2.97852e-05	4.87137e-05	0.000359909	0.000891705	0.000632683	0	0.000427213	0.00101267	0	0	0	0.000110513	9.898e-05	2.35813e-05	0.000644636	0.000703803	0.000643845	0.000716851	0.000611681	0	0	0	3.23909e-05	0.0004702	0.000221147	0.000308854	4.24817e-06	0	2.42784e-05	0.000955493	0.000507461	0.00168651	0.00157322	0.00164874	6.53237e-06
s__Shigella_dysenteriae	9.03565e-05	0.000156124	0	0	4.14186e-05	0.000431406	0.00018219	0	0	0	0	0	3.28222e-07	0.000128576	6.40773e-05	7.95657e-05	0.000717802	0.00195086	0.00128629	7.63761e-07	0.000871588	0.0018712	0	0	2.03457e-06	0.000248048	0.000146133	5.27112e-05	0.00121262	0.00118255	0.00118402	0.0014547	0.00115903	0	0	0	2.48101e-05	0.000401544	0.000133129	0.000274852	5.99741e-06	0	1.49955e-05	0.000777492	0.000384468	0.00130453	0.00124137	0.00121893	1.0597e-05
s__Shigella_flexneri	0.0001163	0.000277238	0	0	4.89168e-05	0.000544892	0.000280386	0	0	0	0	0	6.56443e-07	0.00018686	8.66121e-05	0.000134233	0.00103539	0.0025814	0.00185244	0	0.00122954	0.00279502	0	0	8.13829e-07	0.000299667	0.000234068	6.38082e-05	0.00182134	0.0019263	0.00175109	0.00212535	0.00158425	0	0	0	4.68635e-05	0.000621985	0.000239851	0.000400661	3.99828e-06	2.74663e-07	1.07111e-05	0.00111635	0.000554551	0.00174948	0.00159613	0.00162133	9.87113e-06
s__Shigella_sonnei	0.000127931	0.000364288	0	0	6.2128e-05	0.000787024	0.000357583	0	0	0	0	0	6.56443e-07	0.000241337	0.000109735	0.00015859	0.0012893	0.0032836	0.00239336	3.8188e-07	0.00165553	0.00344217	0	0	1.22074e-06	0.000372419	0.00030841	7.90667e-05	0.0022713	0.002172	0.00216048	0.00291291	0.00208895	0	0	0	3.85934e-05	0.000595265	0.000203544	0.000358158	1.99914e-06	0	1.28533e-05	0.000933078	0.000480198	0.00158077	0.00150502	0.00131488	8.27433e-06
s__Slackia_piriformis	8.05157e-06	0	1.60733e-06	3.21775e-06	2.07093e-05	5.0525e-06	1.40495e-05	0	1.23117e-06	0	0	1.34047e-05	3.61044e-06	1.69873e-05	1.13654e-05	4.1136e-05	8.86673e-06	2.75643e-06	1.66354e-05	7.63761e-07	1.90009e-05	1.653e-05	9.72137e-07	1.29061e-06	8.13829e-07	1.38574e-05	2.8462e-05	2.49684e-05	2.88643e-06	2.6634e-05	2.13772e-05	9.10065e-06	1.13353e-05	0	0	0	0.00208473	0.00432903	0.0046749	0.000319055	0.00141964	3.04876e-05	6.49806e-05	0.00539673	0.00674663	0.00120236	0.000785848	0.000561983	0.00479635
s__Solobacterium_moorei	0	0	0	0	1.42823e-06	0	0	0	0	1.09412e-06	0	0	5.41566e-06	0	0	0	1.61213e-06	0	0	2.29128e-06	0	0	0	0	8.34174e-06	0	0	0	0	0	9.1945e-07	0	0	0	0	0	0	0	0	0	3.99828e-06	5.49325e-07	2.85629e-06	0	0	0	0	0	5.37106e-06
s__Staphylococcus_epidermidis	0	0	0	0	0	0	0	0	0	0	0	0	0	0	7.8382e-07	2.16505e-06	1.61213e-06	7.58018e-06	1.60988e-05	0	6.74225e-06	8.47164e-06	0	0	0	0	0	0	9.62144e-06	9.98775e-06	6.89587e-06	0	7.9347e-06	0	0	0	0	7.05114e-06	4.40094e-06	3.11688e-06	9.99569e-07	0	0	1.75804e-06	9.29416e-06	1.54453e-05	7.63453e-06	3.91625e-06	5.80655e-07
s__Stomatobaculum_longum	3.57848e-06	0	3.21465e-06	0	1.42823e-06	0	1.20856e-06	7.14648e-06	0	5.47061e-07	0	0	3.77455e-06	0	0	4.33011e-06	0	0	0	5.91915e-06	0	0	0	0	1.4242e-05	0	1.69923e-06	0	0	2.6634e-06	0	0	0	0	0	0	8.27002e-06	1.48445e-06	0	0	9.7458e-06	1.40078e-05	4.28443e-06	0	0	0	0	0	1.24841e-05
s__Streptobacillus_hongkongensis	5.36772e-06	5.67722e-06	2.41099e-06	0	2.14234e-06	2.33192e-06	7.40243e-06	0	0	0	0	0	0	1.75731e-06	0	0	1.45092e-05	4.20356e-05	1.60988e-05	0	1.83879e-05	5.14497e-05	0	0	0	2.07862e-06	2.54884e-06	0	2.34122e-05	3.26266e-05	2.94224e-05	3.85027e-05	2.1537e-05	0	0	0	0	6.68003e-06	0	5.10035e-06	0	0	0	1.58223e-05	1.33216e-05	2.91085e-05	2.18857e-05	3.52463e-05	0
s__Streptobacillus_moniliformis	1.43139e-05	1.89241e-05	0	0	7.4982e-06	4.78044e-05	2.64372e-05	0	0	0	0	0	0	1.75731e-05	7.25033e-06	4.60074e-05	8.78612e-05	0.000205354	0.000125571	0	0.000140361	0.00031841	0	0	0	2.77149e-05	1.78419e-05	6.93568e-06	0.000150415	0.000138497	0.000158375	0.000186913	0.000131489	0	0	0	0	2.15245e-05	0	4.08028e-05	0	0	1.78518e-06	4.48299e-05	3.8106e-05	0.000105147	7.02377e-05	0.00010476	0
s__Streptococcus_agalactiae	3.57848e-06	0	1.72788e-05	3.8028e-06	6.06997e-06	3.49788e-06	6.0428e-07	5.35986e-05	9.23381e-06	2.32501e-06	2.07327e-06	5.48375e-06	0.000204482	1.17154e-06	7.8382e-07	0	0	0	0	0.000197814	0	0	0	0	0.000141199	4.50367e-06	0	0	0	0	9.1945e-07	0	5.66764e-07	0	0	0	0	0	0	0	1.82421e-05	2.88396e-06	6.06961e-06	0	0	0	0	0	1.49519e-05
s__Streptococcus_anginosus	2.50493e-05	4.35254e-05	0	0	7.21256e-05	8.93903e-06	1.9488e-05	0	0	6.83827e-07	4.75632e-05	3.04653e-06	3.77455e-06	0.000139999	0.00766007	5.9539e-05	0.000162825	6.33979e-05	9.60562e-05	2.67316e-06	0.000185718	2.66547e-05	3.13514e-05	2.09724e-05	3.66223e-06	0.000165596	3.14357e-05	0	9.26865e-05	0.000180445	4.3444e-05	4.83034e-05	9.50747e-05	5.33768e-06	1.26329e-05	1.83795e-05	3.44584e-06	1.03912e-05	1.54033e-05	1.41676e-06	1.24946e-06	2.84276e-05	1.14252e-05	7.91116e-06	0	0	0	0	7.25819e-07
s__Streptococcus_australis	3.57848e-06	8.51583e-06	3.61649e-06	5.70419e-06	0	1.55461e-06	1.02728e-05	1.60796e-05	1.56975e-05	8.72563e-05	9.03701e-05	0	2.10062e-05	1.17154e-06	0.000687802	0	2.57941e-05	2.34297e-05	3.43441e-05	1.22202e-05	1.83879e-05	7.02527e-06	4.13158e-06	1.09702e-05	1.648e-05	0	0	1.24842e-05	1.09043e-05	2.86315e-05	1.08035e-05	1.4701e-05	4.30741e-05	1.46786e-05	3.49264e-05	1.11875e-05	0	0	0	0	9.7458e-06	0	3.21332e-06	0	0	0	0	0	2.67101e-05
s__Streptococcus_equi	0	0	0	0	0	0	7.5535e-07	0	0	0	0	0	0	0	0.000116397	0	0	0	2.68313e-06	9.54701e-07	0	0	1.21517e-06	0	0	3.46436e-06	0	0	4.49e-06	0	0	3.50025e-06	0	0	0	0	0	0	0	0	0	0	0	0	0	0	0	0	0
s__Streptococcus_gordonii	0	0	0	0	0	0	0	0	0	5.47061e-07	1.95131e-06	0	6.56443e-07	0	7.8382e-07	0	1.33001e-05	2.75643e-06	0	5.53727e-06	7.35518e-06	1.653e-06	9.72137e-07	0	5.90026e-06	0	0	3.46784e-05	0	0	9.1945e-07	0	1.13353e-06	1.52505e-06	5.2018e-06	7.99111e-07	0	0	0	0	0	0	0	0	0	0	0	0	5.80655e-07
s__Streptococcus_infantis	0	1.70317e-05	0	0	0	0	0	0	1.53897e-05	0.000109275	6.04907e-05	0	4.4474e-05	0	1.25411e-05	0	2.01517e-06	0	0	3.32236e-05	0	0	1.21517e-06	0	2.70598e-05	0	0	0	0	0	1.14931e-06	0	2.55044e-06	0	0	9.98888e-06	0	0	0	0	0	0	0	0	0	0	0	0	2.61295e-06
s__Streptococcus_intermedius	0	0	0	0	1.78529e-06	0	0	0	0	0	1.09761e-06	0	0	2.63596e-06	0.000111106	0	2.01517e-06	3.44554e-06	0	0	0	0	0	0	0	1.73218e-06	2.12403e-06	0	0	3.32925e-06	0	0	5.95103e-06	0	0	9.98888e-07	0	0	0	0	0	0	0	0	0	0	0	0	0
s__Streptococcus_mitis	0	0	0	0	0	1.94327e-06	1.35963e-06	0	0	2.0378e-05	6.70763e-06	0	2.95399e-06	4.10038e-06	1.33249e-05	7.57768e-06	9.26976e-06	3.44554e-06	1.71721e-05	1.9094e-06	0	3.71926e-06	6.56193e-06	2.90388e-06	1.83111e-06	0	0	0	5.77286e-06	3.32925e-06	1.05737e-05	3.50025e-06	7.65132e-06	8.57842e-06	2.79906e-05	2.07769e-05	0	0	0	0	0	0	0	0	0	0	0	0	0
s__Streptococcus_mutans	0	0	0	0	0	0	0	0	0	0	0	0	0	0	0	0	0	0	0	0	3.06466e-06	0	0	0	1.01729e-06	0	0	0	0	0	0	0	7.08456e-07	0	2.22934e-06	0	0	0	0	0	3.49849e-06	0	0	0	0	0	0	0	1.20486e-05
s__Streptococcus_oralis	0	0	0	0	0	0	0	0	0	1.91471e-06	3.90262e-06	0	5.25155e-06	0	9.01393e-06	0	2.01517e-06	3.44554e-06	0	3.62786e-06	0	0	0	1.61326e-06	4.88297e-06	0	0	0	0	0	1.14931e-06	0	1.27522e-06	9.53158e-07	3.71557e-06	9.98888e-07	0	0	0	0	0	0	0	0	0	0	0	0	2.75811e-06
s__Streptococcus_parasanguinis	7.24642e-05	7.56963e-06	2.49136e-05	3.07149e-06	4.28469e-06	2.72058e-05	2.88544e-05	6.6105e-05	5.32483e-05	8.34268e-05	7.04911e-05	4.87444e-06	7.82809e-05	3.13387e-05	0.000234754	2.86869e-05	6.93217e-05	3.72118e-05	7.72743e-05	6.87385e-05	3.24854e-05	1.17777e-05	5.39536e-05	0.000211338	7.10065e-05	5.54297e-06	5.09768e-06	5.54854e-06	9.81386e-05	0.000237043	4.39037e-05	9.52068e-05	0.000107118	7.75871e-05	0.000126577	0.000111875	1.92967e-05	1.48445e-06	4.40094e-06	0	6.59715e-05	3.74915e-05	6.39094e-05	1.75804e-06	1.23922e-06	4.7524e-06	0	0	0.000192632
s__Streptococcus_pasteurianus	3.39955e-05	3.78481e-06	3.61649e-05	1.565e-05	9.28349e-06	1.47688e-05	1.17835e-05	0.000114344	4.00132e-06	3.76105e-05	2.92697e-05	4.87444e-06	0.000223027	3.51462e-05	2.27308e-05	9.20147e-06	1.73304e-05	2.75643e-06	0	0.000222445	1.83879e-05	0	0	1.51647e-05	0.000201423	3.2565e-05	2.54884e-05	3.60655e-05	1.63564e-05	1.13194e-05	7.81532e-06	1.26009e-05	1.45942e-05	0	0	7.99111e-07	0	0	0	2.55017e-06	1.92417e-05	8.23988e-06	1.42814e-06	0	0	0	0	0	1.80003e-05
s__Streptococcus_pseudopneumoniae	0	0	0	0	0	0	0	0	0	1.77795e-06	0	0	0	0	0	0	0	0	0	7.63761e-07	0	0	0	0	0	0	0	0	0	0	0	0	0	0	0	0	0	0	0	0	9.99569e-07	0	0	0	0	0	0	0	1.30647e-06
s__Streptococcus_salivarius	0.000237969	3.40633e-05	0.000656995	0	4.32039e-05	0.00033191	0.000288393	0.00011613	0.000208684	0.00247832	0.00166922	0	0.000293266	0.000631459	0.00137012	0.000419479	0.00130704	0.00124108	0.00130561	0.000312951	0.00117989	0.00060314	0.00223373	0.000403639	0.000286671	0.000217562	0.000169923	0.000196973	0.00116131	0.00118322	0.00078521	0.000819758	0.00168046	0.00305544	0.00659167	0.0049395	0	0	4.40094e-06	0	8.29642e-05	1.09865e-06	0	0	0	0	0	0	0.00027944
s__Streptococcus_sanguinis	0	0	0	0	0	0	0	1.4293e-05	1.23117e-06	0	0.00010098	0	5.13667e-05	0	4.50696e-06	0	0.000101564	5.51286e-06	4.29302e-06	5.04082e-05	4.90345e-05	4.75239e-06	9.72137e-07	0	5.12712e-05	0	0	0	2.79022e-05	5.85948e-05	8.04519e-06	1.61011e-05	2.69213e-06	3.622e-06	4.70639e-06	7.59155e-06	0	0	0	1.13341e-06	4.74795e-06	0	1.42814e-06	0	0	0	0	0	2.26455e-05
s__Streptococcus_sp._1171_SSPC	2.41547e-05	4.25792e-05	1.44659e-05	2.61808e-05	0	1.20483e-05	2.5833e-05	4.82387e-05	4.98626e-05	0.000126371	0.000124762	0	5.38284e-05	1.17154e-06	0.00263775	0	4.51397e-05	0.000126796	5.52726e-05	7.0266e-05	3.86147e-05	3.98787e-05	8.74923e-06	3.32332e-05	7.75172e-05	0	0	8.04539e-05	3.592e-05	0.000128509	3.5169e-05	8.4706e-05	0.000201485	3.08823e-05	6.1183e-05	6.27302e-05	0	0	0	0	4.49806e-06	0	1.42814e-06	0	0	0	0	0	1.75648e-05
s__Streptococcus_sp._400_SSPC	4.4731e-06	4.82564e-05	1.48678e-05	1.2871e-05	0	8.93903e-06	2.73437e-05	2.50127e-05	4.98626e-05	0.000101343	0.000128787	0	3.80737e-05	1.46442e-06	0.00232442	0	4.27215e-05	9.5786e-05	4.23935e-05	4.42981e-05	2.57431e-05	3.24402e-05	1.36099e-05	2.67802e-05	3.39773e-05	0	0	5.82597e-05	1.796e-05	9.85458e-05	4.16051e-05	8.4006e-05	0.000160678	3.18355e-05	4.13667e-05	4.63484e-05	0	0	0	0	9.24601e-06	0	0	0	0	0	0	0	2.221e-05
s__Streptococcus_sp._449_SSPC	1.96816e-05	3.78481e-06	2.25026e-05	0	1.42823e-06	1.16596e-05	1.70709e-05	0	1.23117e-06	0.000128149	6.08565e-05	0	1.7724e-05	3.046e-05	4.25222e-05	1.62379e-05	6.12611e-05	8.3382e-05	8.85434e-05	1.56571e-05	5.3325e-05	2.14891e-05	0.000124434	1.25835e-05	1.40385e-05	1.3511e-05	3.82326e-06	5.54854e-06	5.13143e-05	7.5241e-05	2.89627e-05	1.82013e-05	7.86386e-05	0.000133061	0.000345796	0.000232142	0	0	0	0	6.4972e-06	0	0	0	0	0	0	0	8.12917e-06
s__Streptococcus_sp._A12	8.94619e-06	4.6364e-05	7.6348e-06	1.27247e-05	0	7.38442e-06	2.13009e-05	1.78662e-05	5.84808e-05	9.04019e-05	0.000104273	0	3.67608e-05	0	0.00191801	0	2.33759e-05	0.000124039	5.74191e-05	3.70424e-05	3.555e-05	2.41752e-05	9.47834e-06	2.67802e-05	3.66223e-05	0	0	6.1034e-05	2.34122e-05	7.45752e-05	3.12613e-05	7.49053e-05	0.000135598	3.9842e-05	4.80547e-05	3.11653e-05	0	0	0	0	2.49892e-06	0	0	0	0	0	0	0	1.55325e-05
s__Streptococcus_sp._C150	0	0	3.61649e-06	0	1.42823e-06	0	2.56819e-06	0	1.23117e-06	2.17457e-05	1.20737e-05	0	6.40032e-06	0	6.66247e-06	0	1.37031e-05	2.75643e-06	9.12266e-06	1.71846e-06	2.45173e-06	6.19876e-06	1.14226e-05	2.90388e-06	1.83111e-06	3.11792e-06	1.69923e-06	5.54854e-06	4.16929e-06	2.6634e-06	7.81532e-06	6.30045e-06	5.52595e-06	2.13507e-05	4.90455e-05	3.17646e-05	0	0	0	0	0	0	0	0	0	0	0	0	0
s__Streptococcus_sp._F0441	0	0	0	0	0	0	0	0	0	0	0	0	0	0	3.52719e-06	0	0	0	0	0	0	0	0	0	1.01729e-06	0	0	0	0	0	0	0	0	0	0	0	0	0	0	0	0	0	0	0	0	0	0	0	2.61295e-06
s__Streptococcus_sp._F0442	3.57848e-06	0	0	0	0	0	6.0428e-07	0	4.9247e-06	1.23089e-05	1.19518e-05	0	6.0721e-06	1.17154e-06	8.23011e-05	0	1.61213e-06	0	4.29302e-06	2.29128e-06	9.8069e-06	8.26502e-07	2.91641e-06	1.32288e-05	3.25531e-06	0	0	0	2.56572e-06	1.3317e-05	1.8389e-06	5.6004e-06	9.77669e-06	2.28758e-06	2.97246e-06	1.29855e-05	0	0	0	0	1.99914e-06	3.29595e-06	0	0	0	0	0	0	1.13228e-05
s__Streptococcus_sp._FDAARGOS_192	2.05762e-05	3.78481e-06	4.09868e-05	0	1.42823e-06	1.74894e-05	1.02728e-05	7.14648e-06	1.38507e-05	0.000133483	9.82973e-05	0	1.42776e-05	2.10877e-05	7.19155e-05	2.43568e-05	7.61733e-05	7.58018e-05	6.92249e-05	1.73756e-05	8.09069e-05	3.05806e-05	0.000117629	1.96818e-05	2.54321e-05	1.97468e-05	4.67287e-06	1.52585e-05	5.32386e-05	8.05678e-05	5.99941e-05	4.2703e-05	9.70584e-05	0.000160131	0.000315823	0.000241731	0	0	0	0	6.4972e-06	0	0	0	0	0	0	0	2.14842e-05
s__Streptococcus_sp._HMSC034B04	0	0	0	0	3.21352e-06	1.55461e-06	0	0	1.23117e-06	5.47061e-07	1.09761e-06	0	0	3.8075e-06	0.000203401	0	1.2091e-05	2.75643e-06	0	7.63761e-07	2.45173e-06	0	9.72137e-07	1.29061e-06	0	1.38574e-06	1.69923e-06	0	4.16929e-06	0	3.90766e-06	0	2.40875e-06	0	2.22934e-06	0	0	0	0	0	0	0	0	0	0	0	0	0	0
s__Streptococcus_sp._HMSC034E12	0	4.73102e-06	0	0	3.21352e-06	0	0	0	0	0	0	0	0	2.63596e-06	0.000144615	0	2.01517e-06	3.44554e-06	0	0	0	0	3.40248e-06	0	0	0	0	0	0	5.99265e-06	0	0	1.27522e-06	0	0	0	1.58509e-05	1.70712e-05	2.53054e-05	7.65052e-06	4.49806e-06	9.55826e-05	1.78518e-05	2.19755e-06	1.54903e-06	2.97025e-06	2.54484e-06	0	2.03229e-06
s__Streptococcus_sp._HMSC034F02	0	8.51583e-06	0	0	7.4982e-06	0	2.56819e-06	0	0	0	7.80525e-06	0	6.56443e-07	3.51462e-05	0.0013468	7.03642e-06	1.89426e-05	2.06732e-05	2.09285e-05	0	3.18724e-05	1.85963e-06	8.26317e-06	0	0	2.84077e-05	1.69923e-06	0	2.21293e-05	2.59681e-05	9.88408e-06	6.30045e-06	2.01201e-05	0	4.21098e-06	6.79244e-06	0	0	0	0	0	0	0	0	0	0	0	0	0
s__Streptococcus_sp._HMSC056D07	0	3.78481e-06	0	0	1.74958e-05	0	4.07889e-06	0	0	0	1.03663e-05	0	0	2.89956e-05	0.00154648	1.19078e-05	1.97486e-05	1.86059e-05	3.11244e-05	0	4.10664e-05	4.54576e-06	1.31239e-05	5.80775e-06	8.13829e-07	2.63291e-05	1.3169e-05	0	2.59779e-05	1.79779e-05	2.06876e-05	6.30045e-06	2.86216e-05	3.43137e-06	4.45868e-06	3.596e-06	0	0	0	0	0	0	0	0	0	0	0	0	0
s__Streptococcus_sp._HMSC057G03	3.57848e-06	0	0	0	0	0	0	7.14648e-06	2.77014e-06	1.77795e-06	2.5611e-06	0	6.56443e-07	0	9.9937e-06	2.16505e-06	0	0	4.82964e-06	7.63761e-07	7.96811e-06	0	0	4.19449e-06	1.83111e-06	0	0	0	6.735e-06	1.13194e-05	9.1945e-07	2.8002e-06	3.68397e-06	1.71568e-06	5.2018e-06	1.798e-06	0	0	0	0	2.24903e-06	1.23598e-06	0	0	0	0	0	0	8.12917e-06
s__Streptococcus_sp._HMSC061E03	1.07354e-05	0	1.60733e-06	5.85046e-07	0	1.55461e-06	2.41712e-06	7.14648e-06	6.46367e-06	6.7015e-06	5.00024e-06	0	4.75921e-06	7.32212e-06	2.82175e-05	6.49516e-06	4.8364e-06	8.26929e-06	2.14651e-06	3.05504e-06	0	8.26502e-07	6.07586e-06	9.35693e-06	4.2726e-06	0	1.69923e-06	0	8.01786e-06	1.06536e-05	2.75835e-06	0	1.10519e-05	4.00326e-06	1.11467e-05	8.98999e-06	0	0	0	0	1.99914e-06	4.53193e-06	7.49776e-06	0	0	0	0	0	2.43875e-05
s__Streptococcus_sp._HMSC062D07	0	4.73102e-06	0	1.46261e-06	0	1.39915e-05	0	5.53852e-05	9.54161e-06	7.46739e-05	4.85389e-05	0	3.26581e-05	0	0.00039916	0	4.03033e-06	0	2.68313e-06	2.92138e-05	3.06466e-06	4.13251e-06	3.64551e-06	0	2.70598e-05	0	0	2.0807e-05	1.60357e-06	9.98775e-06	2.29862e-06	0	5.80934e-06	9.53158e-07	0	7.192e-06	0	0	0	0	2.49892e-06	6.86657e-07	0	0	0	0	0	0	2.90327e-06
s__Streptococcus_sp._HMSC064D12	1.163e-05	3.78481e-06	3.45575e-05	0	0	2.52625e-05	2.22073e-05	7.14648e-06	2.64703e-05	0.000116798	0.000192082	0	9.19021e-06	3.66106e-05	3.4684e-05	4.87137e-06	9.7534e-05	0.00013093	3.91738e-05	1.56571e-05	6.06802e-05	4.81437e-05	0.000155299	5.4851e-06	7.93483e-06	4.78082e-05	9.34575e-06	0	9.14036e-05	0.000129175	6.04538e-05	6.37045e-05	7.21208e-05	0.000269744	0.000494914	0.000342219	0	0	0	0	1.3994e-05	0	0	0	0	0	0	0	2.94682e-05
s__Streptococcus_sp._HMSC064H09	2.14709e-05	3.78481e-06	9.64396e-06	0	1.28541e-05	1.39915e-05	9.81955e-06	7.14648e-06	8.61822e-06	7.3443e-05	4.87828e-05	0	1.13236e-05	1.05438e-05	2.37105e-05	1.29903e-05	4.07064e-05	3.92791e-05	1.71721e-05	1.39386e-05	3.73888e-05	1.34307e-05	8.94366e-05	1.29061e-05	1.07832e-05	9.7002e-06	3.39845e-06	5.54854e-06	5.45215e-05	3.529e-05	2.32161e-05	2.8002e-05	4.91668e-05	8.94062e-05	0.000211044	0.000173607	0	0	0	0	4.99784e-06	0	0	0	0	0	0	0	9.43564e-06
s__Streptococcus_sp._HMSC065C01	1.07354e-05	0	1.60733e-06	0	0	1.43802e-05	1.20856e-06	0	1.41585e-05	4.51326e-06	1.26835e-05	0	1.96933e-06	8.49365e-06	1.62643e-05	9.20147e-06	4.8364e-06	5.51286e-06	1.12692e-05	4.7735e-06	1.04198e-05	0	2.91641e-06	2.67802e-05	5.90026e-06	0	3.39845e-06	0	8.01786e-06	3.59559e-05	1.60904e-05	5.6004e-06	1.75697e-05	5.52832e-06	1.85778e-05	6.59266e-06	1.17159e-05	0	0	0	4.24817e-06	1.09865e-06	4.28443e-06	0	0	0	0	0	1.98874e-05
s__Streptococcus_sp._HMSC065E03	0	0	0	0	0	0	1.20856e-06	0	1.23117e-06	3.41913e-06	2.5611e-06	0	2.13344e-06	0	1.05816e-05	0	3.22427e-06	5.51286e-06	0	7.63761e-07	0	8.26502e-07	3.15945e-06	1.74233e-05	3.45877e-06	0	0	0	4.16929e-06	1.39828e-05	0	0	7.65132e-06	6.29084e-06	1.04036e-05	9.98888e-06	2.75667e-06	0	0	0	6.24731e-06	3.43328e-06	7.49776e-06	0	0	0	0	0	2.25004e-05
s__Streptococcus_sp._HMSC065H07	7.15695e-06	0	9.64396e-06	0	0	0	1.20856e-06	7.14648e-06	1.23117e-06	4.41752e-05	2.76842e-05	0	7.22088e-06	1.523e-05	2.50822e-05	8.66021e-06	2.4182e-05	5.51286e-06	3.86371e-05	8.40137e-06	2.94207e-05	9.91802e-06	4.2774e-05	1.29061e-06	8.13829e-06	0	1.69923e-06	0	1.15457e-05	3.19608e-05	1.19528e-05	1.96014e-05	3.78315e-05	4.25108e-05	0.000122614	8.05104e-05	0	0	4.40094e-06	0	2.99871e-06	0	0	0	0	0	0	0	1.04518e-05
s__Streptococcus_sp._HMSC068F04	3.57848e-06	0	2.37081e-05	0	0	1.47688e-05	1.58623e-05	7.14648e-06	1.81598e-05	7.68621e-05	8.28088e-05	0	8.86198e-06	1.46442e-05	2.6258e-05	7.03642e-06	3.22427e-05	6.06415e-05	2.03918e-05	1.20292e-05	4.59699e-05	2.93408e-05	8.04443e-05	8.06632e-06	9.35903e-06	1.59361e-05	5.52249e-06	5.54854e-06	4.7145e-05	6.39216e-05	1.54008e-05	4.97035e-05	4.33575e-05	0.000141449	0.000231356	0.000192586	0	0	0	0	6.24731e-06	0	0	0	0	0	0	0	2.00326e-05
s__Streptococcus_sp._HMSC072C09	1.163e-05	0	0	0	0	0	3.17247e-06	0	0	2.32501e-06	8.7809e-06	0	2.13344e-06	3.8075e-06	2.41025e-05	2.16505e-06	1.37031e-05	5.51286e-06	9.12266e-06	2.48222e-06	7.96811e-06	2.68613e-06	5.10372e-06	3.00067e-05	2.64494e-06	0	0	0	1.21872e-05	1.66462e-05	5.74656e-06	2.8002e-06	8.35978e-06	2.47821e-06	7.43114e-06	6.79244e-06	2.75667e-06	0	0	0	4.24817e-06	4.11994e-06	8.9259e-06	0	0	0	0	0	1.84358e-05
s__Streptococcus_sp._HMSC072D03	3.31009e-05	7.56963e-06	6.38912e-05	0	4.28469e-06	2.52625e-05	2.64372e-05	1.4293e-05	6.40211e-05	0.000200908	0.000259037	0	1.87086e-05	3.45604e-05	4.38939e-05	1.29903e-05	0.000165647	0.000165386	0.000100349	1.31749e-05	8.9488e-05	8.07906e-05	0.000305494	1.06475e-05	1.99388e-05	6.61693e-05	1.74171e-05	5.54854e-06	0.000140794	0.000192431	7.28664e-05	0.000108508	0.000122846	0.000404139	0.000814453	0.000579555	0	0	0	0	1.02456e-05	0	0	0	0	2.3762e-06	0	0	4.73234e-05
s__Streptococcus_sp._HMSC072G04	0	0	0	0	0	1.55461e-06	3.0214e-06	0	4.9247e-06	3.28237e-06	6.46372e-06	0	5.25155e-06	8.20077e-06	2.21429e-05	0	4.8364e-06	8.26929e-06	1.50256e-05	3.8188e-06	1.96138e-05	8.26502e-07	3.88855e-06	2.87161e-05	1.62766e-06	2.77149e-06	0	0	1.15457e-05	2.13072e-05	3.6778e-06	2.8002e-06	1.26105e-05	8.38779e-06	7.92655e-06	7.99111e-06	2.75667e-06	0	0	0	4.99784e-06	1.64798e-06	1.42814e-06	0	0	0	0	0	1.75648e-05
s__Streptococcus_sp._HMSC073A12	1.25247e-05	1.32469e-05	0	0	1.49964e-05	1.94327e-06	2.11498e-06	0	0	0	5.12219e-06	0	0	2.16735e-05	0.0012739	7.57768e-06	4.27215e-05	3.44554e-06	1.50256e-05	0	2.57431e-05	1.85963e-06	3.40248e-06	2.90388e-06	0	3.18721e-05	3.82326e-06	0	1.02629e-05	2.46364e-05	7.3556e-06	1.61011e-05	2.09703e-05	9.53158e-07	2.22934e-06	3.596e-06	0	0	0	0	0	0	0	0	0	0	0	0	0
s__Streptococcus_sp._HMSC073D05	0	0	1.60733e-06	0	0	0	1.35963e-06	0	4.00132e-06	1.77795e-06	1.09761e-06	0	1.477e-06	2.63596e-06	1.93995e-05	0	5.23943e-06	2.75643e-06	0	4.20068e-06	0	1.85963e-06	2.18731e-06	8.71163e-06	4.47606e-06	0	0	0	4.16929e-06	5.99265e-06	0	0	2.55044e-06	1.71568e-06	4.45868e-06	8.98999e-06	0	0	0	0	2.24903e-06	1.78531e-06	0	0	0	0	2.03588e-06	0	1.30647e-05
s__Streptococcus_sp._HMSC074F05	0	0	0	0	0	0	6.0428e-07	0	1.23117e-06	2.32501e-06	5.85393e-06	0	0	1.17154e-06	2.03793e-05	2.16505e-06	0	2.75643e-06	4.82964e-06	0	2.45173e-06	0	9.72137e-07	8.38897e-06	1.83111e-06	0	1.69923e-06	0	2.88643e-06	0	9.1945e-07	0	3.68397e-06	5.71895e-06	9.90819e-07	3.39622e-06	0	0	0	0	2.24903e-06	1.78531e-06	4.64147e-06	0	0	0	0	0	1.00163e-05
s__Streptococcus_sp._HMSC076C09	7.15695e-06	0	1.60733e-06	0	0	0	6.0428e-07	0	4.9247e-06	2.73531e-06	1.46348e-06	0	1.31289e-06	1.17154e-06	1.37168e-05	0	1.61213e-06	5.51286e-06	0	7.63761e-07	2.45173e-06	0	1.94427e-06	5.16245e-06	8.13829e-07	0	0	0	2.56572e-06	7.9902e-06	1.8389e-06	0	6.3761e-06	2.28758e-06	4.95409e-06	3.99555e-06	0	0	0	0	0	1.09865e-06	0	0	0	0	0	0	9.43564e-06
s__Streptococcus_sp._HMSC078D09	0	0	0	0	0	0	2.56819e-06	0	1.23117e-06	3.41913e-06	4.02458e-06	0	2.13344e-06	1.17154e-06	2.93932e-05	0	1.61213e-06	0	4.29302e-06	1.52752e-06	7.96811e-06	1.653e-06	3.15945e-06	1.35514e-05	4.2726e-06	1.38574e-06	0	5.54854e-06	1.28286e-06	5.3268e-06	1.8389e-06	0	4.10904e-06	3.24074e-06	8.17425e-06	9.18977e-06	0	0	0	0	3.2486e-06	3.43328e-06	1.42814e-06	0	0	0	0	0	1.56777e-05
s__Streptococcus_sp._HMSC078H03	7.15695e-06	0	1.68769e-05	0	1.42823e-06	1.16596e-05	5.13638e-06	0	0	7.82298e-05	4.34167e-05	0	1.1816e-05	2.22592e-05	4.07586e-05	1.84029e-05	4.95731e-05	5.58177e-05	4.34668e-05	7.25573e-06	4.65828e-05	1.92162e-05	6.90217e-05	8.06632e-06	7.73137e-06	2.77149e-06	0	0	3.52786e-05	2.79657e-05	1.08035e-05	2.10015e-05	4.61913e-05	9.20751e-05	0.000179586	0.000147236	0	0	0	0	3.2486e-06	0	0	0	0	0	0	0	8.56466e-06
s__Streptococcus_sp._HMSC078H12	2.23655e-05	7.56963e-06	2.73246e-05	0	0	1.32142e-05	1.48049e-05	0	1.0465e-05	0.000134577	9.25653e-05	0	1.46059e-05	2.87027e-05	7.8186e-05	1.84029e-05	6.85156e-05	5.85742e-05	6.81516e-05	2.27219e-05	9.07138e-05	3.24402e-05	0.000109365	2.19404e-05	1.648e-05	8.6609e-06	8.92094e-06	5.54854e-06	5.45215e-05	4.26144e-05	3.90766e-05	3.29023e-05	9.01155e-05	0.000144689	0.000364621	0.000240732	0	0	0	0	3.2486e-06	0	0	0	0	0	0	0	8.56466e-06
s__Streptococcus_sp._HMSC10E12	0	0	4.21923e-05	0	5.71292e-06	2.56511e-05	2.05455e-05	7.14648e-06	3.69352e-06	0.000168905	9.21995e-05	0	2.69142e-05	4.68615e-05	0.000109931	3.57234e-05	9.26976e-05	8.06256e-05	0.000163135	2.67316e-05	7.66164e-05	3.38866e-05	0.00012978	2.25857e-05	1.74973e-05	4.15723e-06	8.07133e-06	1.10971e-05	7.24815e-05	8.32312e-05	5.53968e-05	5.46039e-05	0.000145092	0.000181863	0.000404254	0.000319045	0	0	0	0	1.99914e-06	0	0	0	0	0	0	0	8.4195e-06
s__Streptococcus_sp._HPH0090	0	9.46204e-06	0	0	0	0	7.5535e-07	0	3.07794e-06	2.31133e-05	3.25625e-05	0	1.09954e-05	0	2.72377e-05	0	2.01517e-06	3.44554e-06	0	1.37477e-05	0	1.03313e-06	2.43034e-06	0	6.30717e-06	0	0	6.93568e-06	0	0	0	0	1.41691e-06	4.00326e-06	3.71557e-06	4.19533e-06	0	0	0	0	0	0	0	0	0	0	0	0	1.45164e-06
s__Streptococcus_sp._I-G2	0	4.73102e-06	0	3.94906e-06	0	3.49788e-06	5.43852e-06	3.21592e-05	7.07926e-06	4.17134e-05	4.10995e-05	0	1.26365e-05	0	0.000484009	0	5.64247e-06	4.06574e-05	1.23424e-05	1.22202e-05	8.58104e-06	1.03313e-05	8.74923e-06	2.90388e-06	1.48524e-05	0	0	1.24842e-05	0	2.13072e-05	9.42436e-06	2.52018e-05	4.06653e-05	1.12473e-05	1.68439e-05	1.35849e-05	0	0	0	0	6.74709e-06	0	0	0	0	0	0	0	1.58228e-05
s__Streptococcus_sp._I-P16	0	1.70317e-05	0	2.63271e-06	0	3.49788e-06	6.79815e-06	0	1.81598e-05	2.77634e-05	3.18308e-05	0	9.68254e-06	1.46442e-06	0.000327637	0	0	2.20514e-05	1.23424e-05	8.59231e-06	5.51638e-06	1.03313e-05	1.21517e-06	2.90388e-06	6.51063e-06	0	0	6.93568e-06	8.65929e-06	1.79779e-05	8.27505e-06	6.30045e-06	2.1112e-05	5.14705e-06	1.11467e-05	6.39288e-06	0	0	0	0	3.49849e-06	0	0	0	0	0	2.54484e-06	0	1.69842e-05
s__Streptococcus_sp._NLAE-zl-C503	0	0	0	0	0	0	0	0	0	6.83827e-07	0	0	8.20554e-07	0	0	0	0	0	0	0	0	1.03313e-06	0	0	0	0	0	0	0	0	0	0	0	0	0	0	0	0	0	0	0	0	0	0	0	0	0	0	0
s__Streptococcus_sp._oral_taxon_071	0	0	0	0	0	0	0	0	0	0	6.09785e-07	0	0	0	4.50696e-06	0	0	0	0	0	0	0	2.18731e-06	0	0	0	0	0	0	0	0	0	7.08456e-07	0	0	0	0	0	0	0	0	0	0	0	0	0	0	0	1.30647e-06
s__Streptococcus_suis	0	3.78481e-06	1.60733e-06	0	1.42823e-06	1.55461e-06	6.0428e-07	7.14648e-06	0	3.5559e-06	2.68305e-06	0	4.33253e-05	0	1.76359e-06	4.87137e-06	1.61213e-06	0	6.97615e-06	4.7926e-05	0	8.26502e-07	2.18731e-06	0	3.62154e-05	0	0	5.54854e-06	1.28286e-06	0	0	0	1.84198e-06	1.71568e-06	3.22016e-06	7.99111e-07	0	0	0	0	1.29944e-05	3.02129e-06	1.42814e-06	0	2.78825e-06	0	0	0	1.56777e-05
s__Streptococcus_thermophilus	4.4731e-06	4.73102e-06	4.01832e-06	0	0	3.88654e-06	5.28745e-06	0.000444868	4.61691e-06	4.15767e-05	2.71964e-05	0	0.00258475	1.05438e-05	2.09672e-05	5.41263e-06	3.86912e-05	2.41188e-05	3.27342e-05	0.00275756	1.53233e-05	6.19876e-06	3.5726e-05	6.45306e-06	0.00218635	1.73218e-06	4.24807e-06	0	1.63564e-05	3.39583e-05	9.42436e-06	1.05007e-05	2.5221e-05	6.10021e-05	0.000137228	8.63039e-05	0	0	0	0	0.001159	0	1.78518e-06	0	0	0	0	0	0.00379081
s__Streptococcus_urinalis	3.57848e-06	3.78481e-06	0	0	1.07117e-05	0	1.20856e-06	0	0	0	5.61002e-06	0	0	7.32212e-06	0.000968017	2.16505e-06	2.53911e-05	1.17148e-05	1.82453e-05	0	1.53233e-05	4.33914e-06	1.23947e-05	4.19449e-06	0	2.35576e-05	1.69923e-06	0	1.347e-05	2.26389e-05	8.73477e-06	2.8002e-06	1.3744e-05	0	4.21098e-06	4.19533e-06	0	0	0	0	0	0	0	0	0	0	0	0	0
s__Streptococcus_vestibularis	0	0	8.03663e-06	0	1.78529e-06	9.71634e-06	2.26605e-06	8.9331e-06	1.07728e-05	3.48752e-05	1.80496e-05	0	7.38499e-06	4.39327e-06	2.01834e-05	5.41263e-06	2.78093e-05	3.10098e-05	2.14651e-05	9.54701e-06	2.75819e-05	5.16564e-06	4.42322e-05	6.45306e-06	6.10371e-06	6.92872e-06	2.12403e-06	0	1.28286e-05	2.33047e-05	1.14931e-05	3.50025e-06	2.2954e-05	4.68954e-05	0.000103541	8.85015e-05	0	0	0	0	3.74838e-06	0	0	0	0	0	0	0	8.70982e-06
s__Subdoligranulum_sp._4_3_54A2FAA	7.15695e-05	2.27089e-05	0.000198103	4.25621e-05	7.35538e-05	8.78357e-05	4.42635e-05	0.000569932	8.15653e-05	2.55751e-05	2.8294e-05	7.43353e-05	0.00103111	6.3556e-05	6.976e-05	7.03642e-05	0.000124537	2.96316e-05	5.47359e-05	0.00101676	0.000129329	4.04986e-05	1.70124e-06	6.45306e-06	0.000925527	5.4044e-05	5.18264e-05	3.60655e-05	0.00011225	5.92606e-05	2.80432e-05	2.45017e-05	2.06869e-05	1.33442e-06	0	3.99555e-07	4.06609e-05	0.000147703	0.000102322	3.20189e-05	0.000434313	1.73037e-05	5.03421e-05	2.46125e-05	7.43533e-06	2.43561e-05	2.08677e-05	1.95813e-05	0.000352603
s__Subdoligranulum_variabile	1.25247e-05	7.56963e-06	3.89777e-05	2.34018e-05	3.64198e-05	5.79094e-05	1.87327e-05	0.000266206	1.96988e-05	9.8471e-06	7.80525e-06	3.35118e-05	0.000211867	2.43094e-05	0.000102876	0.000379967	4.23185e-05	4.13465e-06	1.77087e-05	0.000200487	2.02267e-05	9.7114e-06	3.40248e-06	2.4199e-05	0.000210782	4.67688e-05	8.45365e-05	2.35813e-05	4.16929e-05	2.59681e-05	1.21827e-05	9.8007e-06	1.02018e-05	5.71895e-07	2.72475e-06	1.19867e-06	2.06751e-05	3.89669e-05	4.84104e-05	1.50177e-05	0.000176924	1.44198e-05	4.24873e-05	0	4.33727e-06	6.53455e-06	0	2.93719e-06	0.000243149
s__Sutterella_wadsworthensis	0	0	0	0	0	0	0	0	0	0	0	0	0	0	0	0	0	0	0	0	0	0	0	0	0	0	0	0	0	0	0	0	0	0	0	0	0.0513389	0.0642456	0.0471605	0.0593536	0.0106414	0.00512617	0.0112274	0.103714	0.0460188	0.0562405	0.0354655	0.0318313	0.00384219
s__Synergistes_sp._3_1_syn1	0	0	0	0	0	0	0	0	0	0	0	0	0	0	0	0	0	0	0	0	0	0	0	0	0	0	0	0	0	0	0	0	0	0	0	0	0.00302338	0.00160618	0.000997914	0.000917496	8.1215e-05	0	0	0.00304668	0.00297506	0.00196809	0.00151927	0.00136971	0.000130067
s__Tannerella_sp._6_1_58FAA_CT1	2.50493e-05	1.32469e-05	8.03663e-07	1.65275e-05	1.49964e-05	1.47688e-05	1.37474e-05	0	0	6.83827e-07	6.09785e-07	1.82792e-05	3.28222e-07	0	0	1.08253e-06	0	0	0	0	0	0	0	0	4.06914e-07	0	0	0	0	0	0	0	0	0	0	0	3.37693e-05	1.55867e-05	1.76038e-05	2.06848e-05	0.000195666	2.74663e-07	0	3.95558e-06	7.12552e-06	9.50481e-06	1.6796e-05	2.54557e-05	8.56466e-06
s__Tetzosporium_hominis	6.26233e-06	6.62343e-06	0	0	0	3.88654e-06	4.98531e-06	0	0	0	0	0	0	0	1.95955e-06	0	1.57183e-05	4.96158e-05	3.32709e-05	0	1.40974e-05	5.20696e-05	0	0	0	4.50367e-06	4.24807e-06	0	2.82229e-05	2.86315e-05	2.55147e-05	5.25037e-05	2.40875e-05	0	0	0	0	0	0	0	0	0	0	0	0	0	0	0	0
s__Traorella_massiliensis	6.26233e-06	1.32469e-05	2.53154e-05	3.07149e-06	1.49964e-05	1.74894e-05	9.51741e-06	1.78662e-05	2.46235e-05	1.8053e-05	1.52446e-05	1.82792e-06	4.28329e-05	1.23012e-05	1.43047e-05	1.13665e-05	1.69274e-05	6.89108e-06	5.36627e-06	3.78062e-05	1.04198e-05	6.40539e-06	0	1.35514e-05	4.10983e-05	5.88941e-06	1.01954e-05	1.94199e-05	1.21872e-05	2.33047e-05	8.04519e-06	7.0005e-06	9.91838e-06	0	7.43114e-07	0	4.82418e-06	6.30892e-06	3.30071e-06	0	4.59802e-05	5.21859e-06	2.49925e-06	1.31853e-06	2.16864e-06	4.15835e-06	0	0	3.83232e-05
s__Treponema_porcinum	0	0	1.60733e-06	1.60888e-06	0	0	6.0428e-07	0	2.15456e-06	1.50442e-06	0	0	4.10277e-06	1.17154e-06	7.8382e-07	0	0	0	0	5.34633e-06	0	0	0	1.29061e-06	2.23803e-06	1.38574e-06	1.69923e-06	0	1.28286e-06	0	9.1945e-07	0	0	0	0	0	2.75667e-06	0	4.40094e-06	0	9.99569e-07	6.31724e-06	1.42814e-06	0	0	0	0	0	3.04844e-06
s__Trueperella_pyogenes	0	0	0	0	0	0	0	0	0	0	0	0	1.96933e-06	0	0	2.16505e-06	1.61213e-06	0	0	4.58256e-06	0	0	0	0	2.44149e-06	0	0	0	2.56572e-06	7.9902e-06	0	0	5.66764e-07	0	0	0	0	0	0	0	3.0237e-05	0	0	0	0	0	0	0	3.48393e-06
s__Turicibacter_sanguinis	0	0	0	0	0	0	0	5.35986e-06	0	0	0	0	3.21657e-05	0	0	0	0	0	0	2.95957e-05	0	0	0	0	3.70292e-05	0	0	0	0	0	0	0	0	0	0	0	0	0	0	0	7.49677e-07	0	0	0	0	0	0	0	2.03229e-06
s__Tyzzerella_nexilis	0.000668281	0.000885647	0.000545286	0.00116834	0.000468102	0.000604356	0.000416802	0.000980855	0.000311795	0.000562652	0.000553319	0.000185838	0.0014514	0.00171689	0.00143655	0.000409736	0.000634374	0.00053268	0.000368663	0.00150919	0.000339564	0.00015001	1.91997e-05	0.000433323	0.00146977	0.000869554	0.000992773	0.00243165	0.000298585	0.000351569	0.000159984	0.000233117	0.000179098	9.53158e-07	3.46787e-06	1.39844e-06	6.75385e-05	6.9027e-05	0.000115525	5.01534e-05	0.000299621	0.000181964	0.000137816	1.93384e-05	3.37688e-05	1.36632e-05	6.10763e-06	2.93719e-05	0.000306586
s__Veillonella_dispar	0	0	0	0	0	0	0	0	0	0	0	0	6.56443e-07	0	0	0	0	0	0	2.48222e-06	0	0	0	0	8.13829e-07	0	0	0	1.98843e-05	0	2.73536e-05	4.34031e-05	0	0	0	0	0	0	0	0	2.24903e-06	0	0	0	0	0	0	0	3.1936e-06
s__Veillonella_parvula	0	0	0	0	0	0	0	0	0	0	0	0	0	0	0	0	0	0	0	2.29128e-06	0	0	0	0	0	0	0	0	2.9185e-05	0	0.000105737	5.6004e-06	0	0	0	0	0	0	0	1.36009e-05	9.99569e-07	0	0	0	0	7.72265e-05	0	0	1.16131e-06
s__Veillonella_sp._3_1_44	0	0	0	0	0	0	0	0	0	0	0	0	6.56443e-07	0	0	0	0	0	0	1.71846e-06	0	0	0	0	0	0	0	0	8.33858e-06	0	1.47112e-05	0	0	0	0	0	0	0	0	0	0	0	0	0	0	1.00989e-05	0	0	0
s__Veillonella_sp._6_1_27	0	0	0	0	0	0	0	0	0	0	0	0	0	0	0	0	0	0	0	0	0	0	0	0	8.13829e-07	0	0	0	8.01786e-06	0	1.56306e-05	0	0	0	0	0	0	0	0	3.68359e-06	0	0	0	0	0	1.78215e-05	0	0	0
s__Victivallales_bacterium_CCUG_44730	0	0	0	0	0	0	0	0	0	0	0	0	0	0	0	0	0	0	0	0	0	0	0	0	0	0	0	0	0	0	0	0	0	0	0	0	0	0	0	0	0.000368341	0	0	0	0	0	0	0	0.000295263
s__Yersinia_frederiksenii	0	0	0	0	0	0	0	0	0	0	0	0	0	0	0	0	0	0	0	0	0	0	0	0	0	0	0	0	0	0	0	0	0	0	0	0	0	9.27782e-06	2.20047e-06	2.26682e-06	0	0	0	1.09877e-05	7.74513e-06	1.72275e-05	2.03588e-05	2.44766e-05	2.90327e-07
[truncated: 67 more columns]
