# Supplementary material for: BIOME-Preserve: A novel storage and transport medium for preserving anaerobic microbiota samples for culture recovery
Source: PLoS One. 2022 Jan 21;17(1):e0261820. doi: 10.1371/journal.pone.0261820 (PMC8782539; doi:10.1371/journal.pone.0261820)
Supplement: S4 Table — The unique region coverage and whole genome coverage (percentages) according to DeepSeq whole-genome shotgun metagenomics sequencing data are also listed. (XLSX) [file pone.0261820.s007.xlsx]

## Sheet: Stool High Density Plates
Table S1. List of all species recovered, from high and low density media plates of fresh stool, at 0.01% relative abundance according to BoosterShot sequencing data.
The unique region coverage and whole genome coverage (percantages) according to DeepSeq sequencing data are also listed.
Species	Strain	Species Relative Abundance (Booster Shot)	Unique Region Coverage (DeepSeq)	Whole Genome Coverage (DeepSeq)
High Density Plates
s__Erysipelatoclostridium_ramosum	t__Erysipelatoclostridium_ramosum_DSM_1402	0.000148846	0.567299	0.97659
s__Dielma_fastidiosa	t__Dielma_fastidiosa_JC13	0.000145336	0.658883	0.62019
s__Coprobacillus_sp._3_3_56FAA	t__Coprobacillus_sp._3_3_56FAA_3_3_56FAA	0.000143581	0.188939	0.85829
s__Lelliottia_amnigena	t__Lelliottia_amnigena_CHS_78	0.000141474	0.0659897	0.02356
s__Lelliottia_amnigena	t__Lelliottia_amnigena_ZB04	0.000141474	4.42991e-05	0.00706
s__Lelliottia_amnigena	t__Lelliottia_amnigena_FDAARGOS_395	0.000141474	0	0
s__Clostridium_sp._AT4	t__Clostridium_sp._AT4_AT5	0.000141123	0.0336744	0.06663
s__Lachnospiraceae_bacterium_6_1_63FAA	t__Lachnospiraceae_bacterium_6_1_63FAA_6_1_63FAA	0.000140421	0.217022	0.29564
s__Bacteroides_massiliensis	t__Bacteroides_massiliensis_DSM_17679_GCF_000373085.1	0.000133751	0.369561	0.1061
s__Bacteroides_massiliensis	t__Bacteroides_massiliensis_DSM_17679_GCF_000382445.1	0.000133751	0.00145354	0.10599
s__Bacteroides_sp._3_1_33FAA	t__Bacteroides_sp._3_1_33FAA_3_1_33FAA	0.000132347	0.0603568	0.82527
s__Eubacterium_ventriosum	t__Eubacterium_ventriosum_ATCC_27560	0.000122869	0.483735	0.48255
s__Bacteroides_sp._9_1_42FAA	t__Bacteroides_sp._9_1_42FAA_9_1_42FAA	0.000118656	0.20137	0.86637
s__Enterorhabdus_mucosicola	t__Enterorhabdus_mucosicola_DSM_19490	0.000114443	0.0821625	0.12678
s__Holdemania_filiformis	t__Holdemania_filiformis_DSM_12042	0.000110933	0.325082	0.35478
s__Bacteroides_finegoldii	t__Bacteroides_finegoldii_DSM_17565	0.000108826	0.00868931	0.07405
s__Bacteroides_finegoldii	t__Bacteroides_finegoldii_CL09T03C10	0.000108826	0.0170326	0.08348
s__Bacteroides_finegoldii	t__Bacteroides_finegoldii_2789STDY5608840	0.000108826	0.00682512	0.06425
s__Pseudoflavonifractor_sp._Marseille-P3106	t__Pseudoflavonifractor_sp._Marseille-P3106_Marseille-P3106	0.000107422	0.0482684	0.10895
s__Bacteroides_sp._4_3_47FAA	t__Bacteroides_sp._4_3_47FAA_4_3_47FAA	0.000106369	0.0427106	0.81879
s__Roseburia_hominis	t__Roseburia_hominis_A2-183	0.000103561	0.0941212	0.17406
s__Bifidobacterium_kashiwanohense	t__Bifidobacterium_kashiwanohense_PV20-2	0.000102859	0.0452703	0.18591
s__Bifidobacterium_kashiwanohense	t__Bifidobacterium_kashiwanohense_JCM_15439	0.000102859	0.0309776	0.16664
s__Clostridium_sp._SS2/1	t__Clostridium_sp._SS2/1_SS2/1	0.000100752	0.1223	0.81417
s__Erysipelotrichaceae_bacterium_21_3	t__Erysipelotrichaceae_bacterium_21_3_21_3	9.65396e-05	0.224206	0.9066
s__Escherichia_sp._1_1_43	t__Escherichia_sp._1_1_43_1_1_43	9.37311e-05	0.0425943	0.68925
s__Faecalitalea_sp._Marseille-P3755	t__Faecalitalea_sp._Marseille-P3755_Marseille-P3755	9.37311e-05	0.0846678	0.12086
s__Akkermansia_muciniphila	t__Akkermansia_muciniphila_BSH05	9.33801e-05	0.168211	0.25029
s__Akkermansia_muciniphila	t__Akkermansia_muciniphila_GP12	9.33801e-05	0.0116428	0.15508
s__Akkermansia_muciniphila	t__Akkermansia_muciniphila_GP30	9.33801e-05	0.00632573	0.12165
s__Akkermansia_muciniphila	t__Akkermansia_muciniphila_BSH01	9.33801e-05	0.00430536	0.13023
s__Akkermansia_muciniphila	t__Akkermansia_muciniphila_GP24	9.33801e-05	0.00103464	0.00925
s__Akkermansia_muciniphila	t__Akkermansia_muciniphila_GP03	9.33801e-05	0.000181681	0.00153
s__Akkermansia_muciniphila	t__Akkermansia_muciniphila_GP29	9.33801e-05	0.000143128	0.00178
s__Akkermansia_muciniphila	t__Akkermansia_muciniphila_GP14	9.33801e-05	0.000394547	0.00574
s__Akkermansia_muciniphila	t__Akkermansia_muciniphila_GP43	9.33801e-05	0.00011199	0.00138
s__Gemmiger_formicilis	t__Gemmiger_formicilis_ATCC_27749	9.19759e-05	0.0410572	0.08678
s__Butyricicoccus_pullicaecorum	t__Butyricicoccus_pullicaecorum_1.2	8.95185e-05	0.000177151	0.05587
s__Butyricicoccus_pullicaecorum	t__Butyricicoccus_pullicaecorum_DSM_23266	8.95185e-05	0.0843268	0.05676
s__Butyricicoccus_pullicaecorum	t__Butyricicoccus_pullicaecorum	8.95185e-05	0.00975895	0.05515
s__Salmonella_enterica	t__Salmonella_enterica_SC-B67	8.56569e-05	0.00206333	0.02726
s__Salmonella_enterica	t__Salmonella_enterica_ST4/74	8.56569e-05	0.0155717	0.02912
s__Salmonella_enterica	t__Salmonella_enterica_SL476	8.56569e-05	0.00178061	0.03365
s__Salmonella_enterica	t__Salmonella_enterica_Ty2	8.56569e-05	0.00119237	0.02169
s__Salmonella_enterica	t__Salmonella_enterica_CVM19633	8.56569e-05	0.000146297	0.01994
s__Salmonella_enterica	t__Salmonella_enterica_CT18	8.56569e-05	0.000187785	0.02323
s__Salmonella_enterica	t__Salmonella_enterica	8.56569e-05	0.00229616	0.01634
s__Salmonella_enterica	t__Salmonella_enterica_RSK2980	8.56569e-05	7.71199e-05	0.01492
s__Salmonella_enterica	t__Salmonella_enterica_RKS4594	8.56569e-05	0.000421472	0.0166
s__Salmonella_enterica	t__Salmonella_enterica_507440-20	8.56569e-05	0.000160992	0.01768
s__Salmonella_enterica	t__Salmonella_enterica_SL254	8.56569e-05	0.000117463	0.01717
s__Salmonella_enterica	t__Salmonella_enterica_SL483	8.56569e-05	0.00011874	0.01672
s__Salmonella_enterica	t__Salmonella_enterica_CT_02021853	8.56569e-05	0.000161127	0.01666
s__Bacteroides_sp._3_1_40A	t__Bacteroides_sp._3_1_40A_3_1_40A	8.46038e-05	0.129116	0.78723
s__Alistipes_putredinis	t__Alistipes_putredinis_DSM_17216	8.07422e-05	0.267216	0.28261
s__Blautia_sp._Marseille-P3087	t__Blautia_sp._Marseille-P3087_Marseille-P3087	8.00401e-05	0.0367697	0.10959
s__Subdoligranulum_variabile	t__Subdoligranulum_variabile_DSM_15176	7.86359e-05	0.0664721	0.09907
s__Lachnospiraceae_bacterium_1_4_56FAA	t__Lachnospiraceae_bacterium_1_4_56FAA_1_4_56FAA	7.3019e-05	0.212625	0.52449
s__Anaerotruncus_sp._AT3	t__Anaerotruncus_sp._AT3_AT3	7.12638e-05	0.0268447	0.03541
s__Subdoligranulum_sp._4_3_54A2FAA	t__Subdoligranulum_sp._4_3_54A2FAA_4_3_54A2FAA	7.09127e-05	0.136755	0.46672
s__Ruminococcus_faecis	t__Ruminococcus_faecis_JCM_15917	6.95085e-05	0.0268342	0.14907
s__Bifidobacterium_catenulatum	t__Bifidobacterium_catenulatum_JCM_1194	6.91574e-05	0.0406553	0.1897
s__Ileibacterium_massiliense	t__Ileibacterium_massiliense_Marseille-P3115	6.74022e-05	0.405051	0.38558
s__Fusobacterium_equinum	t__Fusobacterium_equinum_CMW8396	6.45937e-05	0.181532	0.69306
s__Oscillibacter_sp._1-3	t__Oscillibacter_sp._1-3_1-3	6.21364e-05	0.0177234	0.02103
s__Firmicutes_bacterium_ASF500	t__Firmicutes_bacterium_ASF500_ASF500	5.89769e-05	0.0257743	0.03035
s__Coprobacillus_sp._29_1	t__Coprobacillus_sp._29_1_29_1	5.65195e-05	0.0129809	0.04404
s__Escherichia_fergusonii	t__Escherichia_fergusonii_ECD227	5.44132e-05	0.00547225	0.27858
s__Escherichia_fergusonii	t__Escherichia_fergusonii_B253	5.44132e-05	0.00761725	0.25545
s__Escherichia_fergusonii	t__Escherichia_fergusonii	5.44132e-05	0.00234167	0.26466
s__Blautia_sp._KLE_1732	t__Blautia_sp._KLE_1732_KLE_1732	5.3009e-05	0.0456916	0.14354
s__Absiella_dolichum	t__Absiella_dolichum_DSM_3991	5.23069e-05	0.00904142	0.05205
s__Mediterranea_massiliensis	t__Mediterranea_massiliensis_Marseille-P2645	5.12537e-05	0.00377297	0.0219
s__Ruminococcaceae_bacterium_cv2	t__Ruminococcaceae_bacterium_cv2_cv2	5.09027e-05	0.0713619	0.42861
s__Butyrivibrio_crossotus	t__Butyrivibrio_crossotus_DSM_2876	5.09027e-05	0.00757635	0.03086
Low Density Plates
s__Fournierella_massiliensis	t__Fournierella_massiliensis_AM2	0.000149187	0.43316	0.43021
s__Blautia_sp._Marseille-P3201T	t__Blautia_sp._Marseille-P3201T_Marseille-P3201	0.000148894	0.084331	0.15905
s__Prevotella_sp._Marseille-P4119	t__Prevotella_sp._Marseille-P4119_Marseille-P4119	0.000147431	0.0113446	0.02891
s__Bifidobacterium_breve	t__Bifidobacterium_breve_NRBB11	0.000145823	0.00647214	0.05031
s__Bifidobacterium_breve	t__Bifidobacterium_breve_JCM_7019	0.000145823	0.00614505	0.05198
s__Bifidobacterium_breve	t__Bifidobacterium_breve_ACS-071-V-Sch8b	0.000145823	0.00494699	0.04735
s__Bifidobacterium_breve	t__Bifidobacterium_breve_NRBB09	0.000145823	0.0111607	0.05778
s__Bifidobacterium_breve	t__Bifidobacterium_breve_JCM_7017	0.000145823	0.0319296	0.05527
s__Bifidobacterium_breve	t__Bifidobacterium_breve_UCC2003	0.000145823	0.00256348	0.05701
s__Bifidobacterium_breve	t__Bifidobacterium_breve_DRBB26	0.000145823	0.00336414	0.05461
s__Bifidobacterium_breve	t__Bifidobacterium_breve_12L	0.000145823	0.000778065	0.05545
s__Bifidobacterium_breve	t__Bifidobacterium_breve_BR3	0.000145823	0.00329602	0.06265
s__Bifidobacterium_breve	t__Bifidobacterium_breve_NCFB_2258	0.000145823	0.000198682	0.05333
s__Bifidobacterium_breve	t__Bifidobacterium_breve_LMC520	0.000145823	0.00122373	0.05376
s__Bifidobacterium_breve	t__Bifidobacterium_breve_NRBB57	0.000145823	0.0072078	0.05068
s__Bifidobacterium_breve	t__Bifidobacterium_breve_689b	0.000145823	0.00289439	0.04738
s__Bifidobacterium_breve	t__Bifidobacterium_breve_NRBB50	0.000145823	0.00065656	0.04563
s__Bifidobacterium_breve	t__Bifidobacterium_breve_NRBB52	0.000145823	0.00331805	0.04701
s__Bifidobacterium_breve	t__Bifidobacterium_breve_S27	0.000145823	0.00339801	0.053
s__Bifidobacterium_breve	t__Bifidobacterium_breve_NRBB01	0.000145823	0.0238857	0.05027
s__Bifidobacterium_breve	t__Bifidobacterium_breve_NRBB02	0.000145823	0.00365987	0.04972
s__Roseburia_intestinalis	t__Roseburia_intestinalis_2789STDY5834960	0.000138656	0.0368519	0.09219
s__Roseburia_intestinalis	t__Roseburia_intestinalis_L1-82	0.000138656	0.011102	0.09351
s__Erysipelatoclostridium_ramosum	t__Erysipelatoclostridium_ramosum_DSM_1402	0.000125639	0.478553	0.97358
s__Ruminococcaceae_bacterium_D16	t__Ruminococcaceae_bacterium_D16_D16	0.000122421	0.187311	0.22781
s__Erysipelotrichaceae_bacterium_6_1_45	t__Erysipelotrichaceae_bacterium_6_1_45_6_1_45	0.000122128	0.119403	0.89457
s__Bacteroides_oleiciplenus	t__Bacteroides_oleiciplenus_YIT_12058	0.000122128	0.0103472	0.06924
s__Porphyromonas_gingivalis	t__Porphyromonas_gingivalis_KCOM_2801	0.000118179	0.00270186	0.00736
s__Porphyromonas_gingivalis	t__Porphyromonas_gingivalis_KCOM_2799	0.000118179	0.00268671	0.00728
s__Porphyromonas_gingivalis	t__Porphyromonas_gingivalis_KCOM_2798	0.000118179	0.000418313	0.00093
s__Porphyromonas_gingivalis	t__Porphyromonas_gingivalis_KCOM_2796	0.000118179	0.000623289	0.00068
s__Porphyromonas_gingivalis	t__Porphyromonas_gingivalis_KCOM_3131	0.000118179	0.000450876	0.00018
s__Bacteroides_faecichinchillae	t__Bacteroides_faecichinchillae_JCM_17102	0.000109404	0.00294334	0.02581
s__Faecalitalea_cylindroides	t__Faecalitalea_cylindroides_ATCC_27803	0.000108526	0.128073	0.21558
s__Faecalitalea_cylindroides	t__Faecalitalea_cylindroides_T2-87	0.000108526	0.0699256	0.2581
s__Akkermansia_muciniphila	t__Akkermansia_muciniphila_BSH05	0.000102676	0.232098	0.34775
s__Akkermansia_muciniphila	t__Akkermansia_muciniphila_GP12	0.000102676	0.0177567	0.22606
s__Akkermansia_muciniphila	t__Akkermansia_muciniphila_GP30	0.000102676	0.0098629	0.17619
s__Akkermansia_muciniphila	t__Akkermansia_muciniphila_BSH01	0.000102676	0.00727601	0.19041
s__Akkermansia_muciniphila	t__Akkermansia_muciniphila_GP24	0.000102676	0.00118787	0.01444
s__Akkermansia_muciniphila	t__Akkermansia_muciniphila_GP14	0.000102676	0.00059182	0.0061
s__Akkermansia_muciniphila	t__Akkermansia_muciniphila_GP29	0.000102676	0.000214692	0.00149
s__Akkermansia_muciniphila	t__Akkermansia_muciniphila_GP43	0.000102676	0.00011199	0.00221
s__Roseburia_hominis	t__Roseburia_hominis_A2-183	0.000101944	0.303545	0.33948
s__Coprobacillus_sp._3_3_56FAA	t__Coprobacillus_sp._3_3_56FAA_3_3_56FAA	0.000100335	0.13852	0.83259
s__Agathobaculum_desmolans	t__Agathobaculum_desmolans_ATCC_43058	9.85802e-05	0.294306	0.28552
s__Blautia_sp._Marseille-P3087	t__Blautia_sp._Marseille-P3087_Marseille-P3087	9.81414e-05	0.0354851	0.10948
s__Coprobacillus_sp._D7	t__Coprobacillus_sp._D7_D7	9.69713e-05	0.272544	0.89985
s__Bacteroides_fluxus	t__Bacteroides_fluxus_YIT_12057	9.43386e-05	0.00678304	0.06616
s__Intestinimonas_massiliensis	t__Intestinimonas_massiliensis_GD2	9.41923e-05	0.380002	0.37433
s__Erysipelotrichaceae_bacterium_21_3	t__Erysipelotrichaceae_bacterium_21_3_21_3	9.30222e-05	0.19723	0.88778
s__Lachnospiraceae_bacterium_5_1_63FAA	t__Lachnospiraceae_bacterium_5_1_63FAA_5_1_63FAA	8.29302e-05	0.147298	0.81213
s__Bifidobacterium_kashiwanohense	t__Bifidobacterium_kashiwanohense_PV20-2	8.0005e-05	0.0475648	0.20471
s__Bifidobacterium_kashiwanohense	t__Bifidobacterium_kashiwanohense_JCM_15439	8.0005e-05	0.0320078	0.18975
s__Bacteroides_eggerthii	t__Bacteroides_eggerthii_1_2_48FAA	7.91274e-05	0.00389602	0.11943
s__Bacteroides_eggerthii	t__Bacteroides_eggerthii_DSM_20697	7.91274e-05	0.00332384	0.05693
s__Bacteroides_stercoris	t__Bacteroides_stercoris_CC31F	6.74265e-05	0.0101318	0.07163
s__Bacteroides_stercoris	t__Bacteroides_stercoris_ATCC_43183	6.74265e-05	0.0028605	0.06974
s__Bacteroides_stercoris	t__Bacteroides_stercoris_CL09T03C01	6.74265e-05	0.000569073	0.04273
s__Alistipes_putredinis	t__Alistipes_putredinis_DSM_17216	6.68415e-05	0.238346	0.25928
s__Clostridium_sp._7_3_54FAA	t__Clostridium_sp._7_3_54FAA_7_3_54FAA	6.58176e-05	0.0359124	0.08731
s__Eisenbergiella_tayi	t__Eisenbergiella_tayi_NML_110608	6.50863e-05	0.235502	0.59159
s__Eisenbergiella_tayi	t__Eisenbergiella_tayi_NML_120489	6.50863e-05	0.0125235	0.41527
s__Eisenbergiella_tayi	t__Eisenbergiella_tayi_DSM_26961	6.50863e-05	0.0601545	0.41472
s__Faecalitalea_sp._Marseille-P3755	t__Faecalitalea_sp._Marseille-P3755_Marseille-P3755	6.47938e-05	0.037829	0.06478
s__Clostridium_sp._ATCC_29733	t__Clostridium_sp._ATCC_29733_ATCC_29733	6.34774e-05	0.0526759	0.09151
s__Clostridium_sp._M62/1	t__Clostridium_sp._M62/1_M62/1	6.02597e-05	0.0246724	0.09825
s__Lachnospiraceae_bacterium_1_4_56FAA	t__Lachnospiraceae_bacterium_1_4_56FAA_1_4_56FAA	5.73345e-05	0.158683	0.42444
s__Parabacteroides_timonensis	t__Parabacteroides_timonensis_Marseille-P3236	5.73345e-05	0.00400315	0.01145
s__Ruminococcus_faecis	t__Ruminococcus_faecis_JCM_15917	5.55793e-05	0.0231825	0.14562
s__Bilophila_wadsworthia	t__Bilophila_wadsworthia_ATCC_49260	5.54331e-05	0.0367852	0.23304
s__Bilophila_wadsworthia	t__Bilophila_wadsworthia_3_1_6	5.54331e-05	0.0583247	0.2401
s__Neglecta_timonensis	t__Neglecta_timonensis_SN17	5.4848e-05	0.00163478	0.00588
s__Bacteroides_coprocola	t__Bacteroides_coprocola_DSM_17136	5.22153e-05	0.00583565	0.0861
s__Coprobacillus_sp._29_1	t__Coprobacillus_sp._29_1_29_1	5.00214e-05	0.0122501	0.04302

## Sheet: Stool Low Density Plates
Species	Strain	Species Relative Abundance (Booster Shot)	Unique Region Coverage (DeepSeq)	Whole Genome Coverage (DeepSeq)
s__Fournierella_massiliensis	t__Fournierella_massiliensis_AM2	0.000149187	0.43316	0.43021
s__Blautia_sp._Marseille-P3201T	t__Blautia_sp._Marseille-P3201T_Marseille-P3201	0.000148894	0.084331	0.15905
s__Prevotella_sp._Marseille-P4119	t__Prevotella_sp._Marseille-P4119_Marseille-P4119	0.000147431	0.0113446	0.02891
s__Bifidobacterium_breve	t__Bifidobacterium_breve_NRBB11	0.000145823	0.00647214	0.05031
s__Bifidobacterium_breve	t__Bifidobacterium_breve_JCM_7019	0.000145823	0.00614505	0.05198
s__Bifidobacterium_breve	t__Bifidobacterium_breve_ACS-071-V-Sch8b	0.000145823	0.00494699	0.04735
s__Bifidobacterium_breve	t__Bifidobacterium_breve_NRBB09	0.000145823	0.0111607	0.05778
s__Bifidobacterium_breve	t__Bifidobacterium_breve_JCM_7017	0.000145823	0.0319296	0.05527
s__Bifidobacterium_breve	t__Bifidobacterium_breve_UCC2003	0.000145823	0.00256348	0.05701
s__Bifidobacterium_breve	t__Bifidobacterium_breve_DRBB26	0.000145823	0.00336414	0.05461
s__Bifidobacterium_breve	t__Bifidobacterium_breve_12L	0.000145823	0.000778065	0.05545
s__Bifidobacterium_breve	t__Bifidobacterium_breve_BR3	0.000145823	0.00329602	0.06265
s__Bifidobacterium_breve	t__Bifidobacterium_breve_NCFB_2258	0.000145823	0.000198682	0.05333
s__Bifidobacterium_breve	t__Bifidobacterium_breve_LMC520	0.000145823	0.00122373	0.05376
s__Bifidobacterium_breve	t__Bifidobacterium_breve_NRBB57	0.000145823	0.0072078	0.05068
s__Bifidobacterium_breve	t__Bifidobacterium_breve_689b	0.000145823	0.00289439	0.04738
s__Bifidobacterium_breve	t__Bifidobacterium_breve_NRBB50	0.000145823	0.00065656	0.04563
s__Bifidobacterium_breve	t__Bifidobacterium_breve_NRBB52	0.000145823	0.00331805	0.04701
s__Bifidobacterium_breve	t__Bifidobacterium_breve_S27	0.000145823	0.00339801	0.053
s__Bifidobacterium_breve	t__Bifidobacterium_breve_NRBB01	0.000145823	0.0238857	0.05027
s__Bifidobacterium_breve	t__Bifidobacterium_breve_NRBB02	0.000145823	0.00365987	0.04972
s__Roseburia_intestinalis	t__Roseburia_intestinalis_2789STDY5834960	0.000138656	0.0368519	0.09219
s__Roseburia_intestinalis	t__Roseburia_intestinalis_L1-82	0.000138656	0.011102	0.09351
s__Erysipelatoclostridium_ramosum	t__Erysipelatoclostridium_ramosum_DSM_1402	0.000125639	0.478553	0.97358
s__Ruminococcaceae_bacterium_D16	t__Ruminococcaceae_bacterium_D16_D16	0.000122421	0.187311	0.22781
s__Erysipelotrichaceae_bacterium_6_1_45	t__Erysipelotrichaceae_bacterium_6_1_45_6_1_45	0.000122128	0.119403	0.89457
s__Bacteroides_oleiciplenus	t__Bacteroides_oleiciplenus_YIT_12058	0.000122128	0.0103472	0.06924
s__Porphyromonas_gingivalis	t__Porphyromonas_gingivalis_KCOM_2801	0.000118179	0.00270186	0.00736
s__Porphyromonas_gingivalis	t__Porphyromonas_gingivalis_KCOM_2799	0.000118179	0.00268671	0.00728
s__Porphyromonas_gingivalis	t__Porphyromonas_gingivalis_KCOM_2798	0.000118179	0.000418313	0.00093
s__Porphyromonas_gingivalis	t__Porphyromonas_gingivalis_KCOM_2796	0.000118179	0.000623289	0.00068
s__Porphyromonas_gingivalis	t__Porphyromonas_gingivalis_KCOM_3131	0.000118179	0.000450876	0.00018
s__Bacteroides_faecichinchillae	t__Bacteroides_faecichinchillae_JCM_17102	0.000109404	0.00294334	0.02581
s__Faecalitalea_cylindroides	t__Faecalitalea_cylindroides_ATCC_27803	0.000108526	0.128073	0.21558
s__Faecalitalea_cylindroides	t__Faecalitalea_cylindroides_T2-87	0.000108526	0.0699256	0.2581
s__Akkermansia_muciniphila	t__Akkermansia_muciniphila_BSH05	0.000102676	0.232098	0.34775
s__Akkermansia_muciniphila	t__Akkermansia_muciniphila_GP12	0.000102676	0.0177567	0.22606
s__Akkermansia_muciniphila	t__Akkermansia_muciniphila_GP30	0.000102676	0.0098629	0.17619
s__Akkermansia_muciniphila	t__Akkermansia_muciniphila_BSH01	0.000102676	0.00727601	0.19041
s__Akkermansia_muciniphila	t__Akkermansia_muciniphila_GP24	0.000102676	0.00118787	0.01444
s__Akkermansia_muciniphila	t__Akkermansia_muciniphila_GP14	0.000102676	0.00059182	0.0061
s__Akkermansia_muciniphila	t__Akkermansia_muciniphila_GP29	0.000102676	0.000214692	0.00149
s__Akkermansia_muciniphila	t__Akkermansia_muciniphila_GP43	0.000102676	0.00011199	0.00221
s__Roseburia_hominis	t__Roseburia_hominis_A2-183	0.000101944	0.303545	0.33948
s__Coprobacillus_sp._3_3_56FAA	t__Coprobacillus_sp._3_3_56FAA_3_3_56FAA	0.000100335	0.13852	0.83259
s__Agathobaculum_desmolans	t__Agathobaculum_desmolans_ATCC_43058	9.85802e-05	0.294306	0.28552
s__Blautia_sp._Marseille-P3087	t__Blautia_sp._Marseille-P3087_Marseille-P3087	9.81414e-05	0.0354851	0.10948
s__Coprobacillus_sp._D7	t__Coprobacillus_sp._D7_D7	9.69713e-05	0.272544	0.89985
s__Bacteroides_fluxus	t__Bacteroides_fluxus_YIT_12057	9.43386e-05	0.00678304	0.06616
s__Intestinimonas_massiliensis	t__Intestinimonas_massiliensis_GD2	9.41923e-05	0.380002	0.37433
s__Erysipelotrichaceae_bacterium_21_3	t__Erysipelotrichaceae_bacterium_21_3_21_3	9.30222e-05	0.19723	0.88778
s__Lachnospiraceae_bacterium_5_1_63FAA	t__Lachnospiraceae_bacterium_5_1_63FAA_5_1_63FAA	8.29302e-05	0.147298	0.81213
s__Bifidobacterium_kashiwanohense	t__Bifidobacterium_kashiwanohense_PV20-2	8.0005e-05	0.0475648	0.20471
s__Bifidobacterium_kashiwanohense	t__Bifidobacterium_kashiwanohense_JCM_15439	8.0005e-05	0.0320078	0.18975
s__Bacteroides_eggerthii	t__Bacteroides_eggerthii_1_2_48FAA	7.91274e-05	0.00389602	0.11943
s__Bacteroides_eggerthii	t__Bacteroides_eggerthii_DSM_20697	7.91274e-05	0.00332384	0.05693
s__Bacteroides_stercoris	t__Bacteroides_stercoris_CC31F	6.74265e-05	0.0101318	0.07163
s__Bacteroides_stercoris	t__Bacteroides_stercoris_ATCC_43183	6.74265e-05	0.0028605	0.06974
s__Bacteroides_stercoris	t__Bacteroides_stercoris_CL09T03C01	6.74265e-05	0.000569073	0.04273
s__Alistipes_putredinis	t__Alistipes_putredinis_DSM_17216	6.68415e-05	0.238346	0.25928
s__Clostridium_sp._7_3_54FAA	t__Clostridium_sp._7_3_54FAA_7_3_54FAA	6.58176e-05	0.0359124	0.08731
s__Eisenbergiella_tayi	t__Eisenbergiella_tayi_NML_110608	6.50863e-05	0.235502	0.59159
s__Eisenbergiella_tayi	t__Eisenbergiella_tayi_NML_120489	6.50863e-05	0.0125235	0.41527
s__Eisenbergiella_tayi	t__Eisenbergiella_tayi_DSM_26961	6.50863e-05	0.0601545	0.41472
s__Faecalitalea_sp._Marseille-P3755	t__Faecalitalea_sp._Marseille-P3755_Marseille-P3755	6.47938e-05	0.037829	0.06478
s__Clostridium_sp._ATCC_29733	t__Clostridium_sp._ATCC_29733_ATCC_29733	6.34774e-05	0.0526759	0.09151
s__Clostridium_sp._M62/1	t__Clostridium_sp._M62/1_M62/1	6.02597e-05	0.0246724	0.09825
s__Lachnospiraceae_bacterium_1_4_56FAA	t__Lachnospiraceae_bacterium_1_4_56FAA_1_4_56FAA	5.73345e-05	0.158683	0.42444
s__Parabacteroides_timonensis	t__Parabacteroides_timonensis_Marseille-P3236	5.73345e-05	0.00400315	0.01145
s__Ruminococcus_faecis	t__Ruminococcus_faecis_JCM_15917	5.55793e-05	0.0231825	0.14562
s__Bilophila_wadsworthia	t__Bilophila_wadsworthia_ATCC_49260	5.54331e-05	0.0367852	0.23304
s__Bilophila_wadsworthia	t__Bilophila_wadsworthia_3_1_6	5.54331e-05	0.0583247	0.2401
s__Neglecta_timonensis	t__Neglecta_timonensis_SN17	5.4848e-05	0.00163478	0.00588
s__Bacteroides_coprocola	t__Bacteroides_coprocola_DSM_17136	5.22153e-05	0.00583565	0.0861
s__Coprobacillus_sp._29_1	t__Coprobacillus_sp._29_1_29_1	5.00214e-05	0.0122501	0.04302
