# Supplementary material for: BIOME-Preserve: A novel storage and transport medium for preserving anaerobic microbiota samples for culture recovery
Source: PLoS One. 2022 Jan 21;17(1):e0261820. doi: 10.1371/journal.pone.0261820 (PMC8782539; doi:10.1371/journal.pone.0261820)
Supplement: S5 Table — The unique region coverage and whole genome coverage (percentages) according to DeepSeq whole-genome shotgun metagenomics sequencing data are also listed. (XLSX) [file pone.0261820.s008.xlsx]

## Sheet: 72 Hr BIOME-P High Density
Table S2. List of all species recovered, from high and low density media plates of stool held in BIOME-Preserve for 72 hours, at 0.01% relative abundance according to BoosterShot sequencing data.
The unique region coverage and whole genome coverage (percantages) according to DeepSeq sequencing data are also listed.
Species	Strain	Species Relative Abundance (Booster Shot)	Unique Region Coverage (DeepSeq)	Whole Genome Coverage (DeepSeq)
High Density Plates
s__Clostridium_sp._D5	t__Clostridium_sp._D5_D5	0.000149774	0.229959	0.4828
s__Streptococcus_sp._HMSC072D03	t__Streptococcus_sp._HMSC072D03_HMSC072D03	0.000140794	0.274675	0.78824
s__Bacteroides_vulgatus	t__Bacteroides_vulgatus_2789STDY5834842	0.000139511	0.0400934	0.50697
s__Bacteroides_vulgatus	t__Bacteroides_vulgatus_2789STDY5834897	0.000139511	0.0117575	0.50951
s__Bacteroides_vulgatus	t__Bacteroides_vulgatus_RJ2H1	0.000139511	0.0126525	0.47699
s__Bacteroides_vulgatus	t__Bacteroides_vulgatus_ATCC_8482	0.000139511	0.00270075	0.50241
s__Bacteroides_vulgatus	t__Bacteroides_vulgatus_dnLKV7	0.000139511	0.00624105	0.47853
s__Bacteroides_vulgatus	t__Bacteroides_vulgatus_CL09T03C04	0.000139511	0.0142889	0.47958
s__Bacteroides_vulgatus	t__Bacteroides_vulgatus_NLAE-zl-G202	0.000139511	0.0166755	0.50708
s__Bacteroides_vulgatus	t__Bacteroides_vulgatus_2789STDY5834944	0.000139511	0.0135642	0.51008
s__Bacteroides_vulgatus	t__Bacteroides_vulgatus_mpk	0.000139511	0.0139072	0.48831
s__Bifidobacterium_adolescentis	t__Bifidobacterium_adolescentis_2789STDY5834850	0.000138869	0.00917337	0.06063
s__Bifidobacterium_adolescentis	t__Bifidobacterium_adolescentis_22L	0.000138869	0.017868	0.06315
s__Bifidobacterium_adolescentis	t__Bifidobacterium_adolescentis_L2-32	0.000138869	0.00447433	0.07221
s__Bifidobacterium_adolescentis	t__Bifidobacterium_adolescentis_ATCC_15703	0.000138869	0.00903208	0.07072
s__Bifidobacterium_adolescentis	t__Bifidobacterium_adolescentis_BBMN23	0.000138869	0.00629033	0.06511
s__Bifidobacterium_adolescentis	t__Bifidobacterium_adolescentis_2789STDY5608862	0.000138869	0.00157475	0.05774
s__Bifidobacterium_adolescentis	t__Bifidobacterium_adolescentis_2789STDY5608824	0.000138869	0.00245506	0.06021
s__Bacteroides_intestinalis	t__Bacteroides_intestinalis_KLE1704	0.000136304	0.192821	0.71344
s__Paenibacillus_sp._VT-16-81	t__Paenibacillus_sp._VT-16-81_VT-16-81	0.0001347	0.00158256	0.01029
s__Holdemania_filiformis	t__Holdemania_filiformis_DSM_12042	0.000134379	0.200161	0.22994
s__Catabacter_hongkongensis	t__Catabacter_hongkongensis_HKU16	0.000132455	0.211904	0.20282
s__Erysipelotrichaceae_bacterium_21_3	t__Erysipelotrichaceae_bacterium_21_3_21_3	0.000130531	0.099202	0.66325
s__Ruminococcaceae_bacterium_D16	t__Ruminococcaceae_bacterium_D16_D16	0.000130531	0.0586115	0.11313
s__Blautia_hansenii	t__Blautia_hansenii_DSM_20583_GCF_000156675.1	0.000127965	0.000748954	0.25353
s__Blautia_hansenii	t__Blautia_hansenii_DSM_20583_GCF_002222595.2	0.000127965	0.0804473	0.2549
s__Alistipes_shahii	t__Alistipes_shahii_WAL_8301	0.000124117	0.140408	0.19574
s__Clostridium_sp._SN20	t__Clostridium_sp._SN20_SN20	0.000123154	0.0657769	0.0964
s__Escherichia_sp._3_2_53FAA	t__Escherichia_sp._3_2_53FAA_3_2_53FAA	0.000120909	0.252322	0.85047
s__Eubacterium_ramulus	t__Eubacterium_ramulus_ATCC_29099	0.000117382	0.0189549	0.08337
s__Eubacterium_ramulus	t__Eubacterium_ramulus_2789STDY5608891	0.000117382	0.0216823	0.0785
s__Negativibacillus_massiliensis	t__Negativibacillus_massiliensis_Marseille-P3213	0.000116419	0.0199803	0.05637
s__Clostridium_sp._AT4	t__Clostridium_sp._AT4_AT5	0.000116099	0.0701669	0.09383
s__Eisenbergiella_tayi	t__Eisenbergiella_tayi_NML_120489	0.000114495	0.0123658	0.21786
s__Eisenbergiella_tayi	t__Eisenbergiella_tayi_NML_110608	0.000114495	0.0687949	0.24827
s__Eisenbergiella_tayi	t__Eisenbergiella_tayi_DSM_26961	0.000114495	0.0630526	0.22121
s__Subdoligranulum_sp._4_3_54A2FAA	t__Subdoligranulum_sp._4_3_54A2FAA_4_3_54A2FAA	0.00011225	0.0934017	0.37436
s__Anaerotignum_lactatifermentans	t__Anaerotignum_lactatifermentans_DSM_14214	0.000101025	0.157475	0.17895
s__Blautia_massiliensis	t__Blautia_massiliensis_GD9	0.000100063	0.0114038	0.04901
s__Angelakisella_massiliensis	t__Angelakisella_massiliensis_Marseille-P3217	9.94215e-05	0.0360876	0.09429
s__Streptococcus_parasanguinis	t__Streptococcus_parasanguinis_349_SPAR	9.81386e-05	0.0526092	0.2229
s__Streptococcus_parasanguinis	t__Streptococcus_parasanguinis_512_SPAR	9.81386e-05	0.0260634	0.15616
s__Streptococcus_parasanguinis	t__Streptococcus_parasanguinis_ATCC_903	9.81386e-05	0.0246444	0.19025
s__Streptococcus_parasanguinis	t__Streptococcus_parasanguinis_FW213	9.81386e-05	0.0156914	0.11261
s__Streptococcus_parasanguinis	t__Streptococcus_parasanguinis_CC87K	9.81386e-05	0.0158219	0.16902
s__Streptococcus_parasanguinis	t__Streptococcus_parasanguinis_451_SPAR	9.81386e-05	0.0168931	0.12764
s__Streptococcus_parasanguinis	t__Streptococcus_parasanguinis_344_SPAR	9.81386e-05	0.00891697	0.13737
s__Streptococcus_parasanguinis	t__Streptococcus_parasanguinis_C1A	9.81386e-05	0.0156855	0.17513
s__Streptococcus_parasanguinis	t__Streptococcus_parasanguinis_1287_SPAR	9.81386e-05	0.0123525	0.17225
s__Streptococcus_parasanguinis	t__Streptococcus_parasanguinis_318_SPAR	9.81386e-05	0.0109635	0.16392
s__Streptococcus_parasanguinis	t__Streptococcus_parasanguinis_139.rep2_SPAR	9.81386e-05	0.21513	0.1739
s__Streptococcus_parasanguinis	t__Streptococcus_parasanguinis_540.rep1_SPAR	9.81386e-05	0.0213129	0.16726
s__Parabacteroides_merdae	t__Parabacteroides_merdae_CL03T12C32	9.46108e-05	0.0261445	0.13832
s__Parabacteroides_merdae	t__Parabacteroides_merdae_ATCC_43184	9.46108e-05	0.023488	0.18297
s__Parabacteroides_merdae	t__Parabacteroides_merdae_2789STDY5834848	9.46108e-05	0.00381447	0.16951
s__Parabacteroides_merdae	t__Parabacteroides_merdae_CL09T00C40	9.46108e-05	0.0118648	0.16997
s__Lachnospiraceae_bacterium_6_1_63FAA	t__Lachnospiraceae_bacterium_6_1_63FAA_6_1_63FAA	9.30072e-05	0.168901	0.24855
s__Streptococcus_anginosus	t__Streptococcus_anginosus_UMB0839	9.26865e-05	0.040905	0.89423
s__Streptococcus_anginosus	t__Streptococcus_anginosus_UMB0050	9.26865e-05	0.0312447	0.90927
s__Streptococcus_anginosus	t__Streptococcus_anginosus_UMB0820	9.26865e-05	0.00118077	0.89811
s__Streptococcus_anginosus	t__Streptococcus_anginosus_J4211	9.26865e-05	0.0708966	0.40534
s__Streptococcus_anginosus	t__Streptococcus_anginosus_557_SANG	9.26865e-05	0.00264153	0.2152
s__Streptococcus_anginosus	t__Streptococcus_anginosus_UMB0252	9.26865e-05	0.467705	0.89762
s__Streptococcus_anginosus	t__Streptococcus_anginosus_11	9.26865e-05	0.00203502	0.41434
s__Streptococcus_anginosus	t__Streptococcus_anginosus_OUP10	9.26865e-05	0.00878269	0.41173
s__Streptococcus_anginosus	t__Streptococcus_anginosus_DSM_20563	9.26865e-05	0.00216378	0.37672
s__Streptococcus_anginosus	t__Streptococcus_anginosus_OUP25	9.26865e-05	0.0125945	0.37327
s__Streptococcus_anginosus	t__Streptococcus_anginosus_1_2_62CV	9.26865e-05	0.00102662	0.43565
s__Streptococcus_anginosus	t__Streptococcus_anginosus_SA1	9.26865e-05	0.0156447	0.29736
s__Streptococcus_anginosus	t__Streptococcus_anginosus_MAS624	9.26865e-05	0.000621602	0.31699
s__Streptococcus_anginosus	t__Streptococcus_anginosus_lac	9.26865e-05	0.00273302	0.27844
s__Streptococcus_anginosus	t__Streptococcus_anginosus_OUP19	9.26865e-05	0.00660738	0.30101
s__Streptococcus_anginosus	t__Streptococcus_anginosus_C238	9.26865e-05	0.0014366	0.30027
s__Streptococcus_anginosus	t__Streptococcus_anginosus_C1051	9.26865e-05	0.00113563	0.40249
s__Streptococcus_anginosus	t__Streptococcus_anginosus_UMB0220	9.26865e-05	0.0114718	0.90844
s__Streptococcus_anginosus	t__Streptococcus_anginosus_UMB0142	9.26865e-05	0.0108542	0.89842
s__Streptococcus_sp._HMSC064D12	t__Streptococcus_sp._HMSC064D12_HMSC064D12	9.14036e-05	0.178654	0.81024
s__Blautia_sp._Marseille-P3201T	t__Blautia_sp._Marseille-P3201T_Marseille-P3201	8.94793e-05	0.0610521	0.12682
s__Escherichia_marmotae	t__Escherichia_marmotae_HT073016_GCF_000807695.1	8.81965e-05	0.000500152	0.20331
s__Escherichia_marmotae	t__Escherichia_marmotae_HT073016_GCF_002900365.1	8.81965e-05	0.0362516	0.19905
s__Citrobacter_farmeri	t__Citrobacter_farmeri_AUSMDU00008141	8.72343e-05	0.000774178	0.0277
s__Bacteroides_sp._2_1_33B	t__Bacteroides_sp._2_1_33B_2_1_33B	8.53101e-05	0.0439187	0.75155
s__Klebsiella_aerogenes	t__Klebsiella_aerogenes_G7	8.40272e-05	0.000174945	0.0232
s__Klebsiella_aerogenes	t__Klebsiella_aerogenes_EA1509E	8.40272e-05	0.015178	0.02364
s__Klebsiella_aerogenes	t__Klebsiella_aerogenes_UCI_15	8.40272e-05	0.00354075	0.03355
s__Klebsiella_aerogenes	t__Klebsiella_aerogenes_AR_0062	8.40272e-05	0.00128534	0.01865
s__Faecalitalea_cylindroides	t__Faecalitalea_cylindroides_ATCC_27803	8.33858e-05	0.0441069	0.09255
s__Faecalitalea_cylindroides	t__Faecalitalea_cylindroides_T2-87	8.33858e-05	0.0235288	0.12836
s__Ruthenibacterium_lactatiformans	t__Ruthenibacterium_lactatiformans_585-1	8.30651e-05	0.113464	0.35314
s__Coprobacillus_sp._29_1	t__Coprobacillus_sp._29_1_29_1	7.72922e-05	0.0117034	0.04235
s__Bacteroides_sp._3_1_19	t__Bacteroides_sp._3_1_19_3_1_19	7.66508e-05	0.0330667	0.71244
s__Roseburia_intestinalis	t__Roseburia_intestinalis_2789STDY5834960	7.63301e-05	0.0229406	0.06126
s__Roseburia_intestinalis	t__Roseburia_intestinalis_L1-82	7.63301e-05	0.00620732	0.05847
s__Parabacteroides_sp._D13	t__Parabacteroides_sp._D13_D13	7.60093e-05	0.056373	0.72453
s__Bacteroides_massiliensis	t__Bacteroides_massiliensis_DSM_17679_GCF_000373085.1	7.50472e-05	0.153684	0.07348
s__Lachnospiraceae_bacterium_3_1_57FAA_CT1	t__Lachnospiraceae_bacterium_3_1_57FAA_CT1_3_1_57FAA_CT1	7.31229e-05	0.0326614	0.15958
s__Streptococcus_sp._HMSC10E12	t__Streptococcus_sp._HMSC10E12_HMSC10E12	7.24815e-05	0.0860038	0.71775
s__Odoribacter_splanchnicus	t__Odoribacter_splanchnicus_NCTC10825	6.79915e-05	0.157644	0.17653
s__Collinsella_ihuae	t__Collinsella_ihuae_GD8	6.60672e-05	0.00426026	0.00647
s__Clostridium_sp._M62/1	t__Clostridium_sp._M62/1_M62/1	6.31808e-05	0.0236725	0.10768
s__Porphyromonas_sp._HMSC077F02	t__Porphyromonas_sp._HMSC077F02_HMSC077F02	6.286e-05	0.120287	0.2015
s__bacterium_LF-3	t__bacterium_LF-3	6.22186e-05	0.165917	0.18084
s__Escherichia_sp._KTE31	t__Escherichia_sp._KTE31_KTE31	5.80493e-05	0.00420078	0.30463
s__Streptococcus_sp._HMSC078H12	t__Streptococcus_sp._HMSC078H12_HMSC078H12	5.45215e-05	0.123508	0.688
s__Streptococcus_sp._HMSC064H09	t__Streptococcus_sp._HMSC064H09_HMSC064H09	5.45215e-05	0.11878	0.58765
s__Lachnospiraceae_bacterium_5_1_63FAA	t__Lachnospiraceae_bacterium_5_1_63FAA_5_1_63FAA	5.42008e-05	0.117227	0.78109
s__Porphyromonas_somerae	t__Porphyromonas_somerae_DSM_23386	5.42008e-05	0.139179	0.25188
s__Streptococcus_sp._FDAARGOS_192	t__Streptococcus_sp._FDAARGOS_192_FDAARGOS_192	5.32386e-05	0.102873	0.67193
s__Ruminococcaceae_bacterium_cv2	t__Ruminococcaceae_bacterium_cv2_cv2	5.29179e-05	0.0500671	0.34615
s__Streptococcus_sp._449_SSPC	t__Streptococcus_sp._449_SSPC_449_SSPC	5.13143e-05	0.19945	0.74147
s__Citrobacter_koseri	t__Citrobacter_koseri_661_CKOS	5.06729e-05	0.00282522	0.05003
s__Citrobacter_koseri	t__Citrobacter_koseri_AR_0025	5.06729e-05	0.000584769	0.04037
s__Roseburia_hominis	t__Roseburia_hominis_A2-183	5.03522e-05	0.00767211	0.07322
Low Density Plates
s__Eisenbergiella_tayi	t__Eisenbergiella_tayi_NML_120489	0.00014966	0.0107035	0.56544
s__Eisenbergiella_tayi	t__Eisenbergiella_tayi_NML_110608	0.00014966	0.221361	0.64425
s__Eisenbergiella_tayi	t__Eisenbergiella_tayi_DSM_26961	0.00014966	0.176007	0.57364
s__Bacteroides_sp._2_1_33B	t__Bacteroides_sp._2_1_33B_2_1_33B	0.000144117	0.0457651	0.76021
s__Enterorhabdus_mucosicola	t__Enterorhabdus_mucosicola_DSM_19490	0.000140653	0.076893	0.12532
s__Parabacteroides_sp._D13	t__Parabacteroides_sp._D13_D13	0.000140307	0.0616976	0.73557
s__Bacteroides_sp._9_1_42FAA	t__Bacteroides_sp._9_1_42FAA_9_1_42FAA	0.000129221	0.146884	0.84157
s__Holdemania_filiformis	t__Holdemania_filiformis_DSM_12042	0.000128528	0.240661	0.2706
s__Bacteroides_massiliensis	t__Bacteroides_massiliensis_DSM_17679_GCF_000373085.1	0.000123678	0.205088	0.08543
s__Blautia_hansenii	t__Blautia_hansenii_DSM_20583_GCF_000156675.1	0.000121945	0.000692198	0.24383
s__Blautia_hansenii	t__Blautia_hansenii_DSM_20583_GCF_002222595.2	0.000121945	0.0889421	0.24552
s__Clostridium_sp._ATCC_29733	t__Clostridium_sp._ATCC_29733_ATCC_29733	0.000120213	0.0284419	0.05487
s__Roseburia_intestinalis	t__Roseburia_intestinalis_2789STDY5834960	0.000118828	0.0222357	0.05804
s__Roseburia_intestinalis	t__Roseburia_intestinalis_L1-82	0.000118828	0.00536428	0.05605
s__Blautia_massiliensis	t__Blautia_massiliensis_GD9	0.000114324	0.0120206	0.05176
s__Bacteroides_sp._3_1_33FAA	t__Bacteroides_sp._3_1_33FAA_3_1_33FAA	0.000112938	0.044089	0.80446
s__Clostridium_sp._7_3_54FAA	t__Clostridium_sp._7_3_54FAA_7_3_54FAA	0.000110859	0.0278815	0.07584
s__Shigella_boydii	t__Shigella_boydii_BCW_4868	0.000110513	0.00956231	0.62083
s__Shigella_boydii	t__Shigella_boydii_1141_SBOY	0.000110513	0.00973612	0.65565
s__Shigella_boydii	t__Shigella_boydii_37_SBOY	0.000110513	0.0480429	0.68376
s__Shigella_boydii	t__Shigella_boydii_BCW_4869	0.000110513	0.00639471	0.67751
s__Shigella_boydii	t__Shigella_boydii_1220_SBOY	0.000110513	0.00166044	0.67198
s__Shigella_boydii	t__Shigella_boydii_272_SBOY	0.000110513	0.0442897	0.65945
s__Erysipelotrichaceae_bacterium_21_3	t__Erysipelotrichaceae_bacterium_21_3_21_3	0.000107049	0.0310495	0.14212
s__Provencibacterium_massiliense	t__Provencibacterium_massiliense_Marseille-P2780	0.000106009	0.182239	0.19141
s__Faecalitalea_cylindroides	t__Faecalitalea_cylindroides_ATCC_27803	0.000101852	0.0277791	0.0713
s__Faecalitalea_cylindroides	t__Faecalitalea_cylindroides_T2-87	0.000101852	0.0242311	0.11843
s__Parabacteroides_merdae	t__Parabacteroides_merdae_CL03T12C32	0.00010012	0.0360925	0.16789
s__Parabacteroides_merdae	t__Parabacteroides_merdae_ATCC_43184	0.00010012	0.0435501	0.22395
s__Parabacteroides_merdae	t__Parabacteroides_merdae_2789STDY5834848	0.00010012	0.00475143	0.20889
s__Parabacteroides_merdae	t__Parabacteroides_merdae_CL09T00C40	0.00010012	0.0157205	0.2102
s__Coprobacillus_sp._29_1	t__Coprobacillus_sp._29_1_29_1	9.66556e-05	0.0118029	0.04281
s__Lachnospiraceae_bacterium_6_1_63FAA	t__Lachnospiraceae_bacterium_6_1_63FAA_6_1_63FAA	9.24984e-05	0.157602	0.23762
s__Lachnospiraceae_bacterium_3_1_57FAA_CT1	t__Lachnospiraceae_bacterium_3_1_57FAA_CT1_3_1_57FAA_CT1	9.11126e-05	0.0999397	0.42522
s__Bacteroides_ovatus	t__Bacteroides_ovatus_2789STDY5834943	8.83412e-05	0.0135753	0.13372
s__Bacteroides_ovatus	t__Bacteroides_ovatus_3_8_47FAA	8.83412e-05	0.0117762	0.09759
s__Bacteroides_ovatus	t__Bacteroides_ovatus_KLE1656	8.83412e-05	0.00333878	0.07329
s__Bacteroides_ovatus	t__Bacteroides_ovatus_CL02T12C04	8.83412e-05	0.00113871	0.10257
s__Bacteroides_ovatus	t__Bacteroides_ovatus_NLAE-zl-C57	8.83412e-05	0.0017346	0.03798
s__Bacteroides_ovatus	t__Bacteroides_ovatus_CL03T12C18	8.83412e-05	0.0144513	0.1216
s__Bacteroides_ovatus	t__Bacteroides_ovatus_NLAE-zl-C500	8.83412e-05	0.00109976	0.0499
s__Bacteroides_ovatus	t__Bacteroides_ovatus_DSM_1896	8.83412e-05	0.223333	0.06451
s__Bacteroides_ovatus	t__Bacteroides_ovatus_CL09T03C03	8.83412e-05	0.00172633	0.08273
s__Bacteroides_ovatus	t__Bacteroides_ovatus_ATCC_8483_GCF_000154125.1	8.83412e-05	0.00596694	0.06879
s__Bacteroides_thetaiotaomicron	t__Bacteroides_thetaiotaomicron_2789STDY5834945	8.24517e-05	0.00150863	0.01451
s__Bacteroides_thetaiotaomicron	t__Bacteroides_thetaiotaomicron_14-106904-2	8.24517e-05	0.000766288	0.04743
s__Bacteroides_thetaiotaomicron	t__Bacteroides_thetaiotaomicron_KPPR-3	8.24517e-05	0.00346909	0.01798
s__Bacteroides_thetaiotaomicron	t__Bacteroides_thetaiotaomicron_2789STDY5834899	8.24517e-05	0.00243367	0.04936
s__Bacteroides_thetaiotaomicron	t__Bacteroides_thetaiotaomicron_dnLKV9	8.24517e-05	0.000944324	0.00227
s__Bacteroides_thetaiotaomicron	t__Bacteroides_thetaiotaomicron_VPI-5482	8.24517e-05	0.00331827	0.0252
s__Bacteroides_thetaiotaomicron	t__Bacteroides_thetaiotaomicron_2789STDY5834846	8.24517e-05	0.000572302	0.02129
s__Bacteroides_thetaiotaomicron	t__Bacteroides_thetaiotaomicron_KLE1254	8.24517e-05	0.000710242	0.02255
s__Bacteroides_thetaiotaomicron	t__Bacteroides_thetaiotaomicron_19_BTHE	8.24517e-05	0.000513655	0.02248
s__Bacteroides_thetaiotaomicron	t__Bacteroides_thetaiotaomicron_2789STDY5608873	8.24517e-05	0.000921812	0.01047
s__Bifidobacterium_angulatum	t__Bifidobacterium_angulatum_GT102	7.65623e-05	0.00495921	0.03355
s__Bifidobacterium_angulatum	t__Bifidobacterium_angulatum_DSM_20098	7.65623e-05	0.0667626	0.0327
s__Ruthenibacterium_lactatiformans	t__Ruthenibacterium_lactatiformans_585-1	7.51766e-05	0.146457	0.46989
s__Ruminococcaceae_bacterium_D16	t__Ruminococcaceae_bacterium_D16_D16	7.34444e-05	0.0158942	0.06884
s__Coprococcus_eutactus	t__Coprococcus_eutactus_2789STDY5608843	7.17122e-05	0.0166126	0.08815
s__Coprococcus_eutactus	t__Coprococcus_eutactus_2789STDY5608888	7.17122e-05	0.0122751	0.07769
s__Coprococcus_eutactus	t__Coprococcus_eutactus_2789STDY5608829	7.17122e-05	0.0133437	0.06788
s__Coprococcus_eutactus	t__Coprococcus_eutactus_ATCC_27759	7.17122e-05	0.00393671	0.04073
s__Coprococcus_eutactus	t__Coprococcus_eutactus_2789STDY5834963	7.17122e-05	0.00265982	0.07238
s__Lelliottia_amnigena	t__Lelliottia_amnigena_CHS_78	7.17122e-05	0.0650973	0.0234
s__Pseudoflavonifractor_capillosus	t__Pseudoflavonifractor_capillosus_ATCC_29799	6.92872e-05	0.125563	0.14161
s__Christensenella_minuta	t__Christensenella_minuta_DSM_22607_GCF_001652705.1	6.68621e-05	0.0517417	0.12854
s__Christensenella_minuta	t__Christensenella_minuta_DSM_22607_GCF_001571425.1	6.68621e-05	0.0454545	0.12911
s__Streptococcus_sp._HMSC072D03	t__Streptococcus_sp._HMSC072D03_HMSC072D03	6.61693e-05	0.188002	0.62533
s__Lachnospiraceae_bacterium_5_1_63FAA	t__Lachnospiraceae_bacterium_5_1_63FAA_5_1_63FAA	6.58228e-05	0.117652	0.79686
s__Lactobacillus_casei	t__Lactobacillus_casei_BM-LC14617	6.44371e-05	0.0166976	0.68856
s__Lactobacillus_casei	t__Lactobacillus_casei_DSM_20011	6.44371e-05	0.306923	0.84138
s__Lactobacillus_casei	t__Lactobacillus_casei_A2-362	6.44371e-05	0.00940301	0.65277
s__Lactobacillus_casei	t__Lactobacillus_casei_Zhang	6.44371e-05	0.0112577	0.729
s__Lactobacillus_casei	t__Lactobacillus_casei_12A	6.44371e-05	0.0166006	0.72103
s__Lactobacillus_casei	t__Lactobacillus_casei_W56	6.44371e-05	0.140085	0.69063
s__Lactobacillus_casei	t__Lactobacillus_casei_LcA	6.44371e-05	0.136412	0.69357
s__Lactobacillus_casei	t__Lactobacillus_casei_Z11	6.44371e-05	0.0108293	0.73783
s__Lactobacillus_casei	t__Lactobacillus_casei_LOCK919	6.44371e-05	0.0181649	0.67856
s__Lactobacillus_casei	t__Lactobacillus_casei_1316.rep2_LPAR	6.44371e-05	0.299685	0.81046
s__Lactobacillus_casei	t__Lactobacillus_casei_844_LCAS	6.44371e-05	0.373413	0.81311
s__Lactobacillus_casei	t__Lactobacillus_casei_BD-II	6.44371e-05	0.157407	0.6919
s__Lactobacillus_casei	t__Lactobacillus_casei_1316.rep1_LPAR	6.44371e-05	0.000884369	0.80171
s__Lactobacillus_casei	t__Lactobacillus_casei_BL23	6.44371e-05	0.0172414	0.70111
s__Lachnospiraceae_bacterium_3-2	t__Lachnospiraceae_bacterium_3-2_3-2	6.40906e-05	0.00416979	0.00573
s__Gordonibacter_massiliensis	t__Gordonibacter_massiliensis_Marseille-P2775	6.02798e-05	0.0162532	0.06118
s__Ruminococcaceae_bacterium_cv2	t__Ruminococcaceae_bacterium_cv2_cv2	5.78548e-05	0.0775197	0.47971
s__Escherichia_sp._1_1_43	t__Escherichia_sp._1_1_43_1_1_43	5.75084e-05	0.0341316	0.68881
s__Senegalimassilia_anaerobia	t__Senegalimassilia_anaerobia_type_strain:_JC110	5.47369e-05	0.00364145	0.01799
s__Subdoligranulum_sp._4_3_54A2FAA	t__Subdoligranulum_sp._4_3_54A2FAA_4_3_54A2FAA	5.4044e-05	0.119468	0.4936
s__Roseburia_hominis	t__Roseburia_hominis_A2-183	5.33511e-05	0.00655479	0.06726
s__Allisonella_histaminiformans	t__Allisonella_histaminiformans_DSM_15230	5.23118e-05	0.134569	0.12669
s__Blautia_sp._Marseille-P3087	t__Blautia_sp._Marseille-P3087_Marseille-P3087	5.05796e-05	0.014885	0.06325

## Sheet: 72 Hr BIOME-P Low Density
Table S2. List of all species recovered, from high and low density media plates of stool held in BIOME-Preserve for 72 hours, at 0.01% relative abundance according to BoosterShot sequencing data.
The unique region coverage and whole genome coverage (percantages) according to DeepSeq sequencing data are also listed.
Species	Strain	Species Relative Abundance (Booster Shot)	Unique Region Coverage (DeepSeq)	Whole Genome Coverage (DeepSeq)
s__Eisenbergiella_tayi	t__Eisenbergiella_tayi_NML_120489	0.00014966	0.0107035	0.56544
s__Eisenbergiella_tayi	t__Eisenbergiella_tayi_NML_110608	0.00014966	0.221361	0.64425
s__Eisenbergiella_tayi	t__Eisenbergiella_tayi_DSM_26961	0.00014966	0.176007	0.57364
s__Bacteroides_sp._2_1_33B	t__Bacteroides_sp._2_1_33B_2_1_33B	0.000144117	0.0457651	0.76021
s__Enterorhabdus_mucosicola	t__Enterorhabdus_mucosicola_DSM_19490	0.000140653	0.076893	0.12532
s__Parabacteroides_sp._D13	t__Parabacteroides_sp._D13_D13	0.000140307	0.0616976	0.73557
s__Bacteroides_sp._9_1_42FAA	t__Bacteroides_sp._9_1_42FAA_9_1_42FAA	0.000129221	0.146884	0.84157
s__Holdemania_filiformis	t__Holdemania_filiformis_DSM_12042	0.000128528	0.240661	0.2706
s__Bacteroides_massiliensis	t__Bacteroides_massiliensis_DSM_17679_GCF_000373085.1	0.000123678	0.205088	0.08543
s__Blautia_hansenii	t__Blautia_hansenii_DSM_20583_GCF_000156675.1	0.000121945	0.000692198	0.24383
s__Blautia_hansenii	t__Blautia_hansenii_DSM_20583_GCF_002222595.2	0.000121945	0.0889421	0.24552
s__Clostridium_sp._ATCC_29733	t__Clostridium_sp._ATCC_29733_ATCC_29733	0.000120213	0.0284419	0.05487
s__Roseburia_intestinalis	t__Roseburia_intestinalis_2789STDY5834960	0.000118828	0.0222357	0.05804
s__Roseburia_intestinalis	t__Roseburia_intestinalis_L1-82	0.000118828	0.00536428	0.05605
s__Blautia_massiliensis	t__Blautia_massiliensis_GD9	0.000114324	0.0120206	0.05176
s__Bacteroides_sp._3_1_33FAA	t__Bacteroides_sp._3_1_33FAA_3_1_33FAA	0.000112938	0.044089	0.80446
s__Clostridium_sp._7_3_54FAA	t__Clostridium_sp._7_3_54FAA_7_3_54FAA	0.000110859	0.0278815	0.07584
s__Shigella_boydii	t__Shigella_boydii_BCW_4868	0.000110513	0.00956231	0.62083
s__Shigella_boydii	t__Shigella_boydii_1141_SBOY	0.000110513	0.00973612	0.65565
s__Shigella_boydii	t__Shigella_boydii_37_SBOY	0.000110513	0.0480429	0.68376
s__Shigella_boydii	t__Shigella_boydii_BCW_4869	0.000110513	0.00639471	0.67751
s__Shigella_boydii	t__Shigella_boydii_1220_SBOY	0.000110513	0.00166044	0.67198
s__Shigella_boydii	t__Shigella_boydii_272_SBOY	0.000110513	0.0442897	0.65945
s__Erysipelotrichaceae_bacterium_21_3	t__Erysipelotrichaceae_bacterium_21_3_21_3	0.000107049	0.0310495	0.14212
s__Provencibacterium_massiliense	t__Provencibacterium_massiliense_Marseille-P2780	0.000106009	0.182239	0.19141
s__Faecalitalea_cylindroides	t__Faecalitalea_cylindroides_ATCC_27803	0.000101852	0.0277791	0.0713
s__Faecalitalea_cylindroides	t__Faecalitalea_cylindroides_T2-87	0.000101852	0.0242311	0.11843
s__Parabacteroides_merdae	t__Parabacteroides_merdae_CL03T12C32	0.00010012	0.0360925	0.16789
s__Parabacteroides_merdae	t__Parabacteroides_merdae_ATCC_43184	0.00010012	0.0435501	0.22395
s__Parabacteroides_merdae	t__Parabacteroides_merdae_2789STDY5834848	0.00010012	0.00475143	0.20889
s__Parabacteroides_merdae	t__Parabacteroides_merdae_CL09T00C40	0.00010012	0.0157205	0.2102
s__Coprobacillus_sp._29_1	t__Coprobacillus_sp._29_1_29_1	9.66556e-05	0.0118029	0.04281
s__Lachnospiraceae_bacterium_6_1_63FAA	t__Lachnospiraceae_bacterium_6_1_63FAA_6_1_63FAA	9.24984e-05	0.157602	0.23762
s__Lachnospiraceae_bacterium_3_1_57FAA_CT1	t__Lachnospiraceae_bacterium_3_1_57FAA_CT1_3_1_57FAA_CT1	9.11126e-05	0.0999397	0.42522
s__Bacteroides_ovatus	t__Bacteroides_ovatus_2789STDY5834943	8.83412e-05	0.0135753	0.13372
s__Bacteroides_ovatus	t__Bacteroides_ovatus_3_8_47FAA	8.83412e-05	0.0117762	0.09759
s__Bacteroides_ovatus	t__Bacteroides_ovatus_KLE1656	8.83412e-05	0.00333878	0.07329
s__Bacteroides_ovatus	t__Bacteroides_ovatus_CL02T12C04	8.83412e-05	0.00113871	0.10257
s__Bacteroides_ovatus	t__Bacteroides_ovatus_NLAE-zl-C57	8.83412e-05	0.0017346	0.03798
s__Bacteroides_ovatus	t__Bacteroides_ovatus_CL03T12C18	8.83412e-05	0.0144513	0.1216
s__Bacteroides_ovatus	t__Bacteroides_ovatus_NLAE-zl-C500	8.83412e-05	0.00109976	0.0499
s__Bacteroides_ovatus	t__Bacteroides_ovatus_DSM_1896	8.83412e-05	0.223333	0.06451
s__Bacteroides_ovatus	t__Bacteroides_ovatus_CL09T03C03	8.83412e-05	0.00172633	0.08273
s__Bacteroides_ovatus	t__Bacteroides_ovatus_ATCC_8483_GCF_000154125.1	8.83412e-05	0.00596694	0.06879
s__Bacteroides_thetaiotaomicron	t__Bacteroides_thetaiotaomicron_2789STDY5834945	8.24517e-05	0.00150863	0.01451
s__Bacteroides_thetaiotaomicron	t__Bacteroides_thetaiotaomicron_14-106904-2	8.24517e-05	0.000766288	0.04743
s__Bacteroides_thetaiotaomicron	t__Bacteroides_thetaiotaomicron_KPPR-3	8.24517e-05	0.00346909	0.01798
s__Bacteroides_thetaiotaomicron	t__Bacteroides_thetaiotaomicron_2789STDY5834899	8.24517e-05	0.00243367	0.04936
s__Bacteroides_thetaiotaomicron	t__Bacteroides_thetaiotaomicron_dnLKV9	8.24517e-05	0.000944324	0.00227
s__Bacteroides_thetaiotaomicron	t__Bacteroides_thetaiotaomicron_VPI-5482	8.24517e-05	0.00331827	0.0252
s__Bacteroides_thetaiotaomicron	t__Bacteroides_thetaiotaomicron_2789STDY5834846	8.24517e-05	0.000572302	0.02129
s__Bacteroides_thetaiotaomicron	t__Bacteroides_thetaiotaomicron_KLE1254	8.24517e-05	0.000710242	0.02255
s__Bacteroides_thetaiotaomicron	t__Bacteroides_thetaiotaomicron_19_BTHE	8.24517e-05	0.000513655	0.02248
s__Bacteroides_thetaiotaomicron	t__Bacteroides_thetaiotaomicron_2789STDY5608873	8.24517e-05	0.000921812	0.01047
s__Bifidobacterium_angulatum	t__Bifidobacterium_angulatum_GT102	7.65623e-05	0.00495921	0.03355
s__Bifidobacterium_angulatum	t__Bifidobacterium_angulatum_DSM_20098	7.65623e-05	0.0667626	0.0327
s__Ruthenibacterium_lactatiformans	t__Ruthenibacterium_lactatiformans_585-1	7.51766e-05	0.146457	0.46989
s__Ruminococcaceae_bacterium_D16	t__Ruminococcaceae_bacterium_D16_D16	7.34444e-05	0.0158942	0.06884
s__Coprococcus_eutactus	t__Coprococcus_eutactus_2789STDY5608843	7.17122e-05	0.0166126	0.08815
s__Coprococcus_eutactus	t__Coprococcus_eutactus_2789STDY5608888	7.17122e-05	0.0122751	0.07769
s__Coprococcus_eutactus	t__Coprococcus_eutactus_2789STDY5608829	7.17122e-05	0.0133437	0.06788
s__Coprococcus_eutactus	t__Coprococcus_eutactus_ATCC_27759	7.17122e-05	0.00393671	0.04073
s__Coprococcus_eutactus	t__Coprococcus_eutactus_2789STDY5834963	7.17122e-05	0.00265982	0.07238
s__Lelliottia_amnigena	t__Lelliottia_amnigena_CHS_78	7.17122e-05	0.0650973	0.0234
s__Pseudoflavonifractor_capillosus	t__Pseudoflavonifractor_capillosus_ATCC_29799	6.92872e-05	0.125563	0.14161
s__Christensenella_minuta	t__Christensenella_minuta_DSM_22607_GCF_001652705.1	6.68621e-05	0.0517417	0.12854
s__Christensenella_minuta	t__Christensenella_minuta_DSM_22607_GCF_001571425.1	6.68621e-05	0.0454545	0.12911
s__Streptococcus_sp._HMSC072D03	t__Streptococcus_sp._HMSC072D03_HMSC072D03	6.61693e-05	0.188002	0.62533
s__Lachnospiraceae_bacterium_5_1_63FAA	t__Lachnospiraceae_bacterium_5_1_63FAA_5_1_63FAA	6.58228e-05	0.117652	0.79686
s__Lactobacillus_casei	t__Lactobacillus_casei_BM-LC14617	6.44371e-05	0.0166976	0.68856
s__Lactobacillus_casei	t__Lactobacillus_casei_DSM_20011	6.44371e-05	0.306923	0.84138
s__Lactobacillus_casei	t__Lactobacillus_casei_A2-362	6.44371e-05	0.00940301	0.65277
s__Lactobacillus_casei	t__Lactobacillus_casei_Zhang	6.44371e-05	0.0112577	0.729
s__Lactobacillus_casei	t__Lactobacillus_casei_12A	6.44371e-05	0.0166006	0.72103
s__Lactobacillus_casei	t__Lactobacillus_casei_W56	6.44371e-05	0.140085	0.69063
s__Lactobacillus_casei	t__Lactobacillus_casei_LcA	6.44371e-05	0.136412	0.69357
s__Lactobacillus_casei	t__Lactobacillus_casei_Z11	6.44371e-05	0.0108293	0.73783
s__Lactobacillus_casei	t__Lactobacillus_casei_LOCK919	6.44371e-05	0.0181649	0.67856
s__Lactobacillus_casei	t__Lactobacillus_casei_1316.rep2_LPAR	6.44371e-05	0.299685	0.81046
s__Lactobacillus_casei	t__Lactobacillus_casei_844_LCAS	6.44371e-05	0.373413	0.81311
s__Lactobacillus_casei	t__Lactobacillus_casei_BD-II	6.44371e-05	0.157407	0.6919
s__Lactobacillus_casei	t__Lactobacillus_casei_1316.rep1_LPAR	6.44371e-05	0.000884369	0.80171
s__Lactobacillus_casei	t__Lactobacillus_casei_BL23	6.44371e-05	0.0172414	0.70111
s__Lachnospiraceae_bacterium_3-2	t__Lachnospiraceae_bacterium_3-2_3-2	6.40906e-05	0.00416979	0.00573
s__Gordonibacter_massiliensis	t__Gordonibacter_massiliensis_Marseille-P2775	6.02798e-05	0.0162532	0.06118
s__Ruminococcaceae_bacterium_cv2	t__Ruminococcaceae_bacterium_cv2_cv2	5.78548e-05	0.0775197	0.47971
s__Escherichia_sp._1_1_43	t__Escherichia_sp._1_1_43_1_1_43	5.75084e-05	0.0341316	0.68881
s__Senegalimassilia_anaerobia	t__Senegalimassilia_anaerobia_type_strain:_JC110	5.47369e-05	0.00364145	0.01799
s__Subdoligranulum_sp._4_3_54A2FAA	t__Subdoligranulum_sp._4_3_54A2FAA_4_3_54A2FAA	5.4044e-05	0.119468	0.4936
s__Roseburia_hominis	t__Roseburia_hominis_A2-183	5.33511e-05	0.00655479	0.06726
s__Allisonella_histaminiformans	t__Allisonella_histaminiformans_DSM_15230	5.23118e-05	0.134569	0.12669
s__Blautia_sp._Marseille-P3087	t__Blautia_sp._Marseille-P3087_Marseille-P3087	5.05796e-05	0.014885	0.06325
