# Supplementary material for: BIOME-Preserve: A novel storage and transport medium for preserving anaerobic microbiota samples for culture recovery
Source: PLoS One. 2022 Jan 21;17(1):e0261820. doi: 10.1371/journal.pone.0261820 (PMC8782539; doi:10.1371/journal.pone.0261820)
Supplement: S6 Table — The unique region coverage and whole genome coverage (percentages) according to DeepSeq whole-genome shotgun metagenomics sequencing data are also listed. (XLSX) [file pone.0261820.s009.xlsx]

## Sheet: 120 Hr BIOME-P High Density
Table S3. List of all species recovered, from high and low density media plates of stool held in BIOME-Preserve for 120 hours, at 0.01% relative abundance according to BoosterShot sequencing data.
The unique region coverage and whole genome coverage (percantages) according to DeepSeq sequencing data are also listed.
Species	Strain	Species Relative Abundance (Booster Shot)	Unique Region Coverage (DeepSeq)	Whole Genome Coverage (DeepSeq)
High Density Plates
s__Clostridium_sp._AT4	t__Clostridium_sp._AT4_AT5	0.000149797	0.0397823	0.06174
s__Lachnospiraceae_bacterium_5_1_63FAA	t__Lachnospiraceae_bacterium_5_1_63FAA_5_1_63FAA	0.00014623	0.116226	0.79306
s__Blautia_massiliensis	t__Blautia_massiliensis_GD9	0.000143377	0.00879747	0.04157
s__Peptococcus_niger	t__Peptococcus_niger_DSM_20475	0.000142664	0.255289	0.24038
s__Parabacteroides_sp._D13	t__Parabacteroides_sp._D13_D13	0.00013981	0.0570534	0.7273
s__Coprobacillus_sp._29_1	t__Coprobacillus_sp._29_1_29_1	0.000138384	0.0109132	0.04008
s__Faecalitalea_cylindroides	t__Faecalitalea_cylindroides_ATCC_27803	0.00013339	0.049683	0.09962
s__Faecalitalea_cylindroides	t__Faecalitalea_cylindroides_T2-87	0.00013339	0.0237934	0.12829
s__Escherichia_sp._KTE114	t__Escherichia_sp._KTE114_KTE114	0.000132677	0.00657378	0.30167
s__Ileibacterium_massiliense	t__Ileibacterium_massiliense_Marseille-P3115	0.000131964	0.150322	0.15555
s__Streptococcus_anginosus	t__Streptococcus_anginosus_UMB0839	0.00013125	0.0301678	0.82818
s__Streptococcus_anginosus	t__Streptococcus_anginosus_UMB0050	0.00013125	0.0246796	0.84122
s__Streptococcus_anginosus	t__Streptococcus_anginosus_UMB0820	0.00013125	0.000780672	0.83416
s__Streptococcus_anginosus	t__Streptococcus_anginosus_557_SANG	0.00013125	0.0011175	0.13485
s__Streptococcus_anginosus	t__Streptococcus_anginosus_OUP10	0.00013125	0.00741986	0.31239
s__Streptococcus_anginosus	t__Streptococcus_anginosus_UMB0252	0.00013125	0.299437	0.82769
s__Streptococcus_anginosus	t__Streptococcus_anginosus_11	0.00013125	0.00121715	0.32398
s__Streptococcus_anginosus	t__Streptococcus_anginosus_J4211	0.00013125	0.0220176	0.30249
s__Streptococcus_anginosus	t__Streptococcus_anginosus_DSM_20563	0.00013125	0.00146361	0.28618
s__Streptococcus_anginosus	t__Streptococcus_anginosus_OUP25	0.00013125	0.00756683	0.19786
s__Streptococcus_anginosus	t__Streptococcus_anginosus_OUP19	0.00013125	0.00616027	0.17532
s__Streptococcus_anginosus	t__Streptococcus_anginosus_1_2_62CV	0.00013125	0.000855742	0.33434
s__Streptococcus_anginosus	t__Streptococcus_anginosus_C238	0.00013125	0.000597338	0.2239
s__Streptococcus_anginosus	t__Streptococcus_anginosus_lac	0.00013125	0.0005589	0.1593
s__Streptococcus_anginosus	t__Streptococcus_anginosus_SA1	0.00013125	0.00111748	0.1698
s__bacterium_LF-3	t__bacterium_LF-3	0.00012911	0.319165	0.32576
s__Blautia_sp._Marseille-P3201T	t__Blautia_sp._Marseille-P3201T_Marseille-P3201	0.000127684	0.0547078	0.1091
s__Anaerococcus_sp._HMSC068A02	t__Anaerococcus_sp._HMSC068A02_HMSC068A02	0.000121264	0.0922296	0.16163
s__Roseburia_intestinalis	t__Roseburia_intestinalis_2789STDY5834960	0.000118411	0.021475	0.05708
s__Roseburia_intestinalis	t__Roseburia_intestinalis_L1-82	0.000118411	0.00457016	0.05464
s__Streptobacillus_moniliformis	t__Streptobacillus_moniliformis_NCTC_10773	0.000117697	0.00218588	0.01629
s__Streptobacillus_moniliformis	t__Streptobacillus_moniliformis_A378/1	0.000117697	0.0277516	0.00996
s__Bacteroides_massiliensis	t__Bacteroides_massiliensis_DSM_17679_GCF_000373085.1	0.000117697	0.184035	0.07693
s__Eisenbergiella_tayi	t__Eisenbergiella_tayi_NML_120489	0.000114844	0.0133451	0.25733
s__Eisenbergiella_tayi	t__Eisenbergiella_tayi_NML_110608	0.000114844	0.0780646	0.28171
s__Eisenbergiella_tayi	t__Eisenbergiella_tayi_DSM_26961	0.000114844	0.0818536	0.26366
s__Clostridium_sp._M62/1	t__Clostridium_sp._M62/1_M62/1	0.000106284	0.019717	0.10083
s__Bacteroides_sp._9_1_42FAA	t__Bacteroides_sp._9_1_42FAA_9_1_42FAA	9.98645e-05	0.123434	0.83579
s__Holdemania_filiformis	t__Holdemania_filiformis_DSM_12042	9.77245e-05	0.15728	0.18536
s__Escherichia_sp._3_2_53FAA	t__Escherichia_sp._3_2_53FAA_3_2_53FAA	9.70112e-05	0.225303	0.84778
s__Paenibacillus_sp._VT-16-81	t__Paenibacillus_sp._VT-16-81_VT-16-81	9.34446e-05	0.00159739	0.01024
s__Parabacteroides_merdae	t__Parabacteroides_merdae_CL03T12C32	9.2018e-05	0.0198109	0.11182
s__Parabacteroides_merdae	t__Parabacteroides_merdae_ATCC_43184	9.2018e-05	0.024688	0.13947
s__Parabacteroides_merdae	t__Parabacteroides_merdae_2789STDY5834848	9.2018e-05	0.00291657	0.12495
s__Parabacteroides_merdae	t__Parabacteroides_merdae_CL09T00C40	9.2018e-05	0.00936305	0.12514
s__Coprococcus_eutactus	t__Coprococcus_eutactus_2789STDY5608843	9.13047e-05	0.0103631	0.04274
s__Coprococcus_eutactus	t__Coprococcus_eutactus_2789STDY5608888	9.13047e-05	0.00675032	0.0261
s__Coprococcus_eutactus	t__Coprococcus_eutactus_ATCC_27759	9.13047e-05	0.001694	0.03263
s__Coprococcus_eutactus	t__Coprococcus_eutactus_2789STDY5608829	9.13047e-05	0.00139905	0.02119
s__Coprococcus_eutactus	t__Coprococcus_eutactus_2789STDY5834963	9.13047e-05	0.00011546	0.02105
s__Ruminococcaceae_bacterium_D16	t__Ruminococcaceae_bacterium_D16_D16	9.05913e-05	0.0428741	0.09979
s__Ruthenibacterium_lactatiformans	t__Ruthenibacterium_lactatiformans_585-1	9.05913e-05	0.203236	0.5721
s__Streptococcus_sp._HMSC072D03	t__Streptococcus_sp._HMSC072D03_HMSC072D03	8.9878e-05	0.185144	0.66015
s__Clostridium_sp._SN20	t__Clostridium_sp._SN20_SN20	8.84514e-05	0.0747283	0.10912
s__Alistipes_shahii	t__Alistipes_shahii_WAL_8301	8.63114e-05	0.116483	0.17826
s__Massiliomicrobiota_timonensis	t__Massiliomicrobiota_timonensis_An13	8.20315e-05	0.00612646	0.0123
s__Clostridium_sp._SS2/1	t__Clostridium_sp._SS2/1_SS2/1	7.98916e-05	0.0752537	0.76139
s__Bacteroides_sp._3_1_33FAA	t__Bacteroides_sp._3_1_33FAA_3_1_33FAA	7.6325e-05	0.038248	0.7984
s__Subdoligranulum_sp._4_3_54A2FAA	t__Subdoligranulum_sp._4_3_54A2FAA_4_3_54A2FAA	7.56117e-05	0.169598	0.59518
s__Bacteroides_ovatus	t__Bacteroides_ovatus_2789STDY5834943	7.56117e-05	0.0115149	0.09349
s__Bacteroides_ovatus	t__Bacteroides_ovatus_3_8_47FAA	7.56117e-05	0.0109999	0.07754
s__Bacteroides_ovatus	t__Bacteroides_ovatus_KLE1656	7.56117e-05	0.00278053	0.0526
s__Bacteroides_ovatus	t__Bacteroides_ovatus_CL02T12C04	7.56117e-05	0.00126365	0.07977
s__Bacteroides_ovatus	t__Bacteroides_ovatus_NLAE-zl-C57	7.56117e-05	0.00155583	0.02436
s__Bacteroides_ovatus	t__Bacteroides_ovatus_CL03T12C18	7.56117e-05	0.00972288	0.08435
s__Bacteroides_ovatus	t__Bacteroides_ovatus_NLAE-zl-C500	7.56117e-05	0.00087031	0.03462
s__Bacteroides_ovatus	t__Bacteroides_ovatus_CL09T03C03	7.56117e-05	0.000863167	0.05865
s__Bacteroides_ovatus	t__Bacteroides_ovatus_DSM_1896	7.56117e-05	0.187778	0.04046
s__Bacteroides_ovatus	t__Bacteroides_ovatus_ATCC_8483_GCF_000154125.1	7.56117e-05	0.00596694	0.04402
s__Negativibacillus_massiliensis	t__Negativibacillus_massiliensis_Marseille-P3213	7.34717e-05	0.0162539	0.04871
s__Ruminococcaceae_bacterium_cv2	t__Ruminococcaceae_bacterium_cv2_cv2	7.27584e-05	0.0992422	0.57296
s__Raoultibacter_massiliensis	t__Raoultibacter_massiliensis_Marseille-P2849	7.13318e-05	0.158395	0.16176
s__Streptococcus_sanguinis	t__Streptococcus_sanguinis_SK408	7.06184e-05	0.0118724	0.06193
s__Streptococcus_sanguinis	t__Streptococcus_sanguinis_VMC66	7.06184e-05	0.00732917	0.03403
s__Streptococcus_sanguinis	t__Streptococcus_sanguinis_SK36	7.06184e-05	0.00561731	0.03647
s__Streptococcus_sanguinis	t__Streptococcus_sanguinis_SK353	7.06184e-05	0.00478956	0.03222
s__Streptococcus_sanguinis	t__Streptococcus_sanguinis_SK49	7.06184e-05	0.00358317	0.02231
s__Streptococcus_sanguinis	t__Streptococcus_sanguinis_SK1087	7.06184e-05	0.00384013	0.02895
s__Streptococcus_sanguinis	t__Streptococcus_sanguinis_SK1056	7.06184e-05	0.00281604	0.02755
s__Streptococcus_sanguinis	t__Streptococcus_sanguinis_SK160	7.06184e-05	0.00307041	0.03204
s__Streptococcus_sanguinis	t__Streptococcus_sanguinis_SK355	7.06184e-05	0.00240124	0.01431
s__Streptococcus_sanguinis	t__Streptococcus_sanguinis_SK150	7.06184e-05	0.0033525	0.02384
s__Streptococcus_sanguinis	t__Streptococcus_sanguinis_SK115	7.06184e-05	0.00300923	0.02991
s__Streptococcus_sanguinis	t__Streptococcus_sanguinis_SK72	7.06184e-05	0.00302747	0.03187
s__Streptococcus_sanguinis	t__Streptococcus_sanguinis_SK330	7.06184e-05	0.00224676	0.02454
s__Streptococcus_sanguinis	t__Streptococcus_sanguinis_SK1058	7.06184e-05	0.00357287	0.04289
s__Streptococcus_sanguinis	t__Streptococcus_sanguinis_SK1057	7.06184e-05	0.00224911	0.02309
s__Streptococcus_sanguinis	t__Streptococcus_sanguinis_SK678	7.06184e-05	0.00190147	0.04205
s__Streptococcus_sanguinis	t__Streptococcus_sanguinis_SK405	7.06184e-05	0.00269944	0.04294
s__Streptococcus_sanguinis	t__Streptococcus_sanguinis_SK1	7.06184e-05	0.000251507	0.0427
s__Bacteroides_thetaiotaomicron	t__Bacteroides_thetaiotaomicron_2789STDY5834945	7.06184e-05	0.0015065	0.01298
s__Bacteroides_thetaiotaomicron	t__Bacteroides_thetaiotaomicron_14-106904-2	7.06184e-05	0.000645152	0.04462
s__Bacteroides_thetaiotaomicron	t__Bacteroides_thetaiotaomicron_KPPR-3	7.06184e-05	0.00322856	0.01606
s__Bacteroides_thetaiotaomicron	t__Bacteroides_thetaiotaomicron_2789STDY5834899	7.06184e-05	0.0019405	0.04867
s__Bacteroides_thetaiotaomicron	t__Bacteroides_thetaiotaomicron_dnLKV9	7.06184e-05	0.00082832	0.00168
s__Bacteroides_thetaiotaomicron	t__Bacteroides_thetaiotaomicron_2789STDY5834846	7.06184e-05	0.000573918	0.01963
s__Bacteroides_thetaiotaomicron	t__Bacteroides_thetaiotaomicron_VPI-5482	7.06184e-05	0.00291158	0.0236
s__Angelakisella_massiliensis	t__Angelakisella_massiliensis_Marseille-P3217	6.41986e-05	0.0387534	0.09727
s__Pseudoflavonifractor_sp._Marseille-P3106	t__Pseudoflavonifractor_sp._Marseille-P3106_Marseille-P3106	6.41986e-05	0.0181427	0.06918
s__Escherichia_marmotae	t__Escherichia_marmotae_HT073016_GCF_000807695.1	6.0632e-05	0.000686499	0.19463
s__Escherichia_marmotae	t__Escherichia_marmotae_HT073016_GCF_002900365.1	6.0632e-05	0.00601981	0.19121
s__Streptococcus_sp._FDAARGOS_192	t__Streptococcus_sp._FDAARGOS_192_FDAARGOS_192	5.92054e-05	0.0566619	0.50585
s__Klebsiella_aerogenes	t__Klebsiella_aerogenes_EA1509E	5.8492e-05	0.00968912	0.02312
s__Klebsiella_aerogenes	t__Klebsiella_aerogenes_UCI_15	5.8492e-05	0.00257322	0.03288
s__Klebsiella_aerogenes	t__Klebsiella_aerogenes_AR_0062	5.8492e-05	0.000444755	0.01808
s__Streptococcus_sp._400_SSPC	t__Streptococcus_sp._400_SSPC_400_SSPC	5.63521e-05	0.040809	0.15033
s__Lachnoclostridium_sp._YL32	t__Lachnoclostridium_sp._YL32_YL32	5.42121e-05	0.0245397	0.08904
s__Citrobacter_farmeri	t__Citrobacter_farmeri_AUSMDU00008141	5.42121e-05	0.00076852	0.02671
s__Blautia_sp._Marseille-P2398	t__Blautia_sp._Marseille-P2398_Marseille-P2398	5.42121e-05	0.0207246	0.06379
s__Gordonibacter_massiliensis	t__Gordonibacter_massiliensis_Marseille-P2775	5.42121e-05	0.0211097	0.0683
s__Streptococcus_sp._HMSC064D12	t__Streptococcus_sp._HMSC064D12_HMSC064D12	5.20722e-05	0.110363	0.6742
s__Roseburia_hominis	t__Roseburia_hominis_A2-183	5.20722e-05	0.00714305	0.06983
s__Bacteroides_sp._2_1_16	t__Bacteroides_sp._2_1_16_2_1_16	5.13589e-05	0.041273	0.85677
s__Streptococcus_sp._1171_SSPC	t__Streptococcus_sp._1171_SSPC_1171_SSPC	5.13589e-05	0.0609423	0.14975
Low Density Plates
s__Citrobacter_sp._MGH103	t__Citrobacter_sp._MGH103_MGH103	0.000146735	0.00597471	0.03086
s__Clostridium_sp._7_3_54FAA	t__Clostridium_sp._7_3_54FAA_7_3_54FAA	0.000145857	0.0302978	0.08231
s__Erysipelotrichaceae_bacterium_21_3	t__Erysipelotrichaceae_bacterium_21_3_21_3	0.000145564	0.0436942	0.09511
s__Lachnospiraceae_bacterium_3_1_57FAA_CT1	t__Lachnospiraceae_bacterium_3_1_57FAA_CT1_3_1_57FAA_CT1	0.000144685	0.114528	0.46569
s__Bacteroides_sp._3_1_33FAA	t__Bacteroides_sp._3_1_33FAA_3_1_33FAA	0.000142928	0.0453228	0.80586
s__Streptococcus_anginosus	t__Streptococcus_anginosus_UMB0839	0.000139999	0.0356084	0.87528
s__Streptococcus_anginosus	t__Streptococcus_anginosus_UMB0050	0.000139999	0.0298602	0.89021
s__Streptococcus_anginosus	t__Streptococcus_anginosus_UMB0820	0.000139999	0.00113014	0.88036
s__Streptococcus_anginosus	t__Streptococcus_anginosus_UMB0252	0.000139999	0.537926	0.87964
s__Streptococcus_anginosus	t__Streptococcus_anginosus_557_SANG	0.000139999	0.000656424	0.1603
s__Streptococcus_anginosus	t__Streptococcus_anginosus_11	0.000139999	0.00112377	0.38057
s__Streptococcus_anginosus	t__Streptococcus_anginosus_OUP10	0.000139999	0.00823965	0.37483
s__Streptococcus_anginosus	t__Streptococcus_anginosus_DSM_20563	0.000139999	0.00193912	0.34558
s__Streptococcus_anginosus	t__Streptococcus_anginosus_MAS624	0.000139999	0.000423631	0.28768
s__Streptococcus_anginosus	t__Streptococcus_anginosus_OUP25	0.000139999	0.00424555	0.19491
s__Streptococcus_anginosus	t__Streptococcus_anginosus_UMB0329	0.000139999	0.000560835	0.881
s__Streptococcus_anginosus	t__Streptococcus_anginosus_1_2_62CV	0.000139999	0.00043533	0.39997
s__Streptococcus_anginosus	t__Streptococcus_anginosus_lac	0.000139999	0.00153139	0.17649
s__Streptococcus_anginosus	t__Streptococcus_anginosus_OUP19	0.000139999	0.00206998	0.19877
s__Streptococcus_anginosus	t__Streptococcus_anginosus_UMB0220	0.000139999	0.00573592	0.89016
s__Streptococcus_anginosus	t__Streptococcus_anginosus_C238	0.000139999	0.000298669	0.26542
s__Streptococcus_anginosus	t__Streptococcus_anginosus_C1051	0.000139999	0.000291937	0.36876
s__Lachnoclostridium_sp._YL32	t__Lachnoclostridium_sp._YL32_YL32	0.000136777	0.0232026	0.09549
s__Coprococcus_eutactus	t__Coprococcus_eutactus_2789STDY5608843	0.000135898	0.0115891	0.04796
s__Coprococcus_eutactus	t__Coprococcus_eutactus_2789STDY5608888	0.000135898	0.00767898	0.0346
s__Coprococcus_eutactus	t__Coprococcus_eutactus_ATCC_27759	0.000135898	0.00142396	0.03465
s__Coprococcus_eutactus	t__Coprococcus_eutactus_2789STDY5608829	0.000135898	0.00343466	0.02838
s__Coprococcus_eutactus	t__Coprococcus_eutactus_2789STDY5834963	0.000135898	0.000462227	0.03006
s__Shigella_dysenteriae	t__Shigella_dysenteriae_BS987	0.000128576	0.0170783	0.65466
s__Shigella_dysenteriae	t__Shigella_dysenteriae_Sd197	0.000128576	0.0183534	0.64122
s__Shigella_dysenteriae	t__Shigella_dysenteriae_E670/74	0.000128576	0.0169035	0.59055
s__Shigella_dysenteriae	t__Shigella_dysenteriae_SD1D	0.000128576	0.00436895	0.6396
s__Shigella_dysenteriae	t__Shigella_dysenteriae_BCW_4871	0.000128576	0.0149554	0.64064
s__Shigella_dysenteriae	t__Shigella_dysenteriae_BCW_4872	0.000128576	0.000518704	0.62911
s__Bacteroides_ovatus	t__Bacteroides_ovatus_2789STDY5834943	0.000122426	0.0112835	0.08069
s__Bacteroides_ovatus	t__Bacteroides_ovatus_3_8_47FAA	0.000122426	0.00936985	0.0702
s__Bacteroides_ovatus	t__Bacteroides_ovatus_CL02T12C04	0.000122426	0.0023945	0.07673
s__Bacteroides_ovatus	t__Bacteroides_ovatus_NLAE-zl-C57	0.000122426	0.000941467	0.01878
s__Bacteroides_ovatus	t__Bacteroides_ovatus_KLE1656	0.000122426	0.00288296	0.04685
s__Bacteroides_ovatus	t__Bacteroides_ovatus_CL03T12C18	0.000122426	0.0113082	0.07233
s__Bacteroides_ovatus	t__Bacteroides_ovatus_NLAE-zl-C500	0.000122426	0.000567066	0.02834
s__Bacteroides_ovatus	t__Bacteroides_ovatus_DSM_1896	0.000122426	0.221111	0.03389
s__Bacteroides_ovatus	t__Bacteroides_ovatus_CL09T03C03	0.000122426	0.000863167	0.05099
s__Bacteroides_ovatus	t__Bacteroides_ovatus_ATCC_8483_GCF_000154125.1	0.000122426	0.00596694	0.03751
s__Lactobacillus_paracasei	t__Lactobacillus_paracasei_CAUH35	0.000122426	0.0142506	0.75138
s__Lactobacillus_paracasei	t__Lactobacillus_paracasei_525_LPAR	0.000122426	0.0324308	0.73006
s__Lactobacillus_paracasei	t__Lactobacillus_paracasei_TMW_1.1434	0.000122426	0.00674878	0.72311
s__Lactobacillus_paracasei	t__Lactobacillus_paracasei_RI-210	0.000122426	0.057476	0.70429
s__Lactobacillus_paracasei	t__Lactobacillus_paracasei_CCC_B1205	0.000122426	0.0277322	0.6877
s__Lactobacillus_paracasei	t__Lactobacillus_paracasei_FAM18149	0.000122426	0.0125775	0.73691
s__Lactobacillus_paracasei	t__Lactobacillus_paracasei_N1115	0.000122426	0.0171089	0.7816
s__Lactobacillus_paracasei	t__Lactobacillus_paracasei_275_LPAR	0.000122426	0.0177965	0.71936
s__Lactobacillus_paracasei	t__Lactobacillus_paracasei_ATCC_334	0.000122426	0.00661429	0.86321
s__Lactobacillus_paracasei	t__Lactobacillus_paracasei_KL1	0.000122426	0.165343	0.82241
s__Lactobacillus_paracasei	t__Lactobacillus_paracasei_IIA	0.000122426	0.00119293	0.7084
s__Lactobacillus_paracasei	t__Lactobacillus_paracasei_RI-194	0.000122426	0.125669	0.71859
s__Lactobacillus_paracasei	t__Lactobacillus_paracasei_TK1501	0.000122426	0.0127387	0.74967
s__Lactobacillus_paracasei	t__Lactobacillus_paracasei_L9	0.000122426	0.0116748	0.73297
s__Lactobacillus_paracasei	t__Lactobacillus_paracasei_RI-195	0.000122426	0.0010987	0.72
s__Lactobacillus_paracasei	t__Lactobacillus_paracasei_8700:2	0.000122426	0.0015503	0.73463
s__Lactobacillus_paracasei	t__Lactobacillus_paracasei_JCM_8130	0.000122426	0.00714641	0.79798
s__Lactobacillus_paracasei	t__Lactobacillus_paracasei_ATCC_25302	0.000122426	0.0188197	0.79363
s__Lactobacillus_paracasei	t__Lactobacillus_paracasei_HD1.7	0.000122426	0.0234375	0.73778
s__Neglecta_timonensis	t__Neglecta_timonensis_SN17	0.000114225	0.0024701	0.00778
s__Provencibacterium_massiliense	t__Provencibacterium_massiliense_Marseille-P2780	0.000111296	0.186689	0.1951
s__Clostridium_sp._M62/1	t__Clostridium_sp._M62/1_M62/1	0.000101631	0.0162512	0.0884
s__Bifidobacterium_angulatum	t__Bifidobacterium_angulatum_GT102	0.000101045	0.00431027	0.03361
s__Bifidobacterium_angulatum	t__Bifidobacterium_angulatum_DSM_20098	0.000101045	0.0519424	0.0332
s__Achromobacter_sp._ATCC35328	t__Achromobacter_sp._ATCC35328_ATCC_35328	9.92879e-05	0.0270289	0.61828
s__Intestinimonas_butyriciproducens	t__Intestinimonas_butyriciproducens_AF211	9.54804e-05	0.051359	0.13269
s__Intestinimonas_butyriciproducens	t__Intestinimonas_butyriciproducens_ER1	9.54804e-05	0.0257091	0.12511
s__Ruminococcus_gauvreauii	t__Ruminococcus_gauvreauii_DSM_19829	9.34302e-05	0.177752	0.171
s__Clostridium_sp._SS2/1	t__Clostridium_sp._SS2/1_SS2/1	9.25515e-05	0.0874921	0.78965
s__Clostridium_sp._ATCC_29733	t__Clostridium_sp._ATCC_29733_ATCC_29733	8.99156e-05	0.0833654	0.13804
s__Collinsella_ihuae	t__Collinsella_ihuae_GD8	8.78654e-05	0.00475601	0.00814
s__Blautia_sp._Marseille-P3087	t__Blautia_sp._Marseille-P3087_Marseille-P3087	8.69867e-05	0.0129374	0.05919
s__Coprobacillus_sp._8_1_38FAA	t__Coprobacillus_sp._8_1_38FAA_8_1_38FAA	8.08362e-05	0.0812329	0.19542
s__Eubacterium_sp._SB2	t__Eubacterium_sp._SB2_SB2	7.8786e-05	0.233586	0.3711
s__Ruminococcus_faecis	t__Ruminococcus_faecis_JCM_15917	7.79073e-05	0.0140505	0.12896
s__Roseburia_hominis	t__Roseburia_hominis_A2-183	7.70287e-05	0.00744777	0.07176
s__Ruminococcaceae_bacterium_cv2	t__Ruminococcaceae_bacterium_cv2_cv2	7.615e-05	0.105251	0.58856
s__Blautia_sp._Marseille-P2398	t__Blautia_sp._Marseille-P2398_Marseille-P2398	7.52713e-05	0.0275778	0.10867
s__Ruthenibacterium_lactatiformans	t__Ruthenibacterium_lactatiformans_585-1	7.32212e-05	0.200024	0.58278
s__Ruminococcaceae_bacterium_D16	t__Ruminococcaceae_bacterium_D16_D16	7.02923e-05	0.0194031	0.07457
s__Absiella_dolichum	t__Absiella_dolichum_DSM_3991	7.02923e-05	0.0033063	0.04048
s__Bacteroides_thetaiotaomicron	t__Bacteroides_thetaiotaomicron_2789STDY5834945	6.79492e-05	0.00166273	0.01373
s__Bacteroides_thetaiotaomicron	t__Bacteroides_thetaiotaomicron_14-106904-2	6.79492e-05	0.000823219	0.04746
s__Bacteroides_thetaiotaomicron	t__Bacteroides_thetaiotaomicron_KPPR-3	6.79492e-05	0.00326328	0.01699
s__Bacteroides_thetaiotaomicron	t__Bacteroides_thetaiotaomicron_2789STDY5834899	6.79492e-05	0.00212289	0.04732
s__Bacteroides_thetaiotaomicron	t__Bacteroides_thetaiotaomicron_dnLKV9	6.79492e-05	0.00107119	0.00205
s__Bacteroides_thetaiotaomicron	t__Bacteroides_thetaiotaomicron_VPI-5482	6.79492e-05	0.00342697	0.02422
s__Bacteroides_thetaiotaomicron	t__Bacteroides_thetaiotaomicron_2789STDY5834846	6.79492e-05	0.000455901	0.02052
s__Bacteroides_thetaiotaomicron	t__Bacteroides_thetaiotaomicron_19_BTHE	6.79492e-05	0.000487542	0.02306
s__Bacteroides_thetaiotaomicron	t__Bacteroides_thetaiotaomicron_KLE1254	6.79492e-05	0.000587926	0.02151
s__Bacteroides_thetaiotaomicron	t__Bacteroides_thetaiotaomicron_2789STDY5608873	6.79492e-05	0.000462442	0.0101
s__Lachnospiraceae_bacterium_NLAE-zl-G231	t__Lachnospiraceae_bacterium_NLAE-zl-G231_NLAE-zl-G231	6.61919e-05	0.150308	0.57775
s__Faecalicatena_contorta	t__Faecalicatena_contorta_2789STDY5834876	6.5899e-05	0.0611145	0.33292
s__Clostridium_sp._SN20	t__Clostridium_sp._SN20_SN20	6.44346e-05	0.0192292	0.04316
s__Subdoligranulum_sp._4_3_54A2FAA	t__Subdoligranulum_sp._4_3_54A2FAA_4_3_54A2FAA	6.3556e-05	0.169522	0.60618
s__Shigella_boydii	t__Shigella_boydii_BCW_4868	6.15058e-05	0.00820896	0.58226
s__Shigella_boydii	t__Shigella_boydii_1141_SBOY	6.15058e-05	0.00815127	0.61907
s__Shigella_boydii	t__Shigella_boydii_37_SBOY	6.15058e-05	0.0398171	0.64508
s__Shigella_boydii	t__Shigella_boydii_BCW_4869	6.15058e-05	0.0050683	0.63667
s__Shigella_boydii	t__Shigella_boydii_1220_SBOY	6.15058e-05	0.00133313	0.63325
s__Shigella_boydii	t__Shigella_boydii_272_SBOY	6.15058e-05	0.0384387	0.62127
s__Ileibacterium_massiliense	t__Ileibacterium_massiliense_Marseille-P3115	5.41837e-05	0.133706	0.14406
s__Phoenicibacter_massiliensis	t__Phoenicibacter_massiliensis_Marseille-P3241	5.21335e-05	0.0167749	0.0195
s__Fusicatenibacter_sp._2789STDY5834925	t__Fusicatenibacter_sp._2789STDY5834925_2789STDY5834925	5.18406e-05	0.0866521	0.58594
s__Eubacterium_sp._3_1_31	t__Eubacterium_sp._3_1_31_3_1_31	5.09619e-05	0.0107979	0.04073
s__Angelakisella_massiliensis	t__Angelakisella_massiliensis_Marseille-P3217	5.0669e-05	0.0295273	0.08087

## Sheet: 120 Hr BIOME-P Low Density
Species	Strain	Species Relative Abundance (Booster Shot)	Unique Region Coverage (DeepSeq)	Whole Genome Coverage (DeepSeq)
s__Citrobacter_sp._MGH103	t__Citrobacter_sp._MGH103_MGH103	0.000146735	0.00597471	0.03086
s__Clostridium_sp._7_3_54FAA	t__Clostridium_sp._7_3_54FAA_7_3_54FAA	0.000145857	0.0302978	0.08231
s__Erysipelotrichaceae_bacterium_21_3	t__Erysipelotrichaceae_bacterium_21_3_21_3	0.000145564	0.0436942	0.09511
s__Lachnospiraceae_bacterium_3_1_57FAA_CT1	t__Lachnospiraceae_bacterium_3_1_57FAA_CT1_3_1_57FAA_CT1	0.000144685	0.114528	0.46569
s__Bacteroides_sp._3_1_33FAA	t__Bacteroides_sp._3_1_33FAA_3_1_33FAA	0.000142928	0.0453228	0.80586
s__Streptococcus_anginosus	t__Streptococcus_anginosus_UMB0839	0.000139999	0.0356084	0.87528
s__Streptococcus_anginosus	t__Streptococcus_anginosus_UMB0050	0.000139999	0.0298602	0.89021
s__Streptococcus_anginosus	t__Streptococcus_anginosus_UMB0820	0.000139999	0.00113014	0.88036
s__Streptococcus_anginosus	t__Streptococcus_anginosus_UMB0252	0.000139999	0.537926	0.87964
s__Streptococcus_anginosus	t__Streptococcus_anginosus_557_SANG	0.000139999	0.000656424	0.1603
s__Streptococcus_anginosus	t__Streptococcus_anginosus_11	0.000139999	0.00112377	0.38057
s__Streptococcus_anginosus	t__Streptococcus_anginosus_OUP10	0.000139999	0.00823965	0.37483
s__Streptococcus_anginosus	t__Streptococcus_anginosus_DSM_20563	0.000139999	0.00193912	0.34558
s__Streptococcus_anginosus	t__Streptococcus_anginosus_MAS624	0.000139999	0.000423631	0.28768
s__Streptococcus_anginosus	t__Streptococcus_anginosus_OUP25	0.000139999	0.00424555	0.19491
s__Streptococcus_anginosus	t__Streptococcus_anginosus_UMB0329	0.000139999	0.000560835	0.881
s__Streptococcus_anginosus	t__Streptococcus_anginosus_1_2_62CV	0.000139999	0.00043533	0.39997
s__Streptococcus_anginosus	t__Streptococcus_anginosus_lac	0.000139999	0.00153139	0.17649
s__Streptococcus_anginosus	t__Streptococcus_anginosus_OUP19	0.000139999	0.00206998	0.19877
s__Streptococcus_anginosus	t__Streptococcus_anginosus_UMB0220	0.000139999	0.00573592	0.89016
s__Streptococcus_anginosus	t__Streptococcus_anginosus_C238	0.000139999	0.000298669	0.26542
s__Streptococcus_anginosus	t__Streptococcus_anginosus_C1051	0.000139999	0.000291937	0.36876
s__Lachnoclostridium_sp._YL32	t__Lachnoclostridium_sp._YL32_YL32	0.000136777	0.0232026	0.09549
s__Coprococcus_eutactus	t__Coprococcus_eutactus_2789STDY5608843	0.000135898	0.0115891	0.04796
s__Coprococcus_eutactus	t__Coprococcus_eutactus_2789STDY5608888	0.000135898	0.00767898	0.0346
s__Coprococcus_eutactus	t__Coprococcus_eutactus_ATCC_27759	0.000135898	0.00142396	0.03465
s__Coprococcus_eutactus	t__Coprococcus_eutactus_2789STDY5608829	0.000135898	0.00343466	0.02838
s__Coprococcus_eutactus	t__Coprococcus_eutactus_2789STDY5834963	0.000135898	0.000462227	0.03006
s__Shigella_dysenteriae	t__Shigella_dysenteriae_BS987	0.000128576	0.0170783	0.65466
s__Shigella_dysenteriae	t__Shigella_dysenteriae_Sd197	0.000128576	0.0183534	0.64122
s__Shigella_dysenteriae	t__Shigella_dysenteriae_E670/74	0.000128576	0.0169035	0.59055
s__Shigella_dysenteriae	t__Shigella_dysenteriae_SD1D	0.000128576	0.00436895	0.6396
s__Shigella_dysenteriae	t__Shigella_dysenteriae_BCW_4871	0.000128576	0.0149554	0.64064
s__Shigella_dysenteriae	t__Shigella_dysenteriae_BCW_4872	0.000128576	0.000518704	0.62911
s__Bacteroides_ovatus	t__Bacteroides_ovatus_2789STDY5834943	0.000122426	0.0112835	0.08069
s__Bacteroides_ovatus	t__Bacteroides_ovatus_3_8_47FAA	0.000122426	0.00936985	0.0702
s__Bacteroides_ovatus	t__Bacteroides_ovatus_CL02T12C04	0.000122426	0.0023945	0.07673
s__Bacteroides_ovatus	t__Bacteroides_ovatus_NLAE-zl-C57	0.000122426	0.000941467	0.01878
s__Bacteroides_ovatus	t__Bacteroides_ovatus_KLE1656	0.000122426	0.00288296	0.04685
s__Bacteroides_ovatus	t__Bacteroides_ovatus_CL03T12C18	0.000122426	0.0113082	0.07233
s__Bacteroides_ovatus	t__Bacteroides_ovatus_NLAE-zl-C500	0.000122426	0.000567066	0.02834
s__Bacteroides_ovatus	t__Bacteroides_ovatus_DSM_1896	0.000122426	0.221111	0.03389
s__Bacteroides_ovatus	t__Bacteroides_ovatus_CL09T03C03	0.000122426	0.000863167	0.05099
s__Bacteroides_ovatus	t__Bacteroides_ovatus_ATCC_8483_GCF_000154125.1	0.000122426	0.00596694	0.03751
s__Lactobacillus_paracasei	t__Lactobacillus_paracasei_CAUH35	0.000122426	0.0142506	0.75138
s__Lactobacillus_paracasei	t__Lactobacillus_paracasei_525_LPAR	0.000122426	0.0324308	0.73006
s__Lactobacillus_paracasei	t__Lactobacillus_paracasei_TMW_1.1434	0.000122426	0.00674878	0.72311
s__Lactobacillus_paracasei	t__Lactobacillus_paracasei_RI-210	0.000122426	0.057476	0.70429
s__Lactobacillus_paracasei	t__Lactobacillus_paracasei_CCC_B1205	0.000122426	0.0277322	0.6877
s__Lactobacillus_paracasei	t__Lactobacillus_paracasei_FAM18149	0.000122426	0.0125775	0.73691
s__Lactobacillus_paracasei	t__Lactobacillus_paracasei_N1115	0.000122426	0.0171089	0.7816
s__Lactobacillus_paracasei	t__Lactobacillus_paracasei_275_LPAR	0.000122426	0.0177965	0.71936
s__Lactobacillus_paracasei	t__Lactobacillus_paracasei_ATCC_334	0.000122426	0.00661429	0.86321
s__Lactobacillus_paracasei	t__Lactobacillus_paracasei_KL1	0.000122426	0.165343	0.82241
s__Lactobacillus_paracasei	t__Lactobacillus_paracasei_IIA	0.000122426	0.00119293	0.7084
s__Lactobacillus_paracasei	t__Lactobacillus_paracasei_RI-194	0.000122426	0.125669	0.71859
s__Lactobacillus_paracasei	t__Lactobacillus_paracasei_TK1501	0.000122426	0.0127387	0.74967
s__Lactobacillus_paracasei	t__Lactobacillus_paracasei_L9	0.000122426	0.0116748	0.73297
s__Lactobacillus_paracasei	t__Lactobacillus_paracasei_RI-195	0.000122426	0.0010987	0.72
s__Lactobacillus_paracasei	t__Lactobacillus_paracasei_8700:2	0.000122426	0.0015503	0.73463
s__Lactobacillus_paracasei	t__Lactobacillus_paracasei_JCM_8130	0.000122426	0.00714641	0.79798
s__Lactobacillus_paracasei	t__Lactobacillus_paracasei_ATCC_25302	0.000122426	0.0188197	0.79363
s__Lactobacillus_paracasei	t__Lactobacillus_paracasei_HD1.7	0.000122426	0.0234375	0.73778
s__Neglecta_timonensis	t__Neglecta_timonensis_SN17	0.000114225	0.0024701	0.00778
s__Provencibacterium_massiliense	t__Provencibacterium_massiliense_Marseille-P2780	0.000111296	0.186689	0.1951
s__Clostridium_sp._M62/1	t__Clostridium_sp._M62/1_M62/1	0.000101631	0.0162512	0.0884
s__Bifidobacterium_angulatum	t__Bifidobacterium_angulatum_GT102	0.000101045	0.00431027	0.03361
s__Bifidobacterium_angulatum	t__Bifidobacterium_angulatum_DSM_20098	0.000101045	0.0519424	0.0332
s__Achromobacter_sp._ATCC35328	t__Achromobacter_sp._ATCC35328_ATCC_35328	9.92879e-05	0.0270289	0.61828
s__Intestinimonas_butyriciproducens	t__Intestinimonas_butyriciproducens_AF211	9.54804e-05	0.051359	0.13269
s__Intestinimonas_butyriciproducens	t__Intestinimonas_butyriciproducens_ER1	9.54804e-05	0.0257091	0.12511
s__Ruminococcus_gauvreauii	t__Ruminococcus_gauvreauii_DSM_19829	9.34302e-05	0.177752	0.171
s__Clostridium_sp._SS2/1	t__Clostridium_sp._SS2/1_SS2/1	9.25515e-05	0.0874921	0.78965
s__Clostridium_sp._ATCC_29733	t__Clostridium_sp._ATCC_29733_ATCC_29733	8.99156e-05	0.0833654	0.13804
s__Collinsella_ihuae	t__Collinsella_ihuae_GD8	8.78654e-05	0.00475601	0.00814
s__Blautia_sp._Marseille-P3087	t__Blautia_sp._Marseille-P3087_Marseille-P3087	8.69867e-05	0.0129374	0.05919
s__Coprobacillus_sp._8_1_38FAA	t__Coprobacillus_sp._8_1_38FAA_8_1_38FAA	8.08362e-05	0.0812329	0.19542
s__Eubacterium_sp._SB2	t__Eubacterium_sp._SB2_SB2	7.8786e-05	0.233586	0.3711
s__Ruminococcus_faecis	t__Ruminococcus_faecis_JCM_15917	7.79073e-05	0.0140505	0.12896
s__Roseburia_hominis	t__Roseburia_hominis_A2-183	7.70287e-05	0.00744777	0.07176
s__Ruminococcaceae_bacterium_cv2	t__Ruminococcaceae_bacterium_cv2_cv2	7.615e-05	0.105251	0.58856
s__Blautia_sp._Marseille-P2398	t__Blautia_sp._Marseille-P2398_Marseille-P2398	7.52713e-05	0.0275778	0.10867
s__Ruthenibacterium_lactatiformans	t__Ruthenibacterium_lactatiformans_585-1	7.32212e-05	0.200024	0.58278
s__Ruminococcaceae_bacterium_D16	t__Ruminococcaceae_bacterium_D16_D16	7.02923e-05	0.0194031	0.07457
s__Absiella_dolichum	t__Absiella_dolichum_DSM_3991	7.02923e-05	0.0033063	0.04048
s__Bacteroides_thetaiotaomicron	t__Bacteroides_thetaiotaomicron_2789STDY5834945	6.79492e-05	0.00166273	0.01373
s__Bacteroides_thetaiotaomicron	t__Bacteroides_thetaiotaomicron_14-106904-2	6.79492e-05	0.000823219	0.04746
s__Bacteroides_thetaiotaomicron	t__Bacteroides_thetaiotaomicron_KPPR-3	6.79492e-05	0.00326328	0.01699
s__Bacteroides_thetaiotaomicron	t__Bacteroides_thetaiotaomicron_2789STDY5834899	6.79492e-05	0.00212289	0.04732
s__Bacteroides_thetaiotaomicron	t__Bacteroides_thetaiotaomicron_dnLKV9	6.79492e-05	0.00107119	0.00205
s__Bacteroides_thetaiotaomicron	t__Bacteroides_thetaiotaomicron_VPI-5482	6.79492e-05	0.00342697	0.02422
s__Bacteroides_thetaiotaomicron	t__Bacteroides_thetaiotaomicron_2789STDY5834846	6.79492e-05	0.000455901	0.02052
s__Bacteroides_thetaiotaomicron	t__Bacteroides_thetaiotaomicron_19_BTHE	6.79492e-05	0.000487542	0.02306
s__Bacteroides_thetaiotaomicron	t__Bacteroides_thetaiotaomicron_KLE1254	6.79492e-05	0.000587926	0.02151
s__Bacteroides_thetaiotaomicron	t__Bacteroides_thetaiotaomicron_2789STDY5608873	6.79492e-05	0.000462442	0.0101
s__Lachnospiraceae_bacterium_NLAE-zl-G231	t__Lachnospiraceae_bacterium_NLAE-zl-G231_NLAE-zl-G231	6.61919e-05	0.150308	0.57775
s__Faecalicatena_contorta	t__Faecalicatena_contorta_2789STDY5834876	6.5899e-05	0.0611145	0.33292
s__Clostridium_sp._SN20	t__Clostridium_sp._SN20_SN20	6.44346e-05	0.0192292	0.04316
s__Subdoligranulum_sp._4_3_54A2FAA	t__Subdoligranulum_sp._4_3_54A2FAA_4_3_54A2FAA	6.3556e-05	0.169522	0.60618
s__Shigella_boydii	t__Shigella_boydii_BCW_4868	6.15058e-05	0.00820896	0.58226
s__Shigella_boydii	t__Shigella_boydii_1141_SBOY	6.15058e-05	0.00815127	0.61907
s__Shigella_boydii	t__Shigella_boydii_37_SBOY	6.15058e-05	0.0398171	0.64508
s__Shigella_boydii	t__Shigella_boydii_BCW_4869	6.15058e-05	0.0050683	0.63667
s__Shigella_boydii	t__Shigella_boydii_1220_SBOY	6.15058e-05	0.00133313	0.63325
s__Shigella_boydii	t__Shigella_boydii_272_SBOY	6.15058e-05	0.0384387	0.62127
s__Ileibacterium_massiliense	t__Ileibacterium_massiliense_Marseille-P3115	5.41837e-05	0.133706	0.14406
s__Phoenicibacter_massiliensis	t__Phoenicibacter_massiliensis_Marseille-P3241	5.21335e-05	0.0167749	0.0195
s__Fusicatenibacter_sp._2789STDY5834925	t__Fusicatenibacter_sp._2789STDY5834925_2789STDY5834925	5.18406e-05	0.0866521	0.58594
s__Eubacterium_sp._3_1_31	t__Eubacterium_sp._3_1_31_3_1_31	5.09619e-05	0.0107979	0.04073
s__Angelakisella_massiliensis	t__Angelakisella_massiliensis_Marseille-P3217	5.0669e-05	0.0295273	0.08087
