# Supplementary material for: BIOME-Preserve: A novel storage and transport medium for preserving anaerobic microbiota samples for culture recovery
Source: PLoS One. 2022 Jan 21;17(1):e0261820. doi: 10.1371/journal.pone.0261820 (PMC8782539; doi:10.1371/journal.pone.0261820)
Supplement: S7 Table — (XLSX) [file pone.0261820.s010.xlsx]

## Sheet: Sheet1
Table S4. Species, and their relative abundances, detected in fresh stool from donor 1.
Species	Donor 1 Stool Control
s__Prevotella_copri	0.09654
s__Faecalibacterium_prausnitzii	0.0747379
s__Akkermansia_muciniphila	0.0526213
s__Blautia_obeum	0.0465147
s__Coprococcus_eutactus	0.0440706
s__Bifidobacterium_bifidum	0.0425644
s__Alistipes_putredinis	0.0361022
s__Eubacterium_rectale	0.0341727
s__Dorea_longicatena	0.0213984
s__Eubacterium_hallii	0.021125
s__Coprococcus_comes	0.020748
s__Blautia Ruminococcus_gnavus	0.0191651
s__Enterorhabdus_caecimuris	0.019149
s__Bifidobacterium_pseudocatenulatum	0.0175482
s__Anaerostipes_hadrus	0.0123581
s__Roseburia_inulinivorans	0.0109305
s__Collinsella_aerofaciens	0.0103374
s__Alistipes_finegoldii	0.00945837
s__Eubacterium_ramulus	0.00835245
s__Bacteroides_salyersiae	0.00804694
s__Odoribacter_splanchnicus	0.00569575
s__Bacteroides_pectinophilus	0.00513832
s__Blautia_wexlerae	0.00485961
s__Bacteroides_vulgatus	0.00482209
s__Bacteroides_fragilis	0.00470238
s__bacterium_LF-3	0.00430397
s__Bacteroides_cellulosilyticus	0.00401096
s__Fusicatenibacter_saccharivorans	0.00396808
s__Ruminococcus_bicirculans	0.00378764
s__Eubacterium_ventriosum	0.00369473
s__Dorea_formicigenerans	0.003659
s__Bacteroides_uniformis	0.00305512
s__Blautia_producta	0.00269958
s__Bifidobacterium_longum	0.00256737
s__Gordonibacter_urolithinfaciens	0.00243874
s__Clostridium_phoceensis	0.00237978
s__Blautia_sp._SF-50	0.00218682
s__Eubacterium_eligens	0.0018956
s__Ruminococcaceae_bacterium_D16	0.00182235
s__Erysipelatoclostridium Clostridium_spiroforme	0.00180806
s__Eggerthella_lenta	0.0016955
s__Blautia_hydrogenotrophica	0.00164548
s__Enterorhabdus_mucosicola	0.00151148
s__Collinsella_sp._4_8_47FAA	0.00150612
s__Clostridiales_bacterium_KLE1615	0.001415
s__Flavonifractor_plautii	0.001415
s__Parabacteroides_sp._D26	0.00138999
s__Sellimonas_intestinalis	0.0013882
s__Blautia Ruminococcus_torques	0.00127922
s__Bacteroides_dorei	0.00116845
s__Roseburia_intestinalis	0.00114701
s__Alistipes_shahii	0.00112021
s__Lachnoclostridium Clostridium_clostridioforme	0.00111842
s__Tyzzerella_nexilis	0.000980855
s__Blautia_sp._Marseille-P2398	0.000937976
s__Fournierella_massiliensis	0.000912963
s__Ruminococcus_lactaris	0.000911176
s__Bacteroides_ovatus	0.000886164
s__Provencibacterium_massiliense	0.000843285
s__Bilophila_wadsworthia	0.000827205
s__Faecalitalea_cylindroides	0.000809339
s__Parasutterella_excrementihominis	0.00077718
s__Holdemania_filiformis	0.000770033
s__Bilophila_sp._4_1_30	0.000762887
s__Lachnospiraceae_bacterium_5_1_63FAA	0.000746807
s__Mordavella_sp._Marseille-P3756	0.000746807
s__Eggerthella_sp._1_3_56FAA	0.000743234
s__Angelakisella_massiliensis	0.000721795
s__Burkholderiales_bacterium_1_1_47	0.000709288
s__Collinsella_sp._TF06-26	0.000684276
s__Parabacteroides_merdae	0.000675342
s__Prevotella_sp._Marseille-P4119	0.000671769
s__Lactonifactor_longoviformis	0.000627104
s__Clostridium_sp._ATCC_29733	0.000619957
s__Subdoligranulum_sp._4_3_54A2FAA	0.000569932
s__Lachnospiraceae_bacterium_3_1_46FAA	0.000568145
s__Bacteroides_intestinalis	0.000550279
s__Blautia_massiliensis	0.000534199
s__Blautia_sp._Marseille-P3087	0.000521693
s__Bifidobacterium_kashiwanohense	0.000516333
s__Parabacteroides_distasonis	0.000452015
s__Roseburia_hominis	0.000452015
s__Streptococcus_thermophilus	0.000444868
s__Anaerotignum_lactatifermentans	0.000418069
s__Pseudoflavonifractor_capillosus	0.000418069
s__Anaerotruncus_colihominis	0.000403776
s__Intestinimonas_massiliensis	0.000403776
s__Gemmiger_formicilis	0.00039663
s__Agathobaculum_desmolans	0.000382337
s__Anaeromassilibacillus_sp._Marseille-P3371	0.000382337
s__Butyricicoccus_pullicaecorum	0.000364471
s__Clostridium_sp._SS2/1	0.000359111
s__Ruminiclostridium Clostridium_leptum	0.000343031
s__Bifidobacterium_catenulatum	0.000335885
s__Lachnospiraceae_bacterium_3_1_57FAA_CT1	0.000335885
s__Lachnospiraceae_bacterium_1_4_56FAA	0.000332311
s__Lachnoclostridium Clostridium_glycyrrhizinilyticum	0.000318018
s__Lachnoclostridium Clostridium_bolteae	0.000310872
s__Clostridium_sp._M62/1	0.000293006
s__Alistipes_sp._AL-1	0.000289432
s__Ruminococcus_faecis	0.000284073
s__Christensenella_minuta	0.000278713
s__Intestinimonas_butyriciproducens	0.00027514
s__Ruminiclostridium Eubacterium_siraeum	0.00026978
s__Bifidobacterium_breve	0.000267993
s__Anaerotruncus_rubiinfantis	0.000266206
s__Subdoligranulum_variabile	0.000266206
s__Phocea_massiliensis	0.000262633
s__Alistipes_onderdonkii	0.000257273
s__Catenibacterium_mitsuokai	0.000255487
s__Clostridiales_bacterium_1_7_47FAA	0.000255487
s__Prevotella_lascolaii	0.000246554
s__Hungatella_hathewayi	0.000235834
s__Ruthenibacterium_lactatiformans	0.000232261
s__Blautia_sp._KLE_1732	0.000228687
s__Coprobacillus_sp._8_1_38FAA	0.000223328
s__Blautia_hansenii	0.000217968
s__Gordonibacter_pamelaeae	0.000216181
s__Lachnospira_pectinoschiza	0.000210821
s__Clostridium_sp._ATCC_BAA-442	0.000207248
s__Bifidobacterium_adolescentis	0.000203675
s__Candidatus_Stoquefichus_sp._SB1	0.000201888
s__Bacteroides_finegoldii	0.000198315
s__Roseburia_faecis	0.000198315
s__Clostridium_sp._AT4	0.000196528
s__Blautia_sp._Marseille-P3201T	0.000194742
s__Phoenicibacter_massiliensis	0.000192955
s__Lachnospiraceae_bacterium_7_1_58FAA	0.000185809
s__Lachnoclostridium Clostridium_asparagiforme	0.000182235
s__Erysipelatoclostridium Clostridium_saccharogumia	0.000178662
s__Merdibacter_massiliensis	0.000175089
s__Lachnoclostridium Clostridium_symbiosum	0.000169729
s__Clostridium_sp._L2-50	0.000166156
s__Emergencia_timonensis	0.000162582
s__Ruminococcus_bromii	0.000162582
s__Faecalitalea_sp._Marseille-P3755	0.000160796
s__Absiella_dolichum	0.000148289
s__Lachnoclostridium Clostridium_saccharolyticum	0.000144716
s__Clostridium_sp._SN20	0.000141143
s__Marvinbryantia_formatexigens	0.000139356
s__Eubacterium_sp._SB2	0.00013757
s__Faecalicatena_contorta	0.000133997
s__Lachnoclostridium Clostridium_citroniae	0.00013221
s__Prevotella_bivia	0.000130423
s__Pseudoflavonifractor_sp._Marseille-P3106	0.000130423
s__Coprobacillus_sp._29_1	0.00012685
s__Holdemania_sp._Marseille-P2844	0.000125063
s__Massilioclostridium_coli	0.000119704
s__Prevotellamassilia_timonensis	0.000119704
s__Ruminococcaceae_bacterium_cv2	0.000119704
s__Bacteroides_thetaiotaomicron	0.00011613
s__Streptococcus_salivarius	0.00011613
s__Anaerotruncus_sp._AT3	0.000114344
s__Streptococcus_pasteurianus	0.000114344
s__Clostridium_sp._7_3_54FAA	0.000108984
s__Bacteroides_fluxus	0.000107197
s__Bacteroides_massiliensis	0.000107197
s__Bacteroides_sp._9_1_42FAA	0.000107197
s__Dielma_fastidiosa	0.000107197
s__Erysipelatoclostridium Clostridium_innocuum	0.000105411
s__Eisenbergiella_tayi	0.000103624
s__Clostridium_sp._Marseille-P3244	0.000101837
s__Prevotella_buccalis	9.64775e-05
s__Ruminococcaceae_bacterium_D5	9.64775e-05
s__Eisenbergiella_massiliensis	9.46909e-05
s__Ruminococcus_gauvreauii	9.29043e-05
s__Bacteroides_sp._3_1_33FAA	9.11176e-05
s__Lachnospiraceae_bacterium_TF01-11	8.9331e-05
s__Parabacteroides_sp._SN4	8.39712e-05
s__Bacteroides_bouchesdurhonensis	8.21845e-05
s__Acetivibrio_ethanolgignens	7.50381e-05
s__Johnsonella_ignava	7.50381e-05
s__Holdemanella_biformis	7.32514e-05
s__Lachnoclostridium Clostridium_lavalense	7.32514e-05
s__Rikenella_microfusus	7.32514e-05
s__Erysipelotrichaceae_bacterium_2_2_44A	7.14648e-05
s__Lachnospiraceae_bacterium_6_1_37FAA	6.78916e-05
s__Bacteroides_sp._3_1_19	6.6105e-05
s__Streptococcus_parasanguinis	6.6105e-05
s__Eubacterium_sp._3_1_31	6.43183e-05
s__Lachnospiraceae_bacterium_6_1_63FAA	6.43183e-05
s__Ruminococcus_champanellensis	6.43183e-05
s__Butyrivibrio_crossotus	6.25317e-05
s__Raoultibacter_massiliensis	6.25317e-05
s__Ruminococcus_sp._AT10	6.25317e-05
s__Actinomyces_bouchesdurhonensis	6.07451e-05
s__Bacteroides_sp._2_1_33B	6.07451e-05
s__Eubacterium_coprostanoligenes	6.07451e-05
s__Erysipelotrichaceae_bacterium_6_1_45	5.89585e-05
s__Parabacteroides_sp._D13	5.89585e-05
s__Streptococcus_sp._HMSC062D07	5.53852e-05
s__Clostridioides_difficile	5.35986e-05
s__Eubacteriaceae_bacterium_CHKCI004	5.35986e-05
s__Lactococcus_lactis	5.35986e-05
s__Streptococcus_agalactiae	5.35986e-05
s__Adlercreutzia_equolifaciens	5.1812e-05
s__Bacteroides_sp._4_1_36	5.1812e-05
s__Lachnospiraceae_bacterium_9_1_43BFAA	5.1812e-05
s__Negativibacillus_massiliensis	5.1812e-05
s__Alistipes_sp._Marseille-P2431	5.00254e-05
s__Bittarella_massiliensis	5.00254e-05
s__Lachnoclostridium_phocaeense	5.00254e-05
s__Ruminococcus_callidus	5.00254e-05
s__Bifidobacterium_sp._12_1_47BFAA	4.82387e-05
s__Merdimonas_faecis	4.82387e-05
s__Prevotella_stercorea	4.82387e-05
s__Streptococcus_sp._1171_SSPC	4.82387e-05
s__Bacteroides_sp._4_3_47FAA	4.46655e-05
s__Filifactor_alocis	4.46655e-05
s__Bacteroides_sp._2_1_16	4.28789e-05
s__Lachnoanaerobaculum_saburreum	4.28789e-05
s__Bariatricus_massiliensis	4.10923e-05
s__Dorea_sp._5-2	4.10923e-05
s__Escherichia_coli	4.10923e-05
s__Lachnospiraceae_bacterium_3-2	4.10923e-05
s__Porphyromonas_gingivalis	4.10923e-05
s__Alistipes_senegalensis	3.93056e-05
s__Campylobacter_sp._P0106	3.93056e-05
s__Neglecta_timonensis	3.93056e-05
s__Coprococcus_sp._HPP0074	3.7519e-05
s__Lachnoanaerobaculum_sp._OBRC5-5	3.7519e-05
s__Monoglobus_pectinilyticus	3.7519e-05
s__Rothia_mucilaginosa	3.7519e-05
s__Christensenella_timonensis	3.57324e-05
s__Coprococcus_sp._HPP0048	3.57324e-05
s__Bacteroides_sp._HMSC073E02	3.39458e-05
s__Lachnospiraceae_bacterium_A2	3.21592e-05
s__Streptococcus_sp._I-G2	3.21592e-05
s__Bacteroides_nordii	3.03725e-05
s__Bacteroides_sp._3_1_40A	3.03725e-05
s__Phascolarctobacterium_succinatutens	3.03725e-05
s__Ruminiclostridium Clostridium_methylpentosum	3.03725e-05
s__Anaerotruncus_sp._G32012	2.85859e-05
s__Eggerthella_sp._YY7918	2.67993e-05
s__Hespellia_stercorisuis	2.67993e-05
s__Ruminococcaceae_bacterium_Marseille-P2935	2.67993e-05
s__Alistipes_ihumii	2.50127e-05
s__Bacteroides_sp._Marseille-P3166	2.50127e-05
s__Bacteroides_zoogleoformans	2.50127e-05
s__Bifidobacterium_angulatum	2.50127e-05
s__Streptococcus_sp._400_SSPC	2.50127e-05
s__Collinsella_ihuae	2.32261e-05
s__Lachnospiraceae_bacterium_2_1_58FAA	2.32261e-05
s__Lactobacillus_rogosae	2.32261e-05
s__Prevotella_albensis	2.32261e-05
s__Bacteroides_coprophilus	2.14394e-05
s__Barnesiella_viscericola	2.14394e-05
s__Fusicatenibacter_sp._2789STDY5834925	2.14394e-05
s__Lactobacillus_casei	2.14394e-05
s__Massiliomicrobiota_timonensis	2.14394e-05
s__Prevotella_bergensis	2.14394e-05
s__Senegalimassilia_anaerobia	2.14394e-05
s__Allisonella_histaminiformans	1.96528e-05
s__Bacteroides_oleiciplenus	1.96528e-05
s__Eubacterium_plexicaudatum	1.96528e-05
s__Mediterranea_massiliensis	1.96528e-05
s__Megasphaera_sp._MJR8396C	1.96528e-05
s__Bacteroides_sp._3_1_23	1.78662e-05
s__Coprobacillus_sp._8_2_54BFAA	1.78662e-05
s__Coprobacillus_sp._D7	1.78662e-05
s__Lachnoclostridium Clostridium_scindens	1.78662e-05
s__Mogibacterium_diversum	1.78662e-05
s__Oscillibacter_sp._KLE_1728	1.78662e-05
s__Parabacteroides_timonensis	1.78662e-05
s__Streptococcus_sp._A12	1.78662e-05
s__Traorella_massiliensis	1.78662e-05
s__Bacteroides_mediterraneensis	1.60796e-05
s__Bacteroides_sp._3_1_13	1.60796e-05
s__Bifidobacterium_scardovii	1.60796e-05
s__Clostridium_sp._D5	1.60796e-05
s__Eggerthellaceae_bacterium_AT8	1.60796e-05
s__Gottschalkia_purinilyticum	1.60796e-05
s__Paraprevotella_xylaniphila	1.60796e-05
s__Peptostreptococcus_anaerobius	1.60796e-05
s__Prevotella_melaninogenica	1.60796e-05
s__Streptococcus_australis	1.60796e-05
s__Acidaminococcus_fermentans	1.4293e-05
s__Bacteroides_caccae	1.4293e-05
s__Blautia_schinkii	1.4293e-05
s__Lachnospiraceae_bacterium_2_1_46FAA	1.4293e-05
s__Streptococcus_sanguinis	1.4293e-05
s__Streptococcus_sp._HMSC072D03	1.4293e-05
s__Bacteroides_caecimuris	1.25063e-05
s__Bacteroides_sp._HMSC067B03	1.25063e-05
s__Bacteroides_stercoris	1.25063e-05
s__Bifidobacterium_saguini	1.25063e-05
s__Christensenella_massiliensis	1.25063e-05
s__Coprobacillus_sp._3_3_56FAA	1.25063e-05
s__Fusobacterium_naviforme	1.25063e-05
s__Gordonibacter_massiliensis	1.25063e-05
s__Prevotella_disiens	1.25063e-05
s__Bacteroides_eggerthii	1.07197e-05
s__Bacteroides_faecichinchillae	1.07197e-05
s__Bacteroides_plebeius	1.07197e-05
s__Bacteroides_sp._1_1_30	1.07197e-05
s__Bacteroides_sp._2_1_22	1.07197e-05
s__Catabacter_hongkongensis	1.07197e-05
s__Clostridiales_bacterium_KA00274	1.07197e-05
s__Erysipelatoclostridium_ramosum	1.07197e-05
s__Erysipelotrichaceae_bacterium_21_3	1.07197e-05
s__Eubacterium_limosum	1.07197e-05
s__Eubacterium_sp._YI	1.07197e-05
s__Ileibacterium_massiliense	1.07197e-05
s__Lachnospiraceae_bacterium_COE1	1.07197e-05
s__Lactobacillus_aviarius	1.07197e-05
s__Lactobacillus_paracasei	1.07197e-05
s__Mailhella_massiliensis	1.07197e-05
s__Massilimaliae_massiliensis	1.07197e-05
s__Oscillibacter_sp._1-3	1.07197e-05
s__Parabacteroides_sp._20_3	1.07197e-05
s__Romboutsia_timonensis	1.07197e-05
s__Alistipes_timonensis	8.9331e-06
s__Arabia_massiliensis	8.9331e-06
s__Bacteroides_sartorii	8.9331e-06
s__Bacteroides_xylanisolvens	8.9331e-06
s__Campylobacter_hominis	8.9331e-06
s__Clostridium_paraputrificum	8.9331e-06
s__Clostridium_polynesiense	8.9331e-06
s__Collinsella_bouchesdurhonensis	8.9331e-06
s__Collinsella_sp._Marseille-P3740	8.9331e-06
s__Eubacterium_sp._14-2	8.9331e-06
s__Firmicutes_bacterium_ASF500	8.9331e-06
s__Fusobacterium_gonidiaformans	8.9331e-06
s__Libanicoccus_massiliensis	8.9331e-06
s__Parabacteroides_sp._2_1_7	8.9331e-06
s__Peptoniphilus_lacrimalis	8.9331e-06
s__Prevotella_multisaccharivorax	8.9331e-06
s__Streptococcus_vestibularis	8.9331e-06
s__Actinomyces_sp._HMSC035G02	7.14648e-06
s__Actinomyces_sp._HPA0247	7.14648e-06
s__Anaerococcus_obesiensis	7.14648e-06
s__bacterium_OL-1	7.14648e-06
s__Bacteroides_helcogenes	7.14648e-06
s__Bacteroides_sp._2_2_4	7.14648e-06
s__Bifidobacterium_gallinarum	7.14648e-06
s__Collinsella_stercoris	7.14648e-06
s__Eubacterium_pyruvativorans	7.14648e-06
s__Lachnospiraceae_bacterium_10-1	7.14648e-06
s__Lachnospiraceae_bacterium_3-1	7.14648e-06
s__Oribacterium_asaccharolyticum	7.14648e-06
s__Stomatobaculum_longum	7.14648e-06
s__Streptococcus_sp._FDAARGOS_192	7.14648e-06
s__Streptococcus_sp._HMSC057G03	7.14648e-06
s__Streptococcus_sp._HMSC061E03	7.14648e-06
s__Streptococcus_sp._HMSC064D12	7.14648e-06
s__Streptococcus_sp._HMSC064H09	7.14648e-06
s__Streptococcus_sp._HMSC065H07	7.14648e-06
s__Streptococcus_sp._HMSC068F04	7.14648e-06
s__Streptococcus_sp._HMSC10E12	7.14648e-06
s__Streptococcus_suis	7.14648e-06
s__Alistipes_obesi	5.35986e-06
s__Anaerostipes_sp._3_2_56FAA	5.35986e-06
s__Anaerotignum_neopropionicum	5.35986e-06
s__Bacteroides_pyogenes	5.35986e-06
s__Bifidobacterium_dentium	5.35986e-06
s__Clostridium_sp._1_1_41A1FAA	5.35986e-06
s__Clostridium_sp._ASF502	5.35986e-06
s__Clostridium_sp._KLE_1755	5.35986e-06
s__Clostridium_sp._SY8519	5.35986e-06
s__Intestinibacter_bartlettii	5.35986e-06
s__Lachnospiraceae_bacterium_1_1_57FAA	5.35986e-06
s__Lachnospiraceae_bacterium_A4	5.35986e-06
s__Listeria_sp._102	5.35986e-06
s__Oscillibacter_sp._KLE_1745	5.35986e-06
s__Parabacteroides_gordonii	5.35986e-06
s__Prevotella_intermedia	5.35986e-06
s__Turicibacter_sanguinis	5.35986e-06
s__Bacteroides_salanitronis	3.57324e-06
s__Butyricimonas_sp._Marseille-P4593	3.57324e-06
s__Clostridiales_bacterium_Marseille-P2846	3.57324e-06
s__Clostridium_butyricum	3.57324e-06
s__Gabonia_massiliensis	3.57324e-06
s__Holdemania_massiliensis	3.57324e-06
s__Lachnospiraceae_bacterium_28-4	3.57324e-06
s__Lachnospiraceae_bacterium_M18-1	3.57324e-06
s__Odoribacter_laneus	3.57324e-06
s__Parabacteroides_johnsonii	3.57324e-06
s__Parabacteroides_sp._Marseille-P3668	3.57324e-06
s__Paraprevotella_clara	3.57324e-06
s__Lachnoclostridium_sp._YL32	1.78662e-06
s__Lachnospiraceae_bacterium_NLAE-zl-G231	1.78662e-06
