# Supplementary material for: BIOME-Preserve: A novel storage and transport medium for preserving anaerobic microbiota samples for culture recovery
Source: PLoS One. 2022 Jan 21;17(1):e0261820. doi: 10.1371/journal.pone.0261820 (PMC8782539; doi:10.1371/journal.pone.0261820)
Supplement: S8 Table — (XLSX) [file pone.0261820.s011.xlsx]

## Sheet: Sheet1
Table S5. Species, and their relative abundances, detected in fresh stool from donor 2.
Species	Donor 2 Control Stool
s__Faecalibacterium_prausnitzii	0.122076
s__Bifidobacterium_adolescentis	0.0518022
s__Eubacterium_rectale	0.0474945
s__Fusicatenibacter_saccharivorans	0.0452165
s__Eubacterium_hallii	0.0293761
s__Roseburia_faecis	0.0282593
s__Ruminiclostridium Eubacterium_siraeum	0.0247391
s__Blautia_obeum	0.0211569
s__Bacteroides_coprocola	0.0199002
s__Bacteroides_plebeius	0.0168657
s__Coprococcus_comes	0.01445
s__Butyrivibrio_crossotus	0.0127183
s__Bacteroides_vulgatus	0.0118434
s__Dorea_longicatena	0.0116025
s__Collinsella_aerofaciens	0.0106874
s__Sutterella_wadsworthensis	0.0106414
s__Bacteroides_stercoris	0.00972356
s__Alistipes_finegoldii	0.00938895
s__Ruminococcus_lactaris	0.00929499
s__Roseburia_intestinalis	0.0085768
s__Bacteroides_mediterraneensis	0.00804978
s__Bacteroides_finegoldii	0.00713217
s__Clostridiales_bacterium_KLE1615	0.0068493
s__Bacteroides_uniformis	0.00684405
s__Parabacteroides_merdae	0.0065027
s__Eubacterium_eligens	0.00613385
s__Alistipes_putredinis	0.00589971
s__Blautia_wexlerae	0.00587772
s__Paraprevotella_clara	0.00570779
s__Anaerostipes_hadrus	0.00504407
s__Blautia_sp._Marseille-P3087	0.0048784
s__Odoribacter_splanchnicus	0.00466249
s__Blautia Ruminococcus_torques	0.00381086
s__Coprococcus_eutactus	0.00379211
s__Alistipes_obesi	0.00368341
s__Dorea_formicigenerans	0.00342952
s__Blautia_massiliensis	0.00340178
s__Parabacteroides_johnsonii	0.00291074
s__Blautia_sp._KLE_1732	0.00266835
s__Bacteroides_massiliensis	0.00263536
s__Gemmiger_formicilis	0.00251367
s__Blautia_sp._SF-50	0.00229976
s__Catenibacterium_mitsuokai	0.00224353
s__Eubacterium_ramulus	0.00208535
s__Lachnospira_pectinoschiza	0.00199264
s__Collinsella_sp._4_8_47FAA	0.00193641
s__Butyricimonas_virosa	0.00190393
s__Roseburia_inulinivorans	0.00187194
s__Clostridium_phoceensis	0.00177898
s__Alistipes_shahii	0.00153084
s__Bacteroides_salyersiae	0.00146337
s__Slackia_piriformis	0.00141964
s__Anaeromassilibacillus_sp._Marseille-P3371	0.00140939
s__Alistipes_ihumii	0.0013864
s__Blautia_sp._Marseille-P2398	0.00117949
s__Alistipes_sp._AL-1	0.001164
s__Alistipes_onderdonkii	0.00115975
s__Streptococcus_thermophilus	0.001159
s__Bacteroides_clarus	0.00106354
s__bacterium_LF-3	0.000952339
s__Collinsella_sp._TF06-26	0.000816648
s__Paraprevotella_xylaniphila	0.000816648
s__Ruminococcaceae_bacterium_D16	0.000781163
s__Collinsella_bouchesdurhonensis	0.00069645
s__Bilophila_wadsworthia	0.000656467
s__Roseburia_hominis	0.000640474
s__Eubacterium_ventriosum	0.000633477
s__Blautia Ruminococcus_gnavus	0.000615485
s__Bacteroides_thetaiotaomicron	0.000594244
s__Ruminococcus_faecis	0.00057975
s__Intestinimonas_butyriciproducens	0.00057925
s__Bacteroides_sp._Marseille-P3208T	0.00055576
s__Bacteroides_ovatus	0.000552012
s__Bacteroides_sp._4_3_47FAA	0.000551762
s__Bacteroides_barnesiae	0.000547014
s__Clostridium_disporicum	0.000544265
s__Clostridium_sp._M62/1	0.000514278
s__Lachnospiraceae_bacterium_7_1_58FAA	0.000512529
s__Flavonifractor_plautii	0.000504033
s__Klebsiella_pneumoniae	0.000482542
s__Bacteroides_cellulosilyticus	0.000470047
s__Gordonibacter_pamelaeae	0.00046405
s__Mailhella_massiliensis	0.000462551
s__Parabacteroides_distasonis	0.000442559
s__Lactococcus_lactis	0.00044006
s__Subdoligranulum_sp._4_3_54A2FAA	0.000434313
s__Bacteroides_pectinophilus	0.000430314
s__Bacteroides_caccae	0.00041782
s__Lactobacillus_rogosae	0.00041707
s__Lachnoclostridium Clostridium_clostridioforme	0.000404576
s__Alistipes_senegalensis	0.000392831
s__Blautia_hydrogenotrophica	0.000377837
s__Intestinimonas_massiliensis	0.000368841
s__Victivallales_bacterium_CCUG_44730	0.000368341
s__Bacteroides_fragilis	0.000358845
s__Bacteroides_sp._D20	0.000343852
s__Anaerotruncus_colihominis	0.000337355
s__Sanguibacteroides_justesenii	0.000332856
s__Lachnospiraceae_bacterium_5_1_63FAA	0.000319612
s__Romboutsia_timonensis	0.000312365
s__Coprobacillus_sp._29_1	0.000312115
s__Ruminiclostridium Clostridium_leptum	0.000310366
s__Coprobacillus_sp._8_1_38FAA	0.00030037
s__Tyzzerella_nexilis	0.000299621
s__Bilophila_sp._4_1_30	0.000298121
s__Akkermansia_muciniphila	0.00027863
s__Lachnoclostridium Clostridium_symbiosum	0.000272882
s__Bacteroides_sp._AR29	0.000257889
s__Parabacteroides_sp._SN4	0.000249642
s__Bacteroides_dorei	0.000246644
s__Bacteroides_sp._3_1_40A	0.000239147
s__Clostridium_sp._ATCC_BAA-442	0.000235149
s__Phocea_massiliensis	0.000234899
s__Barnesiella_intestinihominis	0.000210159
s__Mordavella_sp._Marseille-P3756	0.00020966
s__Clostridium_sp._SS2/1	0.000207161
s__Clostridium_sp._SN20	0.000206661
s__Alistipes_sp._Marseille-P2431	0.000198414
s__Tannerella_sp._6_1_58FAA_CT1	0.000195666
s__Massilioclostridium_coli	0.000194666
s__Ruminococcus_champanellensis	0.000188669
s__Faecalitalea_cylindroides	0.00018542
s__Corynebacterium_argentoratense	0.000183921
s__Intestinibacter_bartlettii	0.000179423
s__Subdoligranulum_variabile	0.000176924
s__Lachnoclostridium Clostridium_bolteae	0.000175674
s__Ruthenibacterium_lactatiformans	0.000173175
s__Bifidobacterium_pseudocatenulatum	0.000170926
s__Provencibacterium_massiliense	0.000170676
s__Angelakisella_massiliensis	0.000170177
s__Lachnospiraceae_bacterium_TF01-11	0.000167428
s__Pseudoflavonifractor_capillosus	0.000167178
s__Ruminococcus_bromii	0.000164179
s__Bacteroides_sp._2_1_33B	0.00016293
s__Hungatella_hathewayi	0.00016243
s__Lachnoclostridium Clostridium_saccharolyticum	0.00016218
s__Anaerotignum_lactatifermentans	0.00016118
s__Collinsella_intestinalis	0.000158182
s__Holdemania_sp._Marseille-P2844	0.000156682
s__Lachnospiraceae_bacterium_1_4_56FAA	0.000154683
s__Gabonia_massiliensis	0.000153434
s__Prevotella_lascolaii	0.000151435
s__Bacteroides_eggerthii	0.000150685
s__Blautia_hansenii	0.000149685
s__Eisenbergiella_massiliensis	0.000146937
s__Negativibacillus_massiliensis	0.000146187
s__Ruminococcaceae_bacterium_D5	0.000145687
s__Erysipelotrichaceae_bacterium_21_3	0.000144937
s__Bacteroides_salanitronis	0.000144188
s__Clostridium_sp._7_3_54FAA	0.000143188
s__Bacteroides_sp._4_1_36	0.000141939
s__Anaerotruncus_sp._AT3	0.000136441
s__Bacteroides_sp._Marseille-P3166	0.000135691
s__Lachnospiraceae_bacterium_9_1_43BFAA	0.000133193
s__Parabacteroides_goldsteinii	0.000132193
s__Adlercreutzia_equolifaciens	0.000131443
s__Pseudoflavonifractor_sp._Marseille-P3106	0.000129194
s__Bacteroides_sp._2_2_4	0.000127445
s__Clostridium_sp._L2-50	0.000127445
s__Blautia_sp._Marseille-P3201T	0.000124946
s__Bacteroides_sp._3_1_13	0.000123947
s__Alistipes_indistinctus	0.000122447
s__Anaerotruncus_rubiinfantis	0.000119948
s__Bacteroides_intestinalis	0.00011695
s__Clostridium_sp._AT4	0.0001167
s__Bacteroides_oleiciplenus	0.0001157
s__Holdemania_filiformis	0.00011495
s__Bacteroides_xylanisolvens	0.000113951
s__Parabacteroides_sp._D26	0.000111952
s__Fournierella_massiliensis	0.000111702
s__Acetivibrio_ethanolgignens	0.000111452
s__Bifidobacterium_longum	0.000111202
s__Eubacterium_sp._3_1_31	0.000109703
s__Bacteroides_sp._HMSC067B03	0.000109453
s__Eubacterium_limosum	9.87074e-05
s__Bifidobacterium_kashiwanohense	9.79578e-05
s__Actinomyces_naeslundii	9.57087e-05
s__Christensenella_minuta	9.57087e-05
s__Bittarella_massiliensis	9.39595e-05
s__Neglecta_timonensis	9.29599e-05
s__Ruminococcus_sp._AT10	9.29599e-05
s__Agathobaculum_desmolans	8.59629e-05
s__Parabacteroides_sp._20_3	8.42137e-05
s__Bifidobacterium_catenulatum	8.37139e-05
s__Butyricimonas_sp._Marseille-P4593	8.37139e-05
s__Streptococcus_salivarius	8.29642e-05
s__Bifidobacterium_bifidum	8.27143e-05
s__Parasutterella_excrementihominis	8.24644e-05
s__Lachnospiraceae_bacterium_3_1_46FAA	8.17148e-05
s__Synergistes_sp._3_1_syn1	8.1215e-05
s__Eggerthella_lenta	7.99655e-05
s__Erysipelotrichaceae_bacterium_6_1_45	7.92158e-05
s__Coprobacter_fastidiosus	7.84662e-05
s__Clostridium_sp._ATCC_29733	7.49677e-05
s__Mediterranea_massiliensis	7.4218e-05
s__Butyricicoccus_pullicaecorum	7.1969e-05
s__Bacteroides_sartorii	7.07195e-05
s__Bacteroides_coprophilus	6.89703e-05
s__Coprobacter_secundus	6.87204e-05
s__Kandleria_vitulina	6.59715e-05
s__Streptococcus_parasanguinis	6.59715e-05
s__Bifidobacterium_breve	6.4972e-05
s__Corynebacterium_durum	6.42223e-05
s__Ruminococcaceae_bacterium_cv2	6.39724e-05
s__Gordonibacter_urolithinfaciens	5.99741e-05
s__Clostridium_sp._Marseille-P3244	5.87247e-05
s__Barnesiella_viscericola	5.52262e-05
s__Prevotellamassilia_timonensis	5.47264e-05
s__Lachnoanaerobaculum_sp._OBRC5-5	5.42266e-05
s__Lachnoclostridium Clostridium_scindens	5.3227e-05
s__Cloacibacillus_evryensis	5.17277e-05
s__Clostridiales_bacterium_1_7_47FAA	5.17277e-05
s__Faecalicatena_contorta	4.92288e-05
s__Lachnoclostridium Clostridium_lavalense	4.89789e-05
s__Holdemanella_biformis	4.82292e-05
s__Klebsiella_quasipneumoniae	4.74795e-05
s__Bifidobacterium_angulatum	4.59802e-05
s__Traorella_massiliensis	4.59802e-05
s__Fusicatenibacter_sp._2789STDY5834925	4.47307e-05
s__Klebsiella_oxytoca	4.3981e-05
s__Bacteroides_sp._3_1_19	4.37311e-05
s__Massilimaliae_massiliensis	4.34812e-05
s__Marvinbryantia_formatexigens	4.14821e-05
s__Oribacterium_sp._oral_taxon_078	4.09823e-05
s__Bacteroides_gallinarum	4.07324e-05
s__Clostridium_sp._1_1_41A1FAA	4.07324e-05
s__Faecalicoccus_pleomorphus	3.99828e-05
s__Bacteroides_sp._3_1_33FAA	3.97329e-05
s__Parabacteroides_sp._D13	3.97329e-05
s__Parabacteroides_sp._HGS0025	3.9483e-05
s__Johnsonella_ignava	3.92331e-05
s__Actinobaculum_sp._oral_taxon_183	3.89832e-05
s__Alistipes_sp._CHKCI003	3.87333e-05
s__Parabacteroides_gordonii	3.84834e-05
s__Hespellia_stercorisuis	3.64843e-05
s__Bifidobacterium_gallinarum	3.59845e-05
s__Erysipelatoclostridium Clostridium_innocuum	3.59845e-05
s__Merdibacter_massiliensis	3.54847e-05
s__Lactobacillus_algidus	3.52348e-05
s__Clostridium_celatum	3.49849e-05
s__Lachnoclostridium Clostridium_glycyrrhizinilyticum	3.4735e-05
s__Clostridium_sp._SY8519	3.44851e-05
s__Erysipelatoclostridium Clostridium_saccharogumia	3.37355e-05
s__Ruminiclostridium Clostridium_methylpentosum	3.37355e-05
s__Catonella_morbi	3.34856e-05
s__Bacteroides_caecimuris	3.32357e-05
s__Faecalitalea_sp._Marseille-P3755	3.32357e-05
s__Burkholderiales_bacterium_1_1_47	3.29858e-05
s__Eisenbergiella_tayi	3.29858e-05
s__Anaerotruncus_sp._G32012	3.22361e-05
s__Alistipes_timonensis	3.19862e-05
s__Lachnospiraceae_bacterium_2_1_46FAA	3.17363e-05
s__Klebsiella_sp._MS_92-3	3.09866e-05
s__Trueperella_pyogenes	3.0237e-05
s__Clostridiales_bacterium_Marseille-P2846	2.97372e-05
s__Lachnoclostridium Clostridium_asparagiforme	2.97372e-05
s__Odoribacter_laneus	2.94873e-05
s__Ruminococcus_bicirculans	2.94873e-05
s__Gabonibacter_massiliensis	2.89875e-05
s__Dielma_fastidiosa	2.79879e-05
s__Corynebacterium_casei	2.7738e-05
s__Christensenella_massiliensis	2.72383e-05
s__Clostridium_sp._HMSC19A11	2.69884e-05
s__Bacteroides_fluxus	2.67385e-05
s__Escherichia_coli	2.64886e-05
s__Actinomyces_oris	2.62387e-05
s__Klebsiella_sp._2N3	2.57389e-05
s__Coprobacillus_sp._8_2_54BFAA	2.42395e-05
s__Klebsiella_sp._4_1_44FAA	2.42395e-05
s__Actinomyces_sp._HPA0247	2.39897e-05
s__Parabacteroides_sp._CT06	2.39897e-05
s__Lachnospiraceae_bacterium_3-1	2.34899e-05
s__Raoultibacter_massiliensis	2.324e-05
s__Absiella_dolichum	2.27402e-05
s__Coprococcus_sp._HPP0048	2.27402e-05
s__Erysipelotrichaceae_bacterium_2_2_44A	2.27402e-05
s__Lachnospiraceae_bacterium_6_1_37FAA	2.27402e-05
s__Bacteroides_faecichinchillae	2.24903e-05
s__Blautia_producta	2.24903e-05
s__Parabacteroides_timonensis	2.19905e-05
s__Actinomyces_dentalis	2.17406e-05
s__Clostridioides_difficile	2.04912e-05
s__Sellimonas_intestinalis	2.02413e-05
s__Emergencia_timonensis	1.97415e-05
s__Klebsiella_sp._HMSC16A12	1.97415e-05
s__Bacteroides_sp._HPS0048	1.92417e-05
s__Streptococcus_pasteurianus	1.92417e-05
s__Alloprevotella_tannerae	1.87419e-05
s__Bacteroides_sp._HMSC073E02	1.87419e-05
s__Desulfovibrio_piger	1.8492e-05
s__Lactobacillus_ruminis	1.8492e-05
s__Lachnospiraceae_bacterium_3_1_57FAA_CT1	1.82421e-05
s__Streptococcus_agalactiae	1.82421e-05
s__Bacteroides_sp._D22	1.79922e-05
s__Lachnoclostridium_phocaeense	1.79922e-05
s__Bacteroides_sp._1_1_30	1.77423e-05
s__Holdemania_massiliensis	1.77423e-05
s__Megasphaera_sp._MJR8396C	1.77423e-05
s__Merdimonas_faecis	1.74925e-05
s__Lachnospiraceae_bacterium_M18-1	1.72426e-05
s__Dorea_sp._5-2	1.67428e-05
s__Bacteroides_nordii	1.6243e-05
s__Bacteroides_paurosaccharolyticus	1.6243e-05
s__Bacteroides_sp._9_1_42FAA	1.6243e-05
s__Erysipelotrichaceae_bacterium_5_2_54FAA	1.6243e-05
s__Bacteroides_sp._Marseille-P3684	1.57432e-05
s__Ruminococcaceae_bacterium_Marseille-P2935	1.57432e-05
s__Klebsiella_quasivariicola	1.47436e-05
s__Bacillus_coagulans	1.44937e-05
s__Clostridium_sp._KLE_1755	1.44937e-05
s__Olsenella_sp._oral_taxon_807	1.44937e-05
s__Olsenella_urininfantis	1.42439e-05
s__Rikenella_microfusus	1.42439e-05
s__Streptococcus_sp._HMSC064D12	1.3994e-05
s__Klebsiella_aerogenes	1.37441e-05
s__Klebsiella_michiganensis	1.37441e-05
s__Libanicoccus_massiliensis	1.37441e-05
s__Klebsiella_variicola	1.32443e-05
s__Streptococcus_suis	1.29944e-05
s__Bacteroides_bouchesdurhonensis	1.24946e-05
s__Eubacterium_plexicaudatum	1.24946e-05
s__Coprococcus_sp._HPP0074	1.22447e-05
s__Eggerthella_sp._1_3_56FAA	1.22447e-05
s__Lachnospiraceae_bacterium_5_1_57FAA	1.22447e-05
s__Massiliomicrobiota_timonensis	1.22447e-05
s__Oscillibacter_sp._1-3	1.22447e-05
s__Candidatus_Stoquefichus_sp._SB1	1.19948e-05
s__Phascolarctobacterium_succinatutens	1.19948e-05
s__Eggerthella_sp._YY7918	1.1495e-05
s__Ruminococcus_callidus	1.1495e-05
s__Fusobacterium_naviforme	1.12452e-05
s__Lachnospiraceae_bacterium_oral_taxon_500	1.12452e-05
s__Lachnospiraceae_bacterium_10-1	1.09953e-05
s__Oscillibacter_sp._KLE_1745	1.09953e-05
s__Clostridium_butyricum	1.07454e-05
s__Ileibacterium_massiliense	1.07454e-05
s__Lachnospiraceae_bacterium_A2	1.07454e-05
s__Coprobacillus_sp._D7	1.04955e-05
s__Streptococcus_sp._HMSC072D03	1.02456e-05
s__Corynebacterium_pyruviciproducens	9.99569e-06
s__Lachnospiraceae_bacterium_COE1	9.99569e-06
s__Pluralibacter_gergoviae	9.7458e-06
s__Stomatobaculum_longum	9.7458e-06
s__Streptococcus_australis	9.7458e-06
s__Blautia_schinkii	9.4959e-06
s__Phoenicibacter_massiliensis	9.4959e-06
s__Streptococcus_sp._400_SSPC	9.24601e-06
s__Anaerotignum_neopropionicum	8.99612e-06
s__Leuconostoc_gelidum	8.99612e-06
s__Parabacteroides_sp._Marseille-P3763	8.99612e-06
s__Senegalimassilia_anaerobia	8.99612e-06
s__Bifidobacterium_biavatii	8.74623e-06
s__Actinomyces_sp._oral_taxon_172	8.49634e-06
s__Bifidobacterium_dentium	8.49634e-06
s__Bifidobacterium_stellenboschense	8.49634e-06
s__Lachnoclostridium Clostridium_citroniae	8.49634e-06
s__Bacteroides_sp._3_1_23	8.24644e-06
s__Firmicutes_bacterium_ASF500	8.24644e-06
s__Clostridium_sp._D5	7.74666e-06
s__Sharpea_azabuensis	7.74666e-06
s__Eubacteriaceae_bacterium_CHKCI004	7.49677e-06
s__Alistipes_sp._Marseille-P5061	7.24687e-06
s__Eubacterium_coprostanoligenes	7.24687e-06
s__Listeria_sp._102	7.24687e-06
s__Coprobacillus_sp._3_3_56FAA	6.99698e-06
s__Monoglobus_pectinilyticus	6.99698e-06
s__Ruminococcus_flavefaciens	6.99698e-06
s__Actinomyces_sp._HMSC035G02	6.74709e-06
s__Streptococcus_sp._I-G2	6.74709e-06
s__Actinomyces_israelii	6.4972e-06
s__Eubacterium_sp._YI	6.4972e-06
s__Lactonifactor_longoviformis	6.4972e-06
s__Levyella_massiliensis	6.4972e-06
s__Streptococcus_sp._449_SSPC	6.4972e-06
s__Streptococcus_sp._FDAARGOS_192	6.4972e-06
s__Bariatricus_massiliensis	6.24731e-06
s__Sanguibacter_keddieii	6.24731e-06
s__Streptococcus_sp._HMSC065E03	6.24731e-06
s__Streptococcus_sp._HMSC068F04	6.24731e-06
s__Acidaminococcus_fermentans	5.99741e-06
s__Shigella_dysenteriae	5.99741e-06
s__Actinomyces_odontolyticus	5.74752e-06
s__Clostridiales_bacterium_KA00274	5.74752e-06
s__Lachnoclostridium_sp._YL32	5.74752e-06
s__Asaccharospora_irregularis	5.49763e-06
s__Clostridium_paraputrificum	5.49763e-06
s__Prevotella_bivia	5.49763e-06
s__Lachnospiraceae_bacterium_2_1_58FAA	5.24774e-06
s__Bacteroides_helcogenes	4.99784e-06
s__Enorma_phocaeensis	4.99784e-06
s__Streptococcus_sp._HMSC064H09	4.99784e-06
s__Streptococcus_sp._HMSC072G04	4.99784e-06
s__Bifidobacterium_animalis	4.74795e-06
s__Escherichia_sp._3_2_53FAA	4.74795e-06
s__Prevotella_sp._Marseille-P4119	4.74795e-06
s__Streptococcus_sanguinis	4.74795e-06
s__Eggerthellaceae_bacterium_AT8	4.49806e-06
s__Streptococcus_sp._1171_SSPC	4.49806e-06
s__Streptococcus_sp._HMSC034E12	4.49806e-06
s__Porphyromonas_asaccharolytica	4.24817e-06
s__Prevotella_disiens	4.24817e-06
s__Shigella_boydii	4.24817e-06
s__Streptococcus_sp._HMSC065C01	4.24817e-06
s__Streptococcus_sp._HMSC072C09	4.24817e-06
s__Shigella_flexneri	3.99828e-06
s__Solobacterium_moorei	3.99828e-06
s__Bacteroides_sp._HMSC068A09	3.74838e-06
s__Enterobacter_cloacae_complex_Hoffmann_cluster_IV	3.74838e-06
s__Erysipelatoclostridium Clostridium_spiroforme	3.74838e-06
s__Lachnoanaerobaculum_saburreum	3.74838e-06
s__Mogibacterium_diversum	3.74838e-06
s__Streptococcus_vestibularis	3.74838e-06
s__Achromobacter_sp._ATCC35328	3.49849e-06
s__Candidatus_Stoquefichus_sp._KLE1796	3.49849e-06
s__Streptococcus_mutans	3.49849e-06
s__Streptococcus_sp._I-P16	3.49849e-06
s__Actinomyces_bouchesdurhonensis	3.2486e-06
s__Anaerococcus_obesiensis	3.2486e-06
s__Bacteroides_heparinolyticus	3.2486e-06
s__Bacteroides_sp._AR20	3.2486e-06
s__Bifidobacterium_thermophilum	3.2486e-06
s__Cloacibacillus_porcorum	3.2486e-06
s__Enorma_massiliensis	3.2486e-06
s__Lachnospiraceae_bacterium_28-4	3.2486e-06
s__Streptococcus_sp._HMSC078D09	3.2486e-06
s__Streptococcus_sp._HMSC078H03	3.2486e-06
s__Streptococcus_sp._HMSC078H12	3.2486e-06
s__Escherichia_sp._KTE172	2.99871e-06
s__Porphyromonas_somerae	2.99871e-06
s__Salmonella_enterica	2.99871e-06
s__Streptococcus_sp._HMSC065H07	2.99871e-06
s__Bacteroides_sp._2_1_22	2.74881e-06
s__Collinsella_tanakaei	2.74881e-06
s__Lachnospiraceae_bacterium_NLAE-zl-G231	2.74881e-06
s__Lactobacillus_aviarius	2.74881e-06
s__Clostridium_sp._ASF502	2.49892e-06
s__Escherichia_sp._KTE114	2.49892e-06
s__Lachnospiraceae_bacterium_6_1_63FAA	2.49892e-06
s__Olegusella_massiliensis	2.49892e-06
s__Oscillibacter_sp._KLE_1728	2.49892e-06
s__Parabacteroides_sp._2_1_7	2.49892e-06
s__Streptococcus_sp._A12	2.49892e-06
s__Streptococcus_sp._HMSC062D07	2.49892e-06
s__Collinsella_phocaeensis	2.24903e-06
s__Collinsella_vaginalis	2.24903e-06
s__Enterobacter_cloacae_complex_sp._FDA-CDC-AR_0132	2.24903e-06
s__Enterobacter_kobei	2.24903e-06
s__Enterorhabdus_caecimuris	2.24903e-06
s__Eubacterium_sp._14-2	2.24903e-06
s__Eubacterium_sp._SB2	2.24903e-06
s__Lachnospiraceae_bacterium_1_1_57FAA	2.24903e-06
s__Prevotella_timonensis	2.24903e-06
s__Streptococcus_sp._HMSC057G03	2.24903e-06
s__Streptococcus_sp._HMSC073D05	2.24903e-06
s__Streptococcus_sp._HMSC074F05	2.24903e-06
s__Veillonella_dispar	2.24903e-06
s__Arabia_massiliensis	1.99914e-06
s__bacterium_OL-1	1.99914e-06
s__Bacteroides_faecis	1.99914e-06
s__Collinsella_stercoris	1.99914e-06
s__Enterobacter_asburiae	1.99914e-06
s__Eubacterium_pyruvativorans	1.99914e-06
s__Porphyromonas_uenonis	1.99914e-06
s__Shigella_sonnei	1.99914e-06
s__Streptococcus_sp._F0442	1.99914e-06
s__Streptococcus_sp._HMSC061E03	1.99914e-06
s__Streptococcus_sp._HMSC10E12	1.99914e-06
s__Bacteroides_sp._2_1_16	1.74925e-06
s__Bifidobacterium_callitrichos	1.74925e-06
s__Bifidobacterium_saguini	1.74925e-06
s__Christensenella_timonensis	1.74925e-06
s__Collinsella_ihuae	1.74925e-06
s__Gordonibacter_massiliensis	1.74925e-06
s__Bifidobacterium_scardovii	1.49935e-06
s__Culturomica_massiliensis	1.49935e-06
s__Escherichia_fergusonii	1.49935e-06
s__Eubacterium_callanderi	1.49935e-06
s__Klebsiella_sp._A-Nf5	1.49935e-06
s__Lachnospiraceae_bacterium_3-2	1.49935e-06
s__Ruminococcus_gauvreauii	1.49935e-06
s__Anaerostipes_sp._3_2_56FAA	1.24946e-06
s__Bacteroides_pyogenes	1.24946e-06
s__Bacteroides_zoogleoformans	1.24946e-06
s__Lachnoclostridium Clostridium_hylemonae	1.24946e-06
s__Peptoniphilus_sp._HMSC062D09	1.24946e-06
s__Streptococcus_anginosus	1.24946e-06
s__Bifidobacterium_boum	9.99569e-07
s__Olsenella_sp._kh2p3	9.99569e-07
s__Oribacterium_asaccharolyticum	9.99569e-07
s__Peptostreptococcus_anaerobius	9.99569e-07
s__Propionimicrobium_lymphophilum	9.99569e-07
s__Staphylococcus_epidermidis	9.99569e-07
s__Streptococcus_pseudopneumoniae	9.99569e-07
s__Treponema_porcinum	9.99569e-07
s__Veillonella_parvula	9.99569e-07
s__Bacteroidales_bacterium_KA00344	7.49677e-07
s__Bifidobacterium_subtile	7.49677e-07
s__Catabacter_hongkongensis	7.49677e-07
s__Enterorhabdus_mucosicola	7.49677e-07
s__Lactobacillus_casei	7.49677e-07
s__Prevotella_buccalis	7.49677e-07
s__Prevotella_copri	7.49677e-07
s__Prevotella_stercorea	7.49677e-07
s__Raoultella_ornithinolytica	7.49677e-07
s__Turicibacter_sanguinis	7.49677e-07
s__Enterobacter_ludwigii	4.99784e-07
s__Escherichia_albertii	4.99784e-07
s__Faecalicatena_fissicatena	4.99784e-07
s__Klebsiella_sp._D5A	4.99784e-07
s__Klebsiella_sp._HMSC16C06	4.99784e-07
s__Kluyvera_cryocrescens	4.99784e-07
s__Pantoea_stewartii	4.99784e-07
s__Parabacteroides_sp._Marseille-P3668	4.99784e-07
s__Serratia_marcescens	4.99784e-07
s__Lachnospiraceae_bacterium_A4	2.49892e-07
s__Paenibacillus_sp._VT-16-81	2.49892e-07
