# Supplementary material for: BIOME-Preserve: A novel storage and transport medium for preserving anaerobic microbiota samples for culture recovery
Source: PLoS One. 2022 Jan 21;17(1):e0261820. doi: 10.1371/journal.pone.0261820 (PMC8782539; doi:10.1371/journal.pone.0261820)
Supplement: S9 Table — (XLSX) [file pone.0261820.s012.xlsx]

## Sheet: Sheet1
Table S6. Species, and their relative abundances, detected in fresh stool from donor 3.
Species	Donor 3 Stool Control
s__Faecalibacterium_prausnitzii	0.249039
s__Prevotella_copri	0.0614498
s__Roseburia_faecis	0.0381137
s__Collinsella_aerofaciens	0.0371511
s__Coprococcus_eutactus	0.0313338
s__Dialister_invisus	0.0296082
s__Blautia_obeum	0.0276327
s__Fusicatenibacter_saccharivorans	0.0217416
s__Parabacteroides_merdae	0.0148531
s__Alistipes_putredinis	0.0138827
s__Roseburia_inulinivorans	0.012316
s__Eubacterium_hallii	0.0100922
s__Sutterella_wadsworthensis	0.00971374
s__Collinsella_bouchesdurhonensis	0.00823641
s__Eubacterium_ramulus	0.00819301
s__Coprococcus_comes	0.00788922
s__Bacteroides_vulgatus	0.00760885
s__Bifidobacterium_adolescentis	0.00740227
s__Dorea_longicatena	0.00739706
s__Bacteroides_massiliensis	0.00715316
s__Collinsella_sp._4_8_47FAA	0.00697782
s__Bacteroides_plebeius	0.00654729
s__Eubacterium_rectale	0.00632335
s__Adlercreutzia_equolifaciens	0.00617232
s__Ruminococcus_lactaris	0.0057904
s__Collinsella_sp._TF06-26	0.00573398
s__Bifidobacterium_bifidum	0.00573311
s__Blautia_wexlerae	0.00570187
s__Blautia_massiliensis	0.00501355
s__Bifidobacterium_pseudocatenulatum	0.00499271
s__Alistipes_shahii	0.00475749
s__Blautia_sp._KLE_1732	0.00446758
s__Holdemanella_biformis	0.00421152
s__bacterium_LF-3	0.00393029
s__Odoribacter_splanchnicus	0.003702
s__Blautia_sp._SF-50	0.00368117
s__Eubacterium_eligens	0.00365774
s__Clostridiales_bacterium_KLE1615	0.00347719
s__Bifidobacterium_longum	0.00315603
s__Streptococcus_thermophilus	0.00280797
s__Ruminococcus_callidus	0.00229845
s__Blautia Ruminococcus_torques	0.00204847
s__Eubacterium_ventriosum	0.00201722
s__Ruminococcus_bicirculans	0.00185664
s__Bilophila_wadsworthia	0.00185491
s__Bacteroides_stercoris	0.00184796
s__Clostridium_phoceensis	0.00179154
s__Anaerostipes_hadrus	0.00175596
s__Bacteroides_caccae	0.00159277
s__Alistipes_obesi	0.00155892
s__Prevotella_lascolaii	0.00155458
s__Roseburia_hominis	0.00140268
s__Blautia_sp._Marseille-P3087	0.00133671
s__Blautia Ruminococcus_gnavus	0.00129071
s__Blautia_sp._Marseille-P2398	0.00128203
s__Ruminiclostridium Clostridium_leptum	0.00111103
s__Dorea_formicigenerans	0.00108934
s__Bacteroides_thetaiotaomicron	0.00101295
s__Gemmiger_formicilis	0.000973024
s__Roseburia_intestinalis	0.000875808
s__Bacteroides_uniformis	0.000862788
s__Parabacteroides_sp._SN4	0.000837616
s__Prevotella_sp._Marseille-P4119	0.000834144
s__Ruminiclostridium Eubacterium_siraeum	0.000762969
s__Emergencia_timonensis	0.000720437
s__Lachnoclostridium Clostridium_clostridioforme	0.000689189
s__Flavonifractor_plautii	0.000624089
s__Anaerotruncus_colihominis	0.000623221
s__Bacteroides_sp._HMSC073E02	0.000553781
s__Alistipes_senegalensis	0.00054163
s__Bacteroides_ovatus	0.000482606
s__Eggerthella_lenta	0.000461774
s__Clostridium_sp._ATCC_29733	0.000430526
s__Bifidobacterium_kashiwanohense	0.00038539
s__Lachnospira_pectinoschiza	0.00036369
s__Hungatella_hathewayi	0.00035935
s__Ruminococcaceae_bacterium_D5	0.000322895
s__Butyricimonas_sp._Marseille-P4593	0.000308139
s__Anaerotignum_lactatifermentans	0.000295987
s__Angelakisella_massiliensis	0.000293383
s__Ruthenibacterium_lactatiformans	0.000285571
s__Ruminococcaceae_bacterium_D16	0.000276891
s__Prevotellamassilia_timonensis	0.000270815
s__Alistipes_finegoldii	0.000268211
s__Lachnospiraceae_bacterium_3_1_46FAA	0.000258663
s__Intestinimonas_butyriciproducens	0.000245643
s__Provencibacterium_massiliense	0.000244775
s__Bacteroides_pectinophilus	0.000235227
s__Clostridium_sp._ATCC_BAA-442	0.000230019
s__Holdemania_filiformis	0.000225679
s__Phocea_massiliensis	0.000222207
s__Akkermansia_muciniphila	0.000216131
s__Coprobacillus_sp._8_1_38FAA	0.000214395
s__Intestinimonas_massiliensis	0.000213527
s__Mordavella_sp._Marseille-P3756	0.000209187
s__Subdoligranulum_sp._4_3_54A2FAA	0.000203979
s__Clostridium_sp._M62/1	0.000191827
s__Eggerthella_sp._1_3_56FAA	0.000189223
s__Faecalitalea_sp._Marseille-P3755	0.000187487
s__Subdoligranulum_variabile	0.000184883
s__Lachnospiraceae_bacterium_7_1_58FAA	0.000184015
s__Bacteroides_mediterraneensis	0.000180543
s__Butyricimonas_virosa	0.000179675
s__Tyzzerella_nexilis	0.000177939
s__Bifidobacterium_catenulatum	0.000174467
s__Lachnoclostridium Clostridium_lavalense	0.000171863
s__Blautia_hydrogenotrophica	0.000170995
s__Raoultibacter_massiliensis	0.000167523
s__Bacteroides_nordii	0.000166655
s__Bacteroides_fragilis	0.000165787
s__Lachnoclostridium Clostridium_symbiosum	0.000161447
s__Anaerotruncus_rubiinfantis	0.000158843
s__Parabacteroides_sp._20_3	0.000158843
s__Bacteroides_finegoldii	0.000157975
s__Clostridium_sp._7_3_54FAA	0.000157975
s__Olsenella_urininfantis	0.000157975
s__Alistipes_ihumii	0.000153635
s__Bacteroides_cellulosilyticus	0.000153635
s__Faecalitalea_cylindroides	0.000153635
s__Ruminococcus_faecis	0.000152767
s__Christensenella_minuta	0.000149295
s__Bacteroides_sp._HPS0048	0.000147559
s__Lachnoclostridium Clostridium_bolteae	0.000146691
s__Bacteroides_dorei	0.000141483
s__Lactobacillus_rogosae	0.000141483
s__Christensenella_massiliensis	0.000134539
s__Erysipelotrichaceae_bacterium_6_1_45	0.000133671
s__Lachnospiraceae_bacterium_5_1_63FAA	0.000133671
s__Anaeromassilibacillus_sp._Marseille-P3371	0.000128463
s__Coprobacillus_sp._29_1	0.000126727
s__Parabacteroides_distasonis	0.000126727
s__Lachnospiraceae_bacterium_3_1_57FAA_CT1	0.000118047
s__Clostridium_sp._L2-50	0.000116311
s__Parabacteroides_goldsteinii	0.000115443
s__Prevotella_conceptionensis	0.000115443
s__Butyrivibrio_crossotus	0.000113707
s__Allisonella_histaminiformans	0.000111103
s__Cellulomonas_carbonis	0.000111103
s__Lachnoclostridium Clostridium_saccharolyticum	0.000107632
s__Bilophila_sp._4_1_30	0.000105028
s__Lachnoclostridium Clostridium_asparagiforme	0.000103292
s__Prevotella_stercorea	0.000100688
s__Bifidobacterium_breve	9.89515e-05
s__Coprococcus_sp._HPP0074	9.54796e-05
s__Absiella_dolichum	9.37436e-05
s__Bacteroides_coprocola	9.20076e-05
s__Lachnoclostridium Clostridium_glycyrrhizinilyticum	9.20076e-05
s__Clostridium_sp._AT4	9.11396e-05
s__Blautia_hansenii	8.85356e-05
s__Catenibacterium_mitsuokai	8.85356e-05
s__Ruminococcus_champanellensis	8.67996e-05
s__Merdibacter_massiliensis	8.50636e-05
s__Pseudoflavonifractor_capillosus	8.50636e-05
s__Prevotella_bryantii	8.41956e-05
s__Butyricicoccus_pullicaecorum	7.98556e-05
s__Faecalicatena_contorta	7.98556e-05
s__Bacteroidales_bacterium_KA00344	7.89876e-05
s__Bacteroides_bouchesdurhonensis	7.89876e-05
s__Negativibacillus_massiliensis	7.81196e-05
s__Bacteroides_sp._3_1_40A	7.72516e-05
s__Pseudoflavonifractor_sp._Marseille-P3106	7.63837e-05
s__Catabacter_hongkongensis	7.55157e-05
s__Bacteroides_barnesiae	7.37797e-05
s__Agathobaculum_desmolans	7.29117e-05
s__Clostridioides_difficile	6.94397e-05
s__Clostridium_sp._SS2/1	6.94397e-05
s__Bittarella_massiliensis	6.85717e-05
s__Prevotella_bivia	6.68357e-05
s__Parabacteroides_sp._D26	6.59677e-05
s__Bifidobacterium_boum	6.50997e-05
s__Prevotella_buccalis	6.50997e-05
s__Bacteroides_sp._4_3_47FAA	6.42317e-05
s__Lactococcus_lactis	6.42317e-05
s__Erysipelatoclostridium Clostridium_spiroforme	6.33637e-05
s__Eisenbergiella_massiliensis	6.24957e-05
s__Bacteroides_eggerthii	6.07597e-05
s__Eggerthella_sp._YY7918	6.07597e-05
s__Clostridium_sp._SN20	5.98917e-05
s__Ruminococcus_flavefaciens	5.98917e-05
s__Alistipes_onderdonkii	5.90237e-05
s__Bifidobacterium_sp._12_1_47BFAA	5.90237e-05
s__Collinsella_intestinalis	5.81557e-05
s__Fournierella_massiliensis	5.81557e-05
s__Lachnoclostridium Clostridium_citroniae	5.64197e-05
s__Massilioclostridium_coli	5.55517e-05
s__Bacteroides_sp._Marseille-P3166	5.46837e-05
s__Mediterranea_massiliensis	5.38158e-05
s__Ruminococcaceae_bacterium_cv2	5.29478e-05
s__Streptococcus_sp._F0442	5.29478e-05
s__Ruminococcus_bromii	5.03438e-05
s__Phoenicibacter_massiliensis	4.94758e-05
s__Traorella_massiliensis	4.86078e-05
s__Dielma_fastidiosa	4.77398e-05
s__Actinomyces_naeslundii	4.60038e-05
s__Bacteroides_sp._3_1_33FAA	4.60038e-05
s__Prevotella_ihumii	4.60038e-05
s__Megasphaera_sp._MJR8396C	4.51358e-05
s__Romboutsia_timonensis	4.51358e-05
s__Erysipelotrichaceae_bacterium_2_2_44A	4.42678e-05
s__Bacteroides_sp._4_1_36	4.33998e-05
s__Streptococcus_salivarius	4.33998e-05
s__Blautia_producta	4.25318e-05
s__Acidaminococcus_fermentans	4.16638e-05
s__Bacteroides_xylanisolvens	3.90598e-05
s__Gordonibacter_pamelaeae	3.90598e-05
s__Bacteroides_coprophilus	3.64558e-05
s__Catonella_morbi	3.64558e-05
s__Parasutterella_excrementihominis	3.64558e-05
s__Enterorhabdus_caecimuris	3.55878e-05
s__Ruminococcus_sp._AT10	3.55878e-05
s__Alistipes_sp._AL-1	3.47198e-05
s__Marvinbryantia_formatexigens	3.47198e-05
s__Parabacteroides_timonensis	3.47198e-05
s__Parabacteroides_johnsonii	3.38518e-05
s__Streptococcus_australis	3.38518e-05
s__Clostridiales_bacterium_1_7_47FAA	3.29838e-05
s__Streptococcus_sanguinis	3.29838e-05
s__Lachnospiraceae_bacterium_TF01-11	3.21159e-05
s__Ruminiclostridium Clostridium_methylpentosum	3.21159e-05
s__Blautia_sp._Marseille-P3201T	3.12479e-05
s__Eisenbergiella_tayi	3.12479e-05
s__Lachnospiraceae_bacterium_1_4_56FAA	3.12479e-05
s__Lachnospiraceae_bacterium_2_1_46FAA	3.12479e-05
s__Paraprevotella_clara	3.03799e-05
s__Alloprevotella_tannerae	2.95119e-05
s__Bacteroides_oleiciplenus	2.95119e-05
s__Erysipelatoclostridium Clostridium_innocuum	2.95119e-05
s__Collinsella_phocaeensis	2.77759e-05
s__Paraprevotella_xylaniphila	2.77759e-05
s__Johnsonella_ignava	2.69079e-05
s__Bacteroides_sp._9_1_42FAA	2.60399e-05
s__Alistipes_sp._Marseille-P5061	2.51719e-05
s__Erysipelatoclostridium Clostridium_saccharogumia	2.51719e-05
s__Alistipes_timonensis	2.43039e-05
s__Bacteroides_salyersiae	2.43039e-05
s__Firmicutes_bacterium_ASF500	2.43039e-05
s__Lachnoclostridium_phocaeense	2.43039e-05
s__Actinomyces_oris	2.34359e-05
s__Holdemania_sp._Marseille-P2844	2.34359e-05
s__Parabacteroides_sp._D13	2.34359e-05
s__Erysipelotrichaceae_bacterium_5_2_54FAA	2.25679e-05
s__Alistipes_sp._Marseille-P2431	2.16999e-05
s__Bacteroides_sartorii	2.16999e-05
s__Fusicatenibacter_sp._2789STDY5834925	2.16999e-05
s__Anaerotruncus_sp._G32012	2.08319e-05
s__Eubacterium_coprostanoligenes	2.08319e-05
s__Eubacterium_sp._3_1_31	2.08319e-05
s__Lachnoanaerobaculum_sp._OBRC5-5	2.08319e-05
s__Lachnospiraceae_bacterium_5_1_57FAA	2.08319e-05
s__Merdimonas_faecis	2.08319e-05
s__Campylobacter_sp._P0106	1.90959e-05
s__Massilimaliae_massiliensis	1.90959e-05
s__Prevotella_melaninogenica	1.90959e-05
s__Monoglobus_pectinilyticus	1.82279e-05
s__Solobacterium_moorei	1.82279e-05
s__Tannerella_sp._6_1_58FAA_CT1	1.82279e-05
s__Acetivibrio_ethanolgignens	1.73599e-05
s__Bacteroides_intestinalis	1.73599e-05
s__Bacteroides_sp._Marseille-P3208T	1.73599e-05
s__Collinsella_stercoris	1.73599e-05
s__Eubacterium_sp._SB2	1.73599e-05
s__Prevotella_disiens	1.73599e-05
s__Sellimonas_intestinalis	1.73599e-05
s__Dorea_sp._5-2	1.64919e-05
s__Ileibacterium_massiliense	1.64919e-05
s__Bacteroides_fluxus	1.56239e-05
s__Bacteroides_sp._2_2_4	1.56239e-05
s__Bifidobacterium_angulatum	1.56239e-05
s__Libanicoccus_massiliensis	1.56239e-05
s__Slackia_piriformis	1.56239e-05
s__Anaerotruncus_sp._AT3	1.47559e-05
s__Burkholderiales_bacterium_1_1_47	1.47559e-05
s__Clostridium_sp._D5	1.47559e-05
s__Holdemania_massiliensis	1.47559e-05
s__Lactonifactor_longoviformis	1.47559e-05
s__Neglecta_timonensis	1.47559e-05
s__Streptococcus_parasanguinis	1.47559e-05
s__Campylobacter_hominis	1.38879e-05
s__Senegalimassilia_anaerobia	1.38879e-05
s__Stomatobaculum_longum	1.38879e-05
s__Actinomyces_sp._HMSC035G02	1.30199e-05
s__Actinomyces_sp._oral_taxon_172	1.30199e-05
s__Bacteroides_sp._1_1_30	1.30199e-05
s__Bacteroides_sp._3_1_19	1.30199e-05
s__Bacteroides_sp._3_1_23	1.30199e-05
s__Bifidobacterium_animalis	1.30199e-05
s__Collinsella_tanakaei	1.30199e-05
s__Lachnoanaerobaculum_saburreum	1.30199e-05
s__Lachnoclostridium Clostridium_scindens	1.30199e-05
s__Bacteroides_sp._3_1_13	1.21519e-05
s__Lactobacillus_ruminis	1.21519e-05
s__Oribacterium_sp._oral_taxon_078	1.21519e-05
s__Bacteroides_caecimuris	1.12839e-05
s__Bariatricus_massiliensis	1.12839e-05
s__Erysipelotrichaceae_bacterium_21_3	1.12839e-05
s__Hespellia_stercorisuis	1.12839e-05
s__Lachnospiraceae_bacterium_3-1	1.12839e-05
s__Lachnospiraceae_bacterium_9_1_43BFAA	1.12839e-05
s__Lachnospiraceae_bacterium_A2	1.12839e-05
s__Streptococcus_sp._1171_SSPC	1.12839e-05
s__Streptococcus_suis	1.12839e-05
s__Actinomyces_israelii	1.0416e-05
s__Actinomyces_odontolyticus	1.0416e-05
s__Bacteroides_clarus	1.0416e-05
s__Bacteroides_sp._D20	1.0416e-05
s__Bacteroides_sp._HMSC067B03	1.0416e-05
s__Enterorhabdus_mucosicola	1.0416e-05
s__Actinomyces_dentalis	9.54796e-06
s__Blautia_schinkii	9.54796e-06
s__Candidatus_Stoquefichus_sp._KLE1796	9.54796e-06
s__Eubacterium_plexicaudatum	9.54796e-06
s__Lachnoclostridium Clostridium_hylemonae	9.54796e-06
s__Treponema_porcinum	9.54796e-06
s__Anaeroglobus_geminatus	8.67996e-06
s__Clostridium_paraputrificum	8.67996e-06
s__Clostridium_sp._ASF502	8.67996e-06
s__Clostridium_sp._SY8519	8.67996e-06
s__Coprobacillus_sp._8_2_54BFAA	8.67996e-06
s__Coprococcus_sp._HPP0048	8.67996e-06
s__Corynebacterium_pyruviciproducens	8.67996e-06
s__Lachnospiraceae_bacterium_COE1	8.67996e-06
s__Levyella_massiliensis	8.67996e-06
s__Bacteroides_salanitronis	7.81196e-06
s__Bacteroides_sp._2_1_22	7.81196e-06
s__Bifidobacterium_scardovii	7.81196e-06
s__Clostridium_sp._Marseille-P3244	7.81196e-06
s__Eggerthellaceae_bacterium_AT8	7.81196e-06
s__Lachnospiraceae_bacterium_6_1_37FAA	7.81196e-06
s__Streptococcus_sp._400_SSPC	7.81196e-06
s__Streptococcus_sp._I-G2	7.81196e-06
s__Streptococcus_sp._I-P16	7.81196e-06
s__Bacteroides_pyogenes	6.94397e-06
s__Bacteroides_sp._AR29	6.94397e-06
s__Bifidobacterium_thermophilum	6.94397e-06
s__Enorma_phocaeensis	6.94397e-06
s__Lachnospiraceae_bacterium_2_1_58FAA	6.94397e-06
s__Parabacteroides_gordonii	6.94397e-06
s__Sanguibacter_keddieii	6.94397e-06
s__Streptococcus_sp._HMSC068F04	6.94397e-06
s__Bacteroides_gallinarum	6.07597e-06
s__Bacteroides_sp._AR20	6.07597e-06
s__Bacteroides_sp._D22	6.07597e-06
s__Fusobacterium_naviforme	6.07597e-06
s__Prevotella_intermedia	6.07597e-06
s__Anaerotignum_neopropionicum	5.20798e-06
s__Bacteroides_faecis	5.20798e-06
s__Barnesiella_viscericola	5.20798e-06
s__Clostridium_sp._KLE_1755	5.20798e-06
s__Lachnoclostridium_sp._YL32	5.20798e-06
s__Lachnospiraceae_bacterium_1_1_57FAA	5.20798e-06
s__Lachnospiraceae_bacterium_oral_taxon_500	5.20798e-06
s__Lactobacillus_aviarius	5.20798e-06
s__Mailhella_massiliensis	5.20798e-06
s__Anaerostipes_sp._3_2_56FAA	4.33998e-06
s__Bacteroides_heparinolyticus	4.33998e-06
s__Bacteroides_paurosaccharolyticus	4.33998e-06
s__Collinsella_sp._Marseille-P3740	4.33998e-06
s__Collinsella_vaginalis	4.33998e-06
s__Lachnospiraceae_bacterium_A4	4.33998e-06
s__Mogibacterium_diversum	4.33998e-06
s__Mogibacterium_pumilum	4.33998e-06
s__Odoribacter_laneus	4.33998e-06
s__Oscillibacter_sp._KLE_1745	4.33998e-06
s__Parabacteroides_sp._CT06	4.33998e-06
s__Prevotella_multisaccharivorax	4.33998e-06
s__Streptococcus_sp._HMSC062D07	4.33998e-06
s__Streptococcus_sp._HMSC073A12	4.33998e-06
s__Acidaminococcus_intestini	3.47198e-06
s__Actinomyces_bouchesdurhonensis	3.47198e-06
s__Actinomyces_sp._HPA0247	3.47198e-06
s__Asaccharospora_irregularis	3.47198e-06
s__Bacteroides_faecichinchillae	3.47198e-06
s__Bacteroides_sp._HMSC068A09	3.47198e-06
s__Bifidobacterium_gallinarum	3.47198e-06
s__Coprobacter_secundus	3.47198e-06
s__Culturomica_massiliensis	3.47198e-06
s__Enterobacter_sp._IF2SW-B1	3.47198e-06
s__Eubacterium_limosum	3.47198e-06
s__Eubacterium_sp._YI	3.47198e-06
s__Faecalicoccus_pleomorphus	3.47198e-06
s__Lachnospiraceae_bacterium_28-4	3.47198e-06
s__Massiliomicrobiota_timonensis	3.47198e-06
s__Peptostreptococcus_anaerobius	3.47198e-06
s__Phascolarctobacterium_succinatutens	3.47198e-06
s__Rothia_mucilaginosa	3.47198e-06
s__Sharpea_azabuensis	3.47198e-06
s__Streptococcus_pasteurianus	3.47198e-06
s__Streptococcus_pseudopneumoniae	3.47198e-06
s__Streptococcus_sp._HMSC061E03	3.47198e-06
s__Streptococcus_sp._HMSC064D12	3.47198e-06
s__Streptococcus_sp._HMSC072C09	3.47198e-06
s__Veillonella_parvula	3.47198e-06
s__Alistipes_sp._CHKCI003	2.60399e-06
s__Arabia_massiliensis	2.60399e-06
s__Bacteroides_sp._2_1_16	2.60399e-06
s__Bacteroides_sp._Marseille-P3684	2.60399e-06
s__Bacteroides_zoogleoformans	2.60399e-06
s__Bifidobacterium_reuteri	2.60399e-06
s__Bifidobacterium_stellenboschense	2.60399e-06
s__Clostridium_cadaveris	2.60399e-06
s__Clostridium_disporicum	2.60399e-06
s__Clostridium_polynesiense	2.60399e-06
s__Clostridium_sp._1_1_41A1FAA	2.60399e-06
s__Collinsella_ihuae	2.60399e-06
s__Corynebacterium_durum	2.60399e-06
s__Gabonibacter_massiliensis	2.60399e-06
s__Gordonibacter_urolithinfaciens	2.60399e-06
s__Lachnospiraceae_bacterium_6_1_63FAA	2.60399e-06
s__Lactobacillus_paracasei	2.60399e-06
s__Olsenella_provencensis	2.60399e-06
s__Olsenella_sp._oral_taxon_807	2.60399e-06
s__Oscillibacter_sp._KLE_1728	2.60399e-06
s__Prevotella_bergensis	2.60399e-06
s__Prevotella_timonensis	2.60399e-06
s__Clostridium_butyricum	1.73599e-06
s__Clostridium_sp._HMSC19A11	1.73599e-06
s__Coprobacillus_sp._3_3_56FAA	1.73599e-06
s__Enterobacter_mori	1.73599e-06
s__Faecalicatena_fissicatena	1.73599e-06
s__Gabonia_massiliensis	1.73599e-06
s__Lachnospiraceae_bacterium_M18-1	1.73599e-06
s__Oscillibacter_sp._1-3	1.73599e-06
s__Parabacteroides_sp._2_1_7	1.73599e-06
s__Parabacteroides_sp._Marseille-P3668	1.73599e-06
s__Parabacteroides_sp._Marseille-P3763	1.73599e-06
s__Klebsiella_michiganensis	8.67996e-07
s__Achromobacter_sp._ATCC35328	0
s__Acidaminococcus_sp._HPA0509	0
s__Actinobaculum_sp._oral_taxon_183	0
s__Alistipes_indistinctus	0
s__Anaerococcus_obesiensis	0
s__Anaerococcus_sp._HMSC065G05	0
s__Anaerococcus_sp._HMSC068A02	0
s__Anaerococcus_sp._HMSC075B03	0
s__Anaerococcus_vaginalis	0
s__Anaerostipes_caccae	0
s__Atopobium_minutum	0
s__Bacillus_coagulans	0
s__bacterium_OL-1	0
s__Bacteroides_helcogenes	0
s__Bacteroides_sp._2_1_33B	0
s__Barnesiella_intestinihominis	0
s__Bifidobacterium_aesculapii	0
s__Bifidobacterium_biavatii	0
s__Bifidobacterium_callitrichos	0
s__Bifidobacterium_dentium	0
s__Bifidobacterium_minimum	0
s__Bifidobacterium_saguini	0
s__Bifidobacterium_sp._AGR2158	0
s__Bifidobacterium_subtile	0
s__Butyrivibrio_sp._TB	0
s__Candidatus_Stoquefichus_massiliensis	0
s__Candidatus_Stoquefichus_sp._SB1	0
s__Cedecea_sp._NFIX57	0
s__Christensenella_timonensis	0
s__Citrobacter_amalonaticus	0
s__Citrobacter_braakii	0
s__Citrobacter_farmeri	0
s__Citrobacter_freundii_complex_sp._CFNIH3	0
s__Citrobacter_koseri	0
s__Citrobacter_rodentium	0
s__Citrobacter_sp._MGH100	0
s__Citrobacter_sp._MGH103	0
s__Citrobacter_sp._S-77	0
s__Cloacibacillus_evryensis	0
s__Cloacibacillus_porcorum	0
s__Clostridiales_bacterium_KA00274	0
s__Clostridiales_bacterium_Marseille-P2846	0
s__Clostridium_celatum	0
s__Clostridium_sartagoforme	0
s__Clostridium_sp._HMSC19D07	0
s__Coprobacillus_sp._D7	0
s__Coprobacter_fastidiosus	0
s__Coriobacteriaceae_bacterium_68-1-3	0
s__Corynebacterium_argentoratense	0
s__Corynebacterium_casei	0
s__Cronobacter_malonaticus	0
s__Desulfovibrio_desulfuricans	0
s__Desulfovibrio_piger	0
s__Enorma_massiliensis	0
s__Enterobacter_asburiae	0
s__Enterobacter_cancerogenus	0
s__Enterobacter_cloacae	0
s__Enterobacter_cloacae_complex_bacterium	0
s__Enterobacter_cloacae_complex_Hoffmann_cluster_III	0
s__Enterobacter_cloacae_complex_Hoffmann_cluster_IV	0
s__Enterobacter_cloacae_complex_sp._35734	0
s__Enterobacter_cloacae_complex_sp._ECNIH7	0
s__Enterobacter_cloacae_complex_sp._FDA-CDC-AR_0132	0
s__Enterobacter_hormaechei	0
s__Enterobacter_kobei	0
s__Enterobacter_ludwigii	0
s__Enterobacter_sp._BIDMC_29	0
s__Enterobacter_sp._BIDMC92	0
s__Enterobacter_sp._BWH52	0
s__Enterobacter_sp._Crenshaw	0
s__Enterobacter_sp._E20	0
s__Enterobacter_sp._HMSC16D10	0
s__Enterobacter_sp._MGH_24	0
s__Enterobacter_sp._MGH_7	0
s__Enterobacter_sp._NFIX45	0
s__Enterobacter_sp._NFIX58	0
s__Enterobacter_sp._NFIX59	0
s__Enterobacter_sp._PDC34	0
s__Enterobacter_sp._SENG-6	0
s__Enterobacter_sp._ZOR0014	0
s__Enterobacteriaceae_bacterium_ATCC_29904	0
s__Enterobacteriaceae_bacterium_ENNIH1	0
s__Enterobacteriaceae_bacterium_strain_FGI_57	0
s__Enterococcus_cecorum	0
s__Enterococcus_durans	0
s__Enterococcus_faecalis	0
s__Enterococcus_sp._FDAARGOS_375	0
s__Erwinia_teleogrylli	0
s__Erysipelatoclostridium_ramosum	0
s__Escherichia_albertii	0
s__Escherichia_coli	0
s__Escherichia_fergusonii	0
s__Escherichia_marmotae	0
s__Escherichia_sp._1_1_43	0
s__Escherichia_sp._3_2_53FAA	0
s__Escherichia_sp._KTE114	0
s__Escherichia_sp._KTE159	0
s__Escherichia_sp._KTE172	0
s__Escherichia_sp._KTE31	0
s__Escherichia_sp._KTE52	0
s__Escherichia_sp._KTE96	0
s__Eubacteriaceae_bacterium_CHKCI004	0
s__Eubacterium_aggregans	0
s__Eubacterium_callanderi	0
s__Eubacterium_pyruvativorans	0
s__Eubacterium_sp._14-2	0
s__Filifactor_alocis	0
s__Finegoldia_magna	0
s__Fusobacterium_equinum	0
s__Fusobacterium_gonidiaformans	0
s__Gordonibacter_massiliensis	0
s__Gottschalkia_purinilyticum	0
s__Intestinibacter_bartlettii	0
s__Izhakiella_australiensis	0
s__Kandleria_vitulina	0
s__Klebsiella_aerogenes	0
s__Klebsiella_cf._planticola_B43	0
s__Klebsiella_oxytoca	0
s__Klebsiella_pneumoniae	0
s__Klebsiella_quasipneumoniae	0
s__Klebsiella_quasivariicola	0
s__Klebsiella_sp._2N3	0
s__Klebsiella_sp._4_1_44FAA	0
s__Klebsiella_sp._A-Nf5	0
s__Klebsiella_sp._D5A	0
s__Klebsiella_sp._HMSC16A12	0
s__Klebsiella_sp._HMSC16C06	0
s__Klebsiella_sp._MS_92-3	0
s__Klebsiella_variicola	0
s__Kluyvera_cryocrescens	0
s__Lachnospiraceae_bacterium_10-1	0
s__Lachnospiraceae_bacterium_3-2	0
s__Lachnospiraceae_bacterium_NLAE-zl-G231	0
s__Lactobacillus_algidus	0
s__Lactobacillus_casei	0
s__Lactobacillus_composti	0
s__Lactobacillus_helveticus	0
s__Lactobacillus_parabuchneri	0
s__Lactobacillus_paraplantarum	0
s__Lactobacillus_rhamnosus	0
s__Lactobacillus_sp._HMSC056D05	0
s__Lactobacillus_sp._HMSC061B07	0
s__Lactobacillus_sp._HMSC068B07	0
s__Lactobacillus_sp._HMSC17G08	0
s__Lactobacillus_sp._HMSC25A02	0
s__Leclercia_sp._LSNIH1	0
s__Lelliottia_amnigena	0
s__Lelliottia_nimipressuralis	0
s__Leuconostoc_gelidum	0
s__Listeria_sp._102	0
s__Olegusella_massiliensis	0
s__Olsenella_phocaeensis	0
s__Olsenella_sp._kh2p3	0
s__Oribacterium_asaccharolyticum	0
s__Paenibacillus_antibioticophila	0
s__Paenibacillus_sp._VT-16-81	0
s__Pantoea_sesami	0
s__Pantoea_stewartii	0
s__Parabacteroides_sp._HGS0025	0
s__Pediococcus_acidilactici	0
s__Peptoclostridium_acidaminophilum	0
s__Peptococcus_niger	0
s__Peptoniphilus_grossensis	0
s__Peptoniphilus_harei	0
s__Peptoniphilus_lacrimalis	0
s__Peptoniphilus_sp._HMSC062D09	0
s__Pluralibacter_gergoviae	0
s__Porphyromonas_asaccharolytica	0
s__Porphyromonas_gingivalis	0
s__Porphyromonas_somerae	0
s__Porphyromonas_sp._HMSC077F02	0
s__Porphyromonas_uenonis	0
s__Prevotella_albensis	0
s__Propionimicrobium_lymphophilum	0
s__Proteus_sp._HMSC10D02	0
s__Raoultella_ornithinolytica	0
s__Raoultella_planticola	0
s__Rhodococcus_opacus	0
s__Rikenella_microfusus	0
s__Ruminococcaceae_bacterium_Marseille-P2935	0
s__Ruminococcus_gauvreauii	0
s__Salmonella_enterica	0
s__Sanguibacteroides_justesenii	0
s__Serratia_marcescens	0
s__Serratia_nematodiphila	0
s__Serratia_sp._C-1	0
s__Serratia_sp._SSNIH1	0
s__Shigella_boydii	0
s__Shigella_dysenteriae	0
s__Shigella_flexneri	0
s__Shigella_sonnei	0
s__Staphylococcus_epidermidis	0
s__Streptobacillus_hongkongensis	0
s__Streptobacillus_moniliformis	0
s__Streptococcus_agalactiae	0
s__Streptococcus_anginosus	0
s__Streptococcus_equi	0
s__Streptococcus_gordonii	0
s__Streptococcus_infantis	0
s__Streptococcus_intermedius	0
s__Streptococcus_mitis	0
s__Streptococcus_mutans	0
s__Streptococcus_oralis	0
s__Streptococcus_sp._449_SSPC	0
s__Streptococcus_sp._A12	0
s__Streptococcus_sp._C150	0
s__Streptococcus_sp._F0441	0
s__Streptococcus_sp._FDAARGOS_192	0
s__Streptococcus_sp._HMSC034B04	0
s__Streptococcus_sp._HMSC034E12	0
s__Streptococcus_sp._HMSC034F02	0
s__Streptococcus_sp._HMSC056D07	0
s__Streptococcus_sp._HMSC057G03	0
s__Streptococcus_sp._HMSC064H09	0
s__Streptococcus_sp._HMSC065C01	0
s__Streptococcus_sp._HMSC065E03	0
s__Streptococcus_sp._HMSC065H07	0
s__Streptococcus_sp._HMSC072D03	0
s__Streptococcus_sp._HMSC072G04	0
s__Streptococcus_sp._HMSC073D05	0
s__Streptococcus_sp._HMSC074F05	0
s__Streptococcus_sp._HMSC076C09	0
s__Streptococcus_sp._HMSC078D09	0
s__Streptococcus_sp._HMSC078H03	0
s__Streptococcus_sp._HMSC078H12	0
s__Streptococcus_sp._HMSC10E12	0
s__Streptococcus_sp._HPH0090	0
s__Streptococcus_sp._NLAE-zl-C503	0
s__Streptococcus_sp._oral_taxon_071	0
s__Streptococcus_urinalis	0
s__Streptococcus_vestibularis	0
s__Synergistes_sp._3_1_syn1	0
s__Tetzosporium_hominis	0
s__Trueperella_pyogenes	0
s__Turicibacter_sanguinis	0
s__Veillonella_dispar	0
s__Veillonella_sp._3_1_44	0
s__Veillonella_sp._6_1_27	0
s__Victivallales_bacterium_CCUG_44730	0
s__Yersinia_frederiksenii	0
