# Supplementary material for: BIOME-Preserve: A novel storage and transport medium for preserving anaerobic microbiota samples for culture recovery
Source: PLoS One. 2022 Jan 21;17(1):e0261820. doi: 10.1371/journal.pone.0261820 (PMC8782539; doi:10.1371/journal.pone.0261820)
Supplement: S10 Table — Both the maximum detected relative abundance of a species on each media type as well as the total number of replicate plates of a single media type on which growth of a species was detected are listed. (XLSX) [file pone.0261820.s013.xlsx]

## Sheet: Sheet1
Table S7. Culturable species are broken down by media type. Both the maximum detected relative abundance of a species on each media type as well as the total
number of replicate plates of a single media type on which growth of a species was detected are listed.
Taxon	# Media	MAX	Recovery % Increase	CHOC #	MAX	Recovery % Increase	BRU #	MAX	Recovery % Increase	YCFA #
		CHOC		RECOVERED	BRU		RECOVERED	YCFA		RECOVERED
s__Bifidobacterium_angulatum	3	0.0001		1	0.00029		6	0.00079		14
s__Lactobacillus_casei	3	0.00011		1	0.00015		1	0.00705		7
s__Clostridium_sp._ATCC_29733	3	0.00011		1	0.0003		7	0.00018		3
s__Lachnospiraceae_bacterium_3_1_57FAA_CT1	3	0.00011		1	0.00023		5	0.00028		4
s__Clostridium_sp._M62/1	3	0.00011		2	0.00024		5	0.0002		5
s__Clostridium_sp._SS2/1	3	0.00011		1	0.00015		2	0.001		13
s__Anaeromassilibacillus_sp._Marseille-P3371	3	0.00012		2	0.00045		8	0.00022		4
s__Streptococcus_sp._HMSC10E12	3	0.00012		1	0.00012		2	0.00036		3
s__Coprobacillus_sp._8_1_38FAA	3	0.00013		1	0.00057		6	0.00031		3
s__Ruminococcus_faecis	3	0.00013		2	0.00051		12	0.00135		10
s__Blautia_sp._Marseille-P3201T	3	0.00013		1	0.00019		6	0.00021		3
s__Streptococcus_sp._HMSC072D03	3	0.00013		1	0.00017		2	0.0009		4
s__Streptococcus_parasanguinis	3	0.00014		1	0.00017		2	0.00036		4
s__Clostridiales_bacterium_KLE1615	3	0.00014		1	0.0003		3	0.00041		3
s__Olsenella_urininfantis	3	0.00015		1	0.00014		6	0.00041		9
s__Lachnospiraceae_bacterium_5_1_63FAA	3	0.00017		3	0.00023		8	0.0013		15
s__Blautia_hansenii	3	0.00018		1	0.00026		6	0.00025		5
s__Prevotella_lascolaii	3	0.00019		1	0.00011		2	0.00154		4
s__Coprobacillus_sp._29_1	3	0.00021		2	0.00101		11	0.00032		7
s__Erysipelotrichaceae_bacterium_6_1_45	3	0.00022		1	0.00019		5	0.00038		4
s__Roseburia_intestinalis	3	0.00022		1	0.00023		8	0.00296		8
s__Clostridium_butyricum	3	0.00023		1	0.00014		1	0.00039		1
s__Bifidobacterium_boum	3	0.00024		3	0.00052		4	0.0019		6
s__Lachnospiraceae_bacterium_3_1_46FAA	3	0.00024		2	0.00044		11	0.0007		10
s__Clostridium_sp._7_3_54FAA	3	0.00025		4	0.00026		9	0.00033		5
s__Coprococcus_eutactus	3	0.00026		4	0.00149		13	0.0013		10
s__Ruminococcaceae_bacterium_D16	3	0.0003		3	0.00186		10	0.00034		3
s__Blautia_sp._Marseille-P2398	3	0.00031		2	0.00121		9	0.00119		11
s__Collinsella_intestinalis	3	0.00032		4	0.00176		6	0.00049		11
s__Coprobacillus_sp._D7	3	0.00032		5	0.00105		8	0.00069		6
s__Bacteroides_mediterraneensis	3	0.00035		2	0.0047		6	0.00012		1
s__Erysipelatoclostridium_ramosum	3	0.00038		5	0.00113		8	0.00086		6
s__Coprobacillus_sp._3_3_56FAA	3	0.0004		5	0.0012		8	0.00083		6
s__Clostridium_sp._AT4	3	0.00041		3	0.00058		10	0.00024		2
s__Ruminococcus_lactaris	3	0.00042		7	0.00102		18	0.00134		12
s__Dielma_fastidiosa	3	0.00045		2	0.00118		7	0.00022		1
s__Tyzzerella_nexilis	3	0.00048		3	0.00158		8	0.00062		8
s__Roseburia_inulinivorans	3	0.00052		2	0.00121		14	0.00862		8
s__Mordavella_sp._Marseille-P3756	3	0.00053		6	0.00125		14	0.00138		11
s__Coprobacillus_sp._8_2_54BFAA	3	0.00054		5	0.00163		8	0.00114		6
s__Lachnoclostridium Clostridium_lavalense	3	0.0006		4	0.00259		11	0.00029		1
s__Holdemanella_biformis	3	0.00065		3	0.004		6	0.0002		4
s__Slackia_piriformis	3	0.00067		3	0.00607		6	0.00017		2
s__Acidaminococcus_sp._HPA0509	3	0.00069		2	0.00039		2	0.00047		2
s__Bifidobacterium_breve	3	0.00069		6	0.00145		12	0.00161		18
s__Bifidobacterium_sp._12_1_47BFAA	3	0.00073		3	0.00133		4	0.0009		9
s__Lachnospiraceae_bacterium_7_1_58FAA	3	0.00076		4	0.00264		15	0.00045		5
s__Blautia_sp._Marseille-P3087	3	0.00088		5	0.00404		12	0.00868		13
s__Christensenella_minuta	3	0.00091		2	0.00236		7	0.00014		2
s__Allisonella_histaminiformans	3	0.00093		3	0.00036		3	0.0046		7
s__Bacteroides_coprocola	3	0.001		1	0.00719		4	0.00022		1
s__Prevotella_copri	3	0.00115		2	0.00611		4	0.33839		5
s__Eubacterium_hallii	3	0.00116		7	0.00454		16	0.01891		12
s__Bacteroides_finegoldii	3	0.00116		6	0.00111		11	0.00053		3
s__Fusicatenibacter_saccharivorans	3	0.00117		7	0.00223		18	0.04604		16
s__Streptococcus_salivarius	3	0.00127		5	0.00188		10	0.00693		10
s__Blautia Ruminococcus_torques	3	0.00131		7	0.0043		18	0.01099		16
s__Bifidobacterium_catenulatum	3	0.0015		6	0.00372		12	0.00333		18
s__Shigella_boydii	3	0.00168		8	0.00173		10	0.00012		1
s__Lactonifactor_longoviformis	3	0.0019		3	0.00568		6	0.00058		4
s__Hungatella_hathewayi	3	0.00203		7	0.00503		14	0.00121		7
s__Blautia_sp._SF-50	3	0.00217		5	0.00833		13	0.01398		9
s__Shigella_flexneri	3	0.00222		8	0.00187		12	0.00011		1
s__bacterium_LF-3	3	0.00232		3	0.01019		11	0.00589		6
s__Anaerostipes_hadrus	3	0.0024		9	0.00311		18	0.02218		17
s__Collinsella_bouchesdurhonensis	3	0.00248		6	0.00403		12	0.00313		12
s__Sellimonas_intestinalis	3	0.00254		4	0.01499		10	0.00108		3
s__Catenibacterium_mitsuokai	3	0.00265		5	0.00451		12	0.00328		6
s__Lachnoclostridium Clostridium_citroniae	3	0.00271		7	0.00982		12	0.00135		3
s__Blautia_sp._KLE_1732	3	0.00275		3	0.01058		8	0.01747		5
s__Blautia_massiliensis	3	0.00289		5	0.01055		18	0.01753		13
s__Blautia_hydrogenotrophica	3	0.00289		4	0.00984		12	0.00023		1
s__Lachnoclostridium Clostridium_clostridioforme	3	0.00292		7	0.00458		17	0.00084		12
s__Blautia_wexlerae	3	0.00313		6	0.00509		18	0.00555		14
s__Bifidobacterium_kashiwanohense	3	0.00344		6	0.00857		14	0.00711		18
s__Bacteroides_dorei	3	0.0036		8	0.00369		14	0.00012		1
s__Dorea_formicigenerans	3	0.00423		9	0.00233		18	0.00552		14
s__Eubacterium_rectale	3	0.00466		7	0.01646		16	0.1595		14
s__Eggerthella_sp._1_3_56FAA	3	0.00488		8	0.00514		14	0.0001		1
s__Lachnoclostridium Clostridium_symbiosum	3	0.00492		6	0.00284		11	0.00029		4
s__Candidatus_Stoquefichus_sp._SB1	3	0.00536		3	0.02321		6	0.00664		6
s__Flavonifractor_plautii	3	0.00673		9	0.01867		18	0.00023		5
s__Lachnoclostridium Clostridium_bolteae	3	0.00765		8	0.00729		17	0.00203		11
s__Eubacterium_ramulus	3	0.00799		6	0.01814		16	0.01498		10
s__Collinsella_sp._TF06-26	3	0.00929		9	0.00813		18	0.02871		17
s__Emergencia_timonensis	3	0.01153		6	0.10001		12	0.00031		3
s__Clostridiales_bacterium_1_7_47FAA	3	0.01235		8	0.02349		16	0.00212		7
s__Blautia_obeum	3	0.01291		9	0.03557		18	0.12585		17
s__Blautia Ruminococcus_gnavus	3	0.01389		6	0.01998		16	0.01209		15
s__Bacteroides_stercoris	3	0.01398		6	0.04311		12	0.00011		1
s__Collinsella_sp._4_8_47FAA	3	0.01408		9	0.0183		18	0.03715		17
s__Eubacterium_limosum	3	0.01468		3	0.05041		6	0.00015		2
s__Acidaminococcus_intestini	3	0.01471		3	0.00717		6	0.00888		6
s__Eggerthella_lenta	3	0.01783		8	0.02204		15	0.00044		3
s__Dorea_longicatena	3	0.02449		9	0.05323		18	0.11767		17
s__Bacteroides_fragilis	3	0.0253		8	0.03887		15	0.00194		2
s__Coprococcus_comes	3	0.02659		9	0.06816		18	0.08754		17
s__Faecalibacterium_prausnitzii	3	0.03529		8	0.05759		18	0.05936		16
s__Bifidobacterium_adolescentis	3	0.04376		8	0.26904		16	0.76983		17
s__Bifidobacterium_longum	3	0.04434		6	0.07883		14	0.05798		18
s__Blautia_producta	3	0.04785		5	0.06476		8	0.00178		5
s__Bifidobacterium_pseudocatenulatum	3	0.04842		6	0.12353		16	0.11806		18
s__Dialister_invisus	3	0.0501		3	0.03739		6	0.09722		6
s__Collinsella_aerofaciens	3	0.05849		9	0.05034		18	0.18925		18
s__Sutterella_wadsworthensis	3	0.0594		6	0.13432		12	0.01248		12
s__Bacteroides_vulgatus	3	0.06079		9	0.07203		18	0.00085		6
s__Escherichia_coli	3	0.12428		8	0.10802		15	0.00053		3
s__Bifidobacterium_bifidum	3	0.16009		6	0.33984		14	0.43494		18
s__Enterobacter_sp._MGH_24	2	0.00098	0.66	3	0.00059	-0.4	3	0	-1	-
s__Anaerotignum_lactatifermentans	2	0.00102	0.55	2	0.00066	-0.36	6	7e-05	-0.93	-
s__Enterobacter_sp._BIDMC92	2	0.0012	0.76	3	0.00068	-0.43	3	1e-05	-0.99	-
s__Bacteroides_sp._4_3_47FAA	2	0.00067	-0.02	4	0.00068	0.02	9	2e-05	-0.96	-
s__Peptococcus_niger	2	0.00089	0.25	2	0.00072	-0.2	2	0	-1	-
s__Alistipes_sp._AL-1	2	0.00101	0.27	3	0.0008	-0.22	2	0	-1	-
s__Alistipes_onderdonkii	2	0.00099	0.18	3	0.00084	-0.15	2	0	-1	-
s__Eubacterium_sp._SB2	2	0.00091	0.06	4	0.00086	-0.06	7	0	-1	-
s__Parabacteroides_sp._SN4	2	0.0012	0.39	6	0.00086	-0.28	13	0	-1	-
s__Lachnoclostridium Clostridium_asparagiforme	2	0.00058	-0.35	4	0.0009	0.53	9	4e-05	-0.96	-
s__Gordonibacter_pamelaeae	2	0.00056	-0.43	5	0.00097	0.75	11	7e-05	-0.93	-
s__Klebsiella_oxytoca	2	0.00054	-0.5	3	0.00109	1.01	5	1e-05	-0.99	-
s__Faecalicatena_contorta	2	0.00205	0.64	4	0.00125	-0.39	6	6e-05	-0.97	-
s__Shigella_dysenteriae	2	0.00162	0.24	8	0.0013	-0.2	9	8e-05	-0.95	-
s__Campylobacter_hominis	2	0.00286	1.14	5	0.00134	-0.53	8	0	-1	-
s__Enterobacter_sp._BIDMC_29	2	0.00303	1.22	2	0.00137	-0.55	3	4e-05	-0.99	-
s__Klebsiella_pneumoniae	2	0.00114	-0.19	2	0.0014	0.23	6	5e-05	-0.96	-
s__Enterobacter_asburiae	2	0.00222	0.58	5	0.0014	-0.37	5	1e-05	-1	-
s__Bacteroides_sp._4_1_36	2	0.00194	0.34	4	0.00145	-0.25	8	1e-05	-1	-
s__Achromobacter_sp._ATCC35328	2	0.00125	-0.15	6	0.00147	0.17	9	5e-05	-0.97	-
s__Citrobacter_sp._MGH103	2	0.00173	0.14	3	0.00151	-0.12	5	0	-1	-
s__Bacteroides_plebeius	2	0.00063	-0.62	4	0.00167	1.66	7	2e-05	-0.99	-
s__Agathobaculum_desmolans	2	0.00069	-0.6	1	0.00173	1.49	2	0.0001	-0.94	-
s__Escherichia_sp._3_2_53FAA	2	0.0021	0.1	7	0.00191	-0.09	8	4e-05	-0.98	-
s__Clostridium_sp._ATCC_BAA-442	2	0.00062	-0.68	5	0.00193	2.13	13	8e-05	-0.96	-
s__Enterobacter_sp._IF2SW-B1	2	0.00458	1.21	2	0.00208	-0.55	3	6e-05	-0.99	-
s__Peptoniphilus_lacrimalis	2	0.0022	0.04	2	0.00212	-0.03	4	1e-05	-1	-
s__Shigella_sonnei	2	0.00284	0.28	6	0.00222	-0.22	10	9e-05	-0.97	-
s__Escherichia_sp._KTE172	2	0.00256	0.15	6	0.00223	-0.13	10	9e-05	-0.97	-
s__Enterorhabdus_caecimuris	2	0.00078	-0.65	3	0.00225	1.9	6	4e-05	-0.98	-
s__Angelakisella_massiliensis	2	0.0005	-0.79	1	0.00237	3.69	4	6e-05	-0.98	-
s__Bilophila_sp._4_1_30	2	0.00087	-0.63	8	0.00237	1.72	17	0	-1	-
s__Bacteroides_salyersiae	2	0.00213	-0.12	6	0.00242	0.14	12	3e-05	-0.99	-
s__Cloacibacillus_evryensis	2	0.00128	-0.5	3	0.00258	1.01	6	0	-1	-
s__Catabacter_hongkongensis	2	0.00323	0.23	3	0.00262	-0.19	5	0	-1	-
s__Parabacteroides_distasonis	2	0.00224	-0.16	7	0.00267	0.19	15	1e-05	-1	-
s__Synergistes_sp._3_1_syn1	2	0.00162	-0.46	3	0.00301	0.85	6	0	-1	-
s__Bacteroides_sp._AR29	2	0.00434	0.31	3	0.00332	-0.24	6	0	-1	-
s__Bacteroides_ovatus	2	0.00533	0.6	5	0.00333	-0.37	11	3e-05	-0.99	-
s__Escherichia_albertii	2	0.00423	0.2	6	0.00354	-0.16	10	6e-05	-0.98	-
s__Bacteroides_sp._D20	2	0.00663	0.42	3	0.00468	-0.29	6	0	-1	-
s__Parabacteroides_johnsonii	2	0.00447	-0.14	4	0.00517	0.16	7	3e-05	-0.99	-
s__Enterobacter_cloacae_complex_Hoffmann_cluster_IV	2	0.00686	0.32	3	0.00521	-0.24	2	1e-05	-1	-
s__Alistipes_putredinis	2	0.02021	2.76	6	0.00538	-0.73	7	2e-05	-1	-
s__Alistipes_finegoldii	2	0.00917	0.66	7	0.00552	-0.4	13	0	-1	-
s__Intestinimonas_butyriciproducens	2	0.00222	-0.63	9	0.00601	1.7	17	7e-05	-0.99	-
s__Bacteroides_sp._HMSC073E02	2	0.01072	0.56	3	0.00686	-0.36	5	0	-1	-
s__Parabacteroides_sp._D26	2	0.00592	-0.17	6	0.00712	0.2	10	3e-05	-1	-
s__Gordonibacter_urolithinfaciens	2	0.00534	-0.29	3	0.00752	0.41	6	9e-05	-0.99	-
s__Bilophila_wadsworthia	2	0.00593	-0.28	9	0.00819	0.38	17	1e-05	-1	-
s__Enterobacter_mori	2	0.02527	1.89	3	0.00875	-0.65	3	1e-05	-1	-
s__Bacteroides_caccae	2	0.00301	-0.67	5	0.0091	2.03	11	1e-05	-1	-
s__Bacteroides_thetaiotaomicron	2	0.00508	-0.53	7	0.01091	1.15	14	4e-05	-1	-
s__Bacteroides_cellulosilyticus	2	0.00179	-0.85	5	0.01187	5.63	10	2e-05	-1	-
s__Parabacteroides_merdae	2	0.01537	0.21	7	0.01271	-0.17	15	6e-05	-1	-
s__Burkholderiales_bacterium_1_1_47	2	0.0038	-0.73	3	0.0142	2.73	7	0	-1	-
s__Bacteroides_massiliensis	2	0.01327	-0.13	9	0.01518	0.14	17	7e-05	-1	-
s__Parasutterella_excrementihominis	2	0.00509	-0.72	3	0.01848	2.63	10	0	-1	-
s__Intestinimonas_massiliensis	2	0.00481	-0.78	3	0.02207	3.58	13	2e-05	-1	-
s__Clostridium_phoceensis	2	0.00145	-0.94	5	0.02394	15.57	13	2e-05	-1	-
s__Ruminococcaceae_bacterium_D5	2	0.00131	-0.96	6	0.03059	22.42	11	9e-05	-1	-
s__Bacteroides_uniformis	2	0.05668	0.34	9	0.04229	-0.25	18	8e-05	-1	-
s__Odoribacter_splanchnicus	2	0.01143	-0.82	7	0.06303	4.51	14	0	-1	-
s__Alloprevotella_tannerae	2	0.00097	3.61	1	0.00021	-0.78	2	0	-1	-
s__Enterobacter_sp._NFIX59	2	0.00053	0.81	3	0.0003	-0.45	2	0	-1	-
s__Enterobacter_cloacae	2	0.00081	0.87	3	0.00043	-0.47	2	0	-1	-
s__Lelliottia_amnigena	2	0.0005	0.14	3	0.00044	-0.13	3	0	-1	-
s__Raoultibacter_massiliensis	2	0.00062	0.32	6	0.00047	-0.24	11	2e-05	-0.97	-
s__Bacteroides_sp._3_1_40A	2	0.0006	0.22	5	0.0005	-0.18	9	1e-05	-0.99	-
s__Parabacteroides_sp._HGS0025	2	0.00026	-0.49	2	0.00051	0.96	4	0	-1	-
s__Escherichia_fergusonii	2	0.00047	-0.1	5	0.00052	0.11	7	3e-05	-0.94	-
s__Escherichia_sp._KTE114	2	0.00032	-0.42	5	0.00055	0.73	6	5e-05	-0.9	-
s__Anaerotruncus_colihominis	2	0.0001	-0.83	1	0.0006	4.91	4	7e-05	-0.89	-
s__Eisenbergiella_tayi	2	0.00032	-0.49	1	0.00063	0.96	7	3e-05	-0.95	-
s__Pseudoflavonifractor_capillosus	2	0.00016	-0.77	1	0.00071	3.39	8	4e-05	-0.95	-
s__Butyricicoccus_pullicaecorum	2	0.00018	-0.76	2	0.00072	3.09	5	4e-05	-0.95	-
s__Holdemania_filiformis	2	0.0003	-0.6	4	0.00075	1.51	12	8e-05	-0.9	-
s__Fournierella_massiliensis	2	0.00012	-0.89	1	0.00108	7.79	6	0.0001	-0.91	-
s__Butyricimonas_virosa	2	0.00018	-0.85	1	0.00123	5.82	3	0	-1	-
s__Alistipes_shahii	2	0.0004	-0.7	5	0.00133	2.33	8	0	-1	-
s__Bacteroides_intestinalis	2	0.00026	-0.84	2	0.00161	5.13	8	0	-1	-
s__Adlercreutzia_equolifaciens	2	0.00014	-0.93	1	0.00193	13.01	9	0	-1	-
s__Bacteroides_clarus	2	0.00042	-0.89	3	0.00373	7.86	6	0	-1	-
s__Sanguibacteroides_justesenii	2	0.0003	-0.94	3	0.00484	15.21	5	0	-1	-
s__Bacteroides_sp._HMSC067B03	2	0.0001	-0.1	1	0.00011	0.11	1	0	-1	-
s__Lachnospiraceae_bacterium_6_1_63FAA	2	0.0001	-0.19	1	0.00013	0.24	4	3e-05	-0.75	-
s__Klebsiella_quasipneumoniae	2	0.00011	-0.2	1	0.00013	0.25	1	1e-05	-0.96	-
s__Paenibacillus_sp._VT-16-81	2	0.00014	0.05	2	0.00014	-0.05	1	0	-0.98	-
s__Klebsiella_aerogenes	2	0.00013	-0.1	1	0.00014	0.11	2	1e-05	-0.94	-
s__Streptobacillus_moniliformis	2	0.00017	0.2	3	0.00014	-0.16	2	1e-05	-0.96	-
s__Raoultella_ornithinolytica	2	0.00013	-0.12	2	0.00014	0.13	2	1e-05	-0.95	-
s__Collinsella_ihuae	2	0.0001	-0.31	1	0.00015	0.45	1	1e-05	-0.93	-
s__Alistipes_senegalensis	2	0.00014	-0.15	2	0.00016	0.18	2	0	-1	-
s__Alistipes_obesi	2	0.00027	0.67	4	0.00016	-0.4	6	0	-1	-
s__Veillonella_parvula	2	0.00014	-0.19	1	0.00018	0.24	1	2e-05	-0.9	-
s__Ruthenibacterium_lactatiformans	2	0.00015	-0.19	1	0.00018	0.24	3	6e-05	-0.68	-
s__Bacteroides_sp._HPS0048	2	0.00013	-0.4	1	0.00021	0.67	6	0	-1	-
s__Bacteroides_sartorii	2	0.00028	0.32	4	0.00021	-0.25	6	0	-1	-
s__Bacteroides_sp._3_1_23	2	0.00034	0.62	2	0.00021	-0.38	1	0	-1	-
s__Lelliottia_nimipressuralis	2	0.00039	0.7	2	0.00023	-0.41	2	0	-0.99	-
s__Enterobacter_sp._HMSC16D10	2	0.00032	0.37	3	0.00023	-0.27	2	0	-1	-
s__Bacteroides_sp._2_2_4	2	0.00014	-0.39	2	0.00024	0.63	2	0	-1	-
s__Enterobacter_sp._NFIX58	2	0.0004	0.58	3	0.00025	-0.37	2	0	-1	-
s__Enterobacter_cloacae_complex_sp._35734	2	0.00038	0.45	2	0.00026	-0.31	2	0	-1	-
s__Clostridium_sp._D5	2	0.00036	0.37	3	0.00027	-0.27	5	1e-05	-0.97	-
s__Negativibacillus_massiliensis	2	0.00017	-0.39	1	0.00027	0.63	2	3e-05	-0.9	-
s__Klebsiella_variicola	2	0.00024	-0.11	2	0.00027	0.13	3	2e-05	-0.93	-
s__Bacteroides_xylanisolvens	2	0.00028	0	5	0.00028	0	5	0	-1	-
s__Lachnoclostridium_sp._YL32	2	0.00013	-0.55	2	0.00028	1.21	4	1e-05	-0.95	-
s__Escherichia_sp._1_1_43	2	0.00044	0.4	3	0.00031	-0.29	4	1e-05	-0.99	-
s__Parabacteroides_sp._D13	2	0.00028	-0.18	4	0.00034	0.22	5	1e-05	-0.98	-
s__Bacteroides_sp._3_1_33FAA	2	0.00033	-0.06	5	0.00035	0.07	5	2e-05	-0.95	-
s__Bacteroides_sp._9_1_42FAA	2	0.0003	-0.16	2	0.00036	0.19	6	1e-05	-0.97	-
s__Parabacteroides_sp._20_3	2	0.00026	-0.32	2	0.00038	0.47	5	0	-0.99	-
s__Parabacteroides_gordonii	2	0.00022	-0.43	2	0.00039	0.75	4	0	-1	-
s__Bacteroides_sp._2_1_33B	2	0.00034	-0.18	4	0.00041	0.22	7	0	-0.99	-
s__Salmonella_enterica	2	0.00042	0.02	4	0.00041	-0.02	6	4e-05	-0.91	-
s__Bacteroides_sp._3_1_13	2	0.00015	-0.64	1	0.00042	1.75	1	0	-1	-
s__Clostridium_sp._SN20	2	0.0002	-0.53	1	0.00042	1.15	4	2e-05	-0.95	-
s__Bacteroides_eggerthii	2	0.0002	-0.53	3	0.00042	1.15	5	0	-1	-
s__Bacteroides_sp._3_1_19	2	0.00035	-0.2	6	0.00043	0.24	7	0	-0.99	-
s__Parabacteroides_goldsteinii	2	0.00022	-0.49	4	0.00043	0.97	5	0	-1	-
s__Bacteroides_oleiciplenus	2	0.00029	-0.4	1	0.00048	0.67	2	0	-1	-
s__Bacteroides_sp._2_1_16	2	0.00034	-0.31	1	0.0005	0.45	2	3e-05	-0.95	-
s__Bacteroides_sp._Marseille-P3166	2	0.0001	-0.15	1	9e-05	-0.28	-	0.00012	0.17	1
s__Erysipelatoclostridium Clostridium_innocuum	2	0.00014	-0.62	1	0.0001	-0.73	-	0.00036	1.62	4
s__Eubacterium_ventriosum	2	7e-05	-0.94	-	0.00117	0.04	8	0.00113	-0.04	9
s__Streptococcus_sp._400_SSPC	2	7e-05	-0.94	-	0.00116	0.1	1	0.00106	-0.09	2
s__Streptococcus_anginosus	2	8e-05	-0.98	-	0.0039	1.15	3	0.00182	-0.53	1
s__Streptococcus_sp._A12	2	9e-05	-0.91	-	0.00096	0.12	1	0.00086	-0.1	1
s__Streptococcus_sp._1171_SSPC	2	9e-05	-0.93	-	0.00132	0.01	1	0.00131	-0.01	2
s__Streptococcus_sp._HMSC073A12	2	1e-05	-0.98	-	0.00065	1.02	1	0.00032	-0.5	1
s__Streptococcus_sp._HMSC034F02	2	2e-05	-0.97	-	0.00069	1.05	1	0.00034	-0.51	1
s__Streptococcus_sp._HMSC056D07	2	2e-05	-0.97	-	0.00079	0.61	1	0.00049	-0.38	1
s__Faecalitalea_cylindroides	2	8e-05	-0.92	-	0.00105	5.47	7	0.00016	-0.85	4
s__Bifidobacterium_dentium	2	1e-05	-1	-	0.00015	-0.97	1	0.0049	31.48	4
s__Bifidobacterium_gallinarum	2	3e-05	-0.94	-	0.00016	-0.69	1	0.0005	2.23	10
s__Prevotella_sp._Marseille-P4119	2	5e-05	-0.98	-	0.00011	-0.95	1	0.00223	19.91	4
s__Roseburia_faecis	2	6e-05	-0.99	-	0.00022	-0.97	3	0.00709	30.58	4
s__Gemmiger_formicilis	2	6e-05	-0.96	-	0.00044	-0.7	6	0.00149	2.36	6
s__Lactobacillus_paracasei	2	6e-05	-0.99	-	0.0001	-0.98	1	0.00515	48.66	7
s__Eubacterium_eligens	2	6e-05	-0.94	-	0.00023	-0.78	8	0.00107	3.63	7
s__Roseburia_hominis	2	8e-05	-0.93	-	0.00018	-0.82	4	0.00103	4.65	7
s__Streptococcus_sp._HMSC064D12	2	9e-05	-0.85	-	0.00011	-0.8	1	0.00055	3.99	3
s__Kandleria_vitulina	2	1e-05	-0.95	-	0.00017	0.34	2	0.00013	-0.25	4
s__Merdibacter_massiliensis	2	1e-05	-0.91	-	0.00016	0.11	1	0.00015	-0.1	1
s__Streptococcus_urinalis	2	1e-05	-0.97	-	0.00049	0.6	1	0.00031	-0.37	1
s__Streptococcus_sp._I-P16	2	2e-05	-0.91	-	0.00016	-0.11	1	0.00019	0.13	1
s__Prevotella_bivia	2	2e-05	-0.95	-	0.0001	-0.79	1	0.00047	3.75	2
s__Streptococcus_sp._I-G2	2	3e-05	-0.9	-	0.00024	-0.1	1	0.00027	0.11	1
s__Streptococcus_australis	2	3e-05	-0.92	-	0.00034	-0.01	1	0.00035	0.01	1
s__Faecalitalea_sp._Marseille-P3755	2	6e-05	-0.4	-	0.0001	-0.05	1	0.00011	0.05	1
s__Erysipelatoclostridium Clostridium_saccharogumia	2	8e-05	-0.73	-	0.00022	-0.21	4	0.00028	0.27	4
s__Erysipelotrichaceae_bacterium_21_3	2	9e-05	-0.66	-	0.0002	-0.3	4	0.00028	0.42	4
s__Bacteroides_fluxus	1	0.0001	0.04	1	0.0001	-0.04	-	0	-1	-
s__Butyricimonas_sp._Marseille-P4593	1	0.0001	0.13	1	9e-05	-0.11	-	0	-0.99	-
s__Escherichia_marmotae	1	0.00011	0.18	2	9e-05	-0.15	-	0	-0.96	-
s__Lachnoclostridium Clostridium_scindens	1	0.00012	0.98	1	6e-05	-0.5	-	6e-05	-0.52	-
s__Odoribacter_laneus	1	0.00012	0.35	2	9e-05	-0.26	-	0	-0.99	-
s__Enterobacter_sp._ZOR0014	1	0.00012	2	1	4e-05	-0.67	-	0	-1	-
s__Lachnospiraceae_bacterium_5_1_57FAA	1	0.00013	0.82	1	7e-05	-0.45	-	2e-05	-0.85	-
s__Enterobacter_sp._E20	1	0.00013	0.34	1	9e-05	-0.26	-	0	-1	-
s__Enterobacter_cloacae_complex_Hoffmann_cluster_III	1	0.00019	1.07	2	9e-05	-0.52	-	0	-0.99	-
s__Enterobacter_hormaechei	1	0.0002	1	2	0.0001	-0.5	-	0	-1	-
s__Neglecta_timonensis	1	2e-05	-0.98	-	0.00099	37.3	5	3e-05	-0.97	-
s__Phocea_massiliensis	1	4e-05	-0.96	-	0.0008	21.38	13	1e-05	-0.99	-
s__Peptoniphilus_sp._HMSC062D09	1	5e-05	-0.92	-	0.00065	11.71	2	0	-1	-
s__Paraprevotella_clara	1	9e-05	-0.88	-	0.00071	7.14	1	0	-1	-
s__Lachnoclostridium Clostridium_hylemonae	1	0.0001	-0.88	-	0.00082	7.48	2	1e-05	-0.99	-
s__Streptococcus_sp._HMSC062D07	1	0	-0.99	-	0.0002	2.24	1	6e-05	-0.69	-
s__Streptococcus_sp._HMSC034B04	1	0	-0.98	-	0.0001	1.63	1	4e-05	-0.62	-
s__Anaerococcus_sp._HMSC068A02	1	1e-05	-0.95	-	0.00013	19.12	1	0	-0.99	-
s__Streptococcus_gordonii	1	1e-05	-0.88	-	0.0001	7.51	1	0	-0.97	-
s__Bacteroides_sp._Marseille-P3208T	1	2e-05	-0.92	-	0.00021	11.35	1	0	-0.98	-
s__Erysipelatoclostridium Clostridium_spiroforme	1	2e-05	-0.9	-	0.00018	2.81	2	5e-05	-0.74	-
s__Gabonibacter_massiliensis	1	2e-05	-0.94	-	0.00031	16	2	0	-1	-
s__Acidaminococcus_fermentans	1	2e-05	-0.84	-	0.00012	1.53	1	5e-05	-0.6	-
s__Ruminococcus_sp._AT10	1	2e-05	-0.86	-	0.00016	1.01	1	8e-05	-0.5	-
s__Ileibacterium_massiliense	1	3e-05	-0.89	-	0.00023	2.88	2	6e-05	-0.74	-
s__Pseudoflavonifractor_sp._Marseille-P3106	1	3e-05	-0.82	-	0.00015	4.45	4	2e-05	-0.85	-
s__Massiliomicrobiota_timonensis	1	3e-05	-0.72	-	0.0001	2.56	1	2e-05	-0.85	-
s__Levyella_massiliensis	1	4e-05	-0.76	-	0.00015	3.11	1	1e-05	-0.97	-
s__Lachnoclostridium Clostridium_glycyrrhizinilyticum	1	4e-05	-0.69	-	0.00012	1.48	1	5e-05	-0.6	-
s__Akkermansia_muciniphila	1	4e-05	-0.77	-	0.00017	3.34	2	1e-05	-0.96	-
s__Subdoligranulum_sp._4_3_54A2FAA	1	4e-05	-0.66	-	0.00013	0.82	2	7e-05	-0.45	-
s__Lachnoclostridium Clostridium_saccharolyticum	1	5e-05	-0.58	-	0.00011	0.32	1	8e-05	-0.24	-
s__Enterorhabdus_mucosicola	1	5e-05	-0.61	-	0.00013	1.56	3	1e-05	-0.9	-
s__Streptococcus_sanguinis	1	5e-05	-0.86	-	0.00038	6.35	3	5e-05	-0.87	-
s__Eubacterium_pyruvativorans	1	5e-05	-0.84	-	0.00034	5.4	3	0	-1	-
s__Provencibacterium_massiliense	1	5e-05	-0.8	-	0.00027	4.06	6	3e-05	-0.87	-
s__Parabacteroides_timonensis	1	6e-05	-0.47	-	0.00011	0.87	1	0	-0.99	-
s__Bacteroides_barnesiae	1	6e-05	-0.74	-	0.00023	2.82	1	0	-0.98	-
s__Clostridium_sp._KLE_1755	1	8e-05	-0.3	-	0.00011	0.42	1	1e-05	-0.9	-
s__Klebsiella_michiganensis	1	8e-05	-0.58	-	0.00019	1.4	1	0	-0.99	-
s__Eubacterium_callanderi	1	8e-05	-0.65	-	0.00023	1.86	3	0	-0.99	-
s__Mediterranea_massiliensis	1	9e-05	-0.72	-	0.00032	2.54	4	3e-05	-0.91	-
s__Peptoniphilus_harei	1	9e-05	-0.47	-	0.00017	0.9	1	0	-1	-
s__Klebsiella_sp._MS_92-3	1	9e-05	-0.1	-	0.0001	0.11	1	0	-0.98	-
s__Bacteroides_nordii	1	0.0001	-0.63	-	0.00026	1.67	6	0	-1	-
s__Holdemania_sp._Marseille-P2844	1	0.0001	-0.43	-	0.00017	0.77	4	2e-05	-0.89	-
s__Streptococcus_sp._F0441	1	0	-1	-	0	-0.99	-	0.00019	106.63	1
s__Streptococcus_sp._oral_taxon_071	1	0	-1	-	0	-0.99	-	0.00019	84.12	1
s__Prevotella_conceptionensis	1	0	-0.99	-	0	-0.98	-	0.00016	59.55	1
s__Prevotella_bryantii	1	0	-0.99	-	0	-0.98	-	0.00013	57	1
s__Prevotella_buccalis	1	0	-0.99	-	1e-05	-0.97	-	0.00032	33.89	2
s__Lactobacillus_rhamnosus	1	0	-0.97	-	0	-0.98	-	0.00011	32.91	1
s__Streptococcus_oralis	1	0	-0.99	-	2e-05	-0.94	-	0.0004	16.42	1
s__Ruminococcus_bicirculans	1	0	-0.99	-	3e-05	-0.91	-	0.00037	10.67	1
s__Fusicatenibacter_sp._2789STDY5834925	1	1e-05	-0.88	-	5e-05	-0.48	-	0.00011	0.92	1
s__Cellulomonas_carbonis	1	2e-05	-0.87	-	1e-05	-0.91	-	0.00012	6.7	1
s__Enterococcus_faecalis	1	2e-05	-0.94	-	2e-05	-0.93	-	0.00029	13.14	1
s__Lachnospiraceae_bacterium_TF01-11	1	2e-05	-0.82	-	4e-05	-0.66	-	0.00011	1.98	1
s__Bifidobacterium_thermophilum	1	2e-05	-0.81	-	3e-05	-0.71	-	0.00011	2.46	1
s__Lachnospiraceae_bacterium_6_1_37FAA	1	2e-05	-0.83	-	4e-05	-0.64	-	0.00013	1.82	1
s__Streptococcus_sp._HMSC065H07	1	2e-05	-0.8	-	3e-05	-0.72	-	0.00011	2.55	1
s__Streptococcus_vestibularis	1	3e-05	-0.78	-	3e-05	-0.76	-	0.00012	3.25	1
s__Streptococcus_sp._HMSC064H09	1	3e-05	-0.89	-	5e-05	-0.8	-	0.00025	4.02	2
s__Streptococcus_thermophilus	1	3e-05	-0.78	-	3e-05	-0.76	-	0.00013	3.25	1
s__Senegalimassilia_anaerobia	1	3e-05	-0.82	-	6e-05	-0.64	-	0.00016	1.81	2
s__Lachnospiraceae_bacterium_1_4_56FAA	1	3e-05	-0.73	-	7e-05	-0.41	-	0.00011	0.68	1
s__Bacteroides_pectinophilus	1	3e-05	-0.92	-	9e-05	-0.79	-	0.00042	3.86	3
s__Collinsella_phocaeensis	1	3e-05	-0.71	-	4e-05	-0.7	-	0.00012	2.29	1
s__Phoenicibacter_massiliensis	1	4e-05	-0.85	-	6e-05	-0.75	-	0.00025	2.93	4
s__Streptococcus_sp._HMSC068F04	1	4e-05	-0.86	-	6e-05	-0.8	-	0.00028	4.09	2
s__Streptococcus_sp._HMSC078H03	1	5e-05	-0.76	-	6e-05	-0.7	-	0.00021	2.38	2
s__Eisenbergiella_massiliensis	1	5e-05	-0.82	-	9e-05	-0.66	-	0.00027	1.98	2
s__Prevotella_stercorea	1	6e-05	-0.7	-	3e-05	-0.85	-	0.00019	2.38	2
s__Enterococcus_durans	1	6e-05	-0.7	-	3e-05	-0.84	-	0.00019	2.36	1
s__Lachnospira_pectinoschiza	1	6e-05	-0.66	-	8e-05	-0.56	-	0.00018	1.25	2
s__Streptococcus_sp._HMSC078H12	1	6e-05	-0.8	-	9e-05	-0.72	-	0.00032	2.52	3
s__Eggerthella_sp._YY7918	1	6e-05	-0.66	-	7e-05	-0.65	-	0.00019	1.84	4
s__Streptococcus_sp._FDAARGOS_192	1	7e-05	-0.8	-	9e-05	-0.75	-	0.00037	3.05	3
s__Streptococcus_sp._449_SSPC	1	9e-05	-0.76	-	0.0001	-0.73	-	0.00036	2.77	2
s__Butyrivibrio_crossotus	1	1e-05	-0.98	-	4e-05	-0.93	-	0.00053	13.51	1
s__Prevotellamassilia_timonensis	1	3e-05	-0.94	-	2e-05	-0.96	-	0.00056	16	4
s__Bacteroides_bouchesdurhonensis	-	6e-05		-	2e-05		-	0.0001		-
s__Lachnospiraceae_bacterium_9_1_43BFAA	-	1e-05		-	3e-05		-	0.0001		-
s__Libanicoccus_massiliensis	-	2e-05		-	6e-05		-	9e-05		-
s__Bifidobacterium_scardovii	-	0		-	0		-	9e-05		-
s__Streptococcus_infantis	-	0		-	1e-05		-	8e-05		-
s__Lactobacillus_sp._HMSC25A02	-	0		-	0		-	8e-05		-
s__Lactobacillus_composti	-	0		-	0		-	8e-05		-
s__Bifidobacterium_saguini	-	1e-05		-	2e-05		-	8e-05		-
s__Bacteroidales_bacterium_KA00344	-	0		-	0		-	7e-05		-
s__Streptococcus_sp._HMSC034E12	-	0		-	7e-05		-	7e-05		-
s__Streptococcus_sp._F0442	-	5e-05		-	8e-05		-	7e-05		-
s__Bacillus_coagulans	-	0		-	0		-	7e-05		-
s__Clostridioides_difficile	-	3e-05		-	0.0001		-	7e-05		-
s__Corynebacterium_pyruviciproducens	-	1e-05		-	4e-05		-	6e-05		-
s__Hespellia_stercorisuis	-	2e-05		-	3e-05		-	6e-05		-
s__Streptococcus_sp._HMSC065C01	-	5e-05		-	2e-05		-	6e-05		-
s__Eubacterium_sp._YI	-	2e-05		-	6e-05		-	6e-05		-
s__Bittarella_massiliensis	-	3e-05		-	8e-05		-	6e-05		-
s__Prevotella_melaninogenica	-	1e-05		-	1e-05		-	6e-05		-
s__Anaeroglobus_geminatus	-	5e-05		-	2e-05		-	6e-05		-
s__Eubacterium_plexicaudatum	-	1e-05		-	2e-05		-	6e-05		-
s__Streptococcus_sp._C150	-	1e-05		-	1e-05		-	5e-05		-
s__Lactobacillus_rogosae	-	8e-05		-	9e-05		-	5e-05		-
s__Massilioclostridium_coli	-	2e-05		-	5e-05		-	5e-05		-
s__Eubacterium_sp._3_1_31	-	3e-05		-	5e-05		-	5e-05		-
s__Prevotella_albensis	-	0		-	0		-	5e-05		-
s__Lachnospiraceae_bacterium_2_1_46FAA	-	1e-05		-	4e-05		-	5e-05		-
s__Clostridium_sp._L2-50	-	2e-05		-	7e-05		-	5e-05		-
s__Streptococcus_pseudopneumoniae	-	0		-	0		-	5e-05		-
s__Streptococcus_sp._HMSC072C09	-	1e-05		-	1e-05		-	5e-05		-
s__Collinsella_tanakaei	-	2e-05		-	1e-05		-	4e-05		-
s__Lachnospiraceae_bacterium_3-1	-	0		-	1e-05		-	4e-05		-
s__Absiella_dolichum	-	4e-05		-	9e-05		-	4e-05		-
s__Lachnoclostridium_phocaeense	-	2e-05		-	2e-05		-	4e-05		-
s__Streptococcus_sp._HMSC061E03	-	2e-05		-	2e-05		-	4e-05		-
s__Lachnospiraceae_bacterium_3-2	-	4e-05		-	5e-05		-	4e-05		-
s__Streptococcus_sp._HMSC072G04	-	1e-05		-	2e-05		-	4e-05		-
s__Streptococcus_intermedius	-	0		-	6e-05		-	4e-05		-
s__Streptococcus_sp._NLAE-zl-C503	-	0		-	0		-	4e-05		-
s__Coprococcus_sp._HPP0074	-	2e-05		-	5e-05		-	4e-05		-
s__Collinsella_stercoris	-	1e-05		-	3e-05		-	4e-05		-
s__Bifidobacterium_minimum	-	1e-05		-	1e-05		-	4e-05		-
s__Marvinbryantia_formatexigens	-	2e-05		-	4e-05		-	4e-05		-
s__Olegusella_massiliensis	-	0		-	4e-05		-	3e-05		-
s__Streptococcus_pasteurianus	-	2e-05		-	3e-05		-	3e-05		-
s__Coprococcus_sp._HPP0048	-	1e-05		-	2e-05		-	3e-05		-
s__Subdoligranulum_variabile	-	2e-05		-	7e-05		-	3e-05		-
s__Pediococcus_acidilactici	-	0		-	0		-	3e-05		-
s__Enorma_phocaeensis	-	1e-05		-	1e-05		-	3e-05		-
s__Streptococcus_equi	-	0		-	6e-05		-	3e-05		-
s__Ruminococcus_callidus	-	2e-05		-	4e-05		-	3e-05		-
s__Propionimicrobium_lymphophilum	-	1e-05		-	1e-05		-	3e-05		-
s__Lactobacillus_aviarius	-	1e-05		-	2e-05		-	3e-05		-
s__Streptococcus_mutans	-	0		-	0		-	3e-05		-
s__Lactobacillus_sp._HMSC061B07	-	0		-	0		-	3e-05		-
s__Acetivibrio_ethanolgignens	-	3e-05		-	7e-05		-	3e-05		-
s__Lactobacillus_parabuchneri	-	0		-	0		-	3e-05		-
s__Streptococcus_sp._HPH0090	-	0		-	1e-05		-	3e-05		-
s__Prevotella_multisaccharivorax	-	0		-	0		-	3e-05		-
s__Traorella_massiliensis	-	2e-05		-	3e-05		-	3e-05		-
s__Streptococcus_mitis	-	1e-05		-	1e-05		-	3e-05		-
s__Lactobacillus_ruminis	-	0		-	0		-	3e-05		-
s__Streptococcus_sp._HMSC065E03	-	1e-05		-	1e-05		-	3e-05		-
s__Bifidobacterium_animalis	-	0		-	2e-05		-	3e-05		-
s__Enterococcus_cecorum	-	1e-05		-	1e-05		-	2e-05		-
s__Erysipelotrichaceae_bacterium_2_2_44A	-	3e-05		-	6e-05		-	2e-05		-
s__Clostridium_sp._SY8519	-	1e-05		-	1e-05		-	2e-05		-
s__Eubacteriaceae_bacterium_CHKCI004	-	5e-05		-	4e-05		-	2e-05		-
s__Atopobium_minutum	-	0		-	0		-	2e-05		-
s__Prevotella_bergensis	-	0		-	0		-	2e-05		-
s__Bifidobacterium_subtile	-	1e-05		-	0		-	2e-05		-
s__Enorma_massiliensis	-	1e-05		-	1e-05		-	2e-05		-
s__Ruminococcus_champanellensis	-	1e-05		-	7e-05		-	2e-05		-
s__Eggerthellaceae_bacterium_AT8	-	1e-05		-	2e-05		-	2e-05		-
s__Campylobacter_sp._P0106	-	1e-05		-	4e-05		-	2e-05		-
s__Merdimonas_faecis	-	1e-05		-	2e-05		-	2e-05		-
s__Lactobacillus_sp._HMSC056D05	-	0		-	0		-	2e-05		-
s__Catonella_morbi	-	2e-05		-	3e-05		-	2e-05		-
s__Olsenella_phocaeensis	-	0		-	1e-05		-	2e-05		-
s__Lachnospiraceae_bacterium_A2	-	3e-05		-	4e-05		-	2e-05		-
s__Lactobacillus_sp._HMSC068B07	-	0		-	0		-	2e-05		-
s__Coriobacteriaceae_bacterium_68-1-3	-	2e-05		-	2e-05		-	2e-05		-
s__Streptococcus_sp._HMSC078D09	-	1e-05		-	2e-05		-	2e-05		-
s__Lactobacillus_paraplantarum	-	0		-	0		-	2e-05		-
s__Lachnospiraceae_bacterium_2_1_58FAA	-	1e-05		-	2e-05		-	2e-05		-
s__Clostridium_paraputrificum	-	1e-05		-	2e-05		-	2e-05		-
s__Lachnoanaerobaculum_sp._OBRC5-5	-	3e-05		-	6e-05		-	2e-05		-
s__Streptococcus_sp._HMSC073D05	-	1e-05		-	1e-05		-	2e-05		-
s__Lactobacillus_helveticus	-	0		-	0		-	2e-05		-
s__Anaerotruncus_sp._G32012	-	1e-05		-	2e-05		-	2e-05		-
s__Clostridiales_bacterium_KA00274	-	1e-05		-	1e-05		-	2e-05		-
s__Lactobacillus_sp._HMSC17G08	-	0		-	0		-	2e-05		-
s__Prevotella_ihumii	-	9e-05		-	6e-05		-	2e-05		-
s__Bacteroides_pyogenes	-	1e-05		-	1e-05		-	2e-05		-
s__Ruminococcus_flavefaciens	-	0		-	0		-	2e-05		-
s__Johnsonella_ignava	-	1e-05		-	4e-05		-	1e-05		-
s__Fusobacterium_naviforme	-	1e-05		-	2e-05		-	1e-05		-
s__bacterium_OL-1	-	0		-	1e-05		-	1e-05		-
s__Bacteroides_coprophilus	-	5e-05		-	7e-05		-	1e-05		-
s__Stomatobaculum_longum	-	1e-05		-	2e-05		-	1e-05		-
s__Olsenella_provencensis	-	0		-	1e-05		-	1e-05		-
s__Lactococcus_lactis	-	1e-05		-	2e-05		-	1e-05		-
s__Bifidobacterium_callitrichos	-	0		-	0		-	1e-05		-
s__Bifidobacterium_sp._AGR2158	-	0		-	0		-	1e-05		-
s__Streptococcus_sp._HMSC057G03	-	1e-05		-	1e-05		-	1e-05		-
s__Blautia_schinkii	-	2e-05		-	3e-05		-	1e-05		-
s__Asaccharospora_irregularis	-	0		-	0		-	1e-05		-
s__Dorea_sp._5-2	-	1e-05		-	2e-05		-	1e-05		-
s__Streptococcus_agalactiae	-	0		-	0		-	1e-05		-
s__Clostridium_polynesiense	-	0		-	1e-05		-	1e-05		-
s__Bifidobacterium_biavatii	-	0		-	0		-	1e-05		-
s__Streptococcus_sp._HMSC074F05	-	1e-05		-	1e-05		-	1e-05		-
s__Collinsella_sp._Marseille-P3740	-	0		-	1e-05		-	1e-05		-
s__Megasphaera_sp._MJR8396C	-	1e-05		-	2e-05		-	1e-05		-
s__Intestinibacter_bartlettii	-	1e-05		-	1e-05		-	1e-05		-
s__Ruminiclostridium Clostridium_methylpentosum	-	6e-05		-	9e-05		-	1e-05		-
s__Oribacterium_sp._oral_taxon_078	-	2e-05		-	1e-05		-	1e-05		-
s__Collinsella_vaginalis	-	0		-	1e-05		-	1e-05		-
s__Sharpea_azabuensis	-	0		-	1e-05		-	1e-05		-
s__Erysipelotrichaceae_bacterium_5_2_54FAA	-	0		-	1e-05		-	1e-05		-
s__Olsenella_sp._kh2p3	-	0		-	0		-	1e-05		-
s__Ruminiclostridium Eubacterium_siraeum	-	1e-05		-	2e-05		-	1e-05		-
s__Bifidobacterium_aesculapii	-	0		-	1e-05		-	1e-05		-
s__Clostridium_sp._HMSC19A11	-	0		-	2e-05		-	1e-05		-
s__Bariatricus_massiliensis	-	7e-05		-	6e-05		-	1e-05		-
s__Lachnospiraceae_bacterium_10-1	-	1e-05		-	1e-05		-	1e-05		-
s__Ruminiclostridium Clostridium_leptum	-	2e-05		-	6e-05		-	1e-05		-
s__Anaerostipes_sp._3_2_56FAA	-	0		-	1e-05		-	1e-05		-
s__Candidatus_Stoquefichus_sp._KLE1796	-	1e-05		-	2e-05		-	1e-05		-
s__Bifidobacterium_stellenboschense	-	1e-05		-	1e-05		-	1e-05		-
s__Prevotella_intermedia	-	2e-05		-	1e-05		-	1e-05		-
s__Streptococcus_suis	-	0		-	1e-05		-	1e-05		-
s__Holdemania_massiliensis	-	1e-05		-	2e-05		-	1e-05		-
s__Escherichia_sp._KTE31	-	8e-05		-	6e-05		-	1e-05		-
s__Streptococcus_sp._HMSC076C09	-	1e-05		-	1e-05		-	1e-05		-
s__Clostridium_sp._ASF502	-	1e-05		-	3e-05		-	1e-05		-
s__Oribacterium_asaccharolyticum	-	0		-	0		-	1e-05		-
s__Peptostreptococcus_anaerobius	-	1e-05		-	1e-05		-	1e-05		-
s__Bifidobacterium_reuteri	-	1e-05		-	1e-05		-	1e-05		-
s__Treponema_porcinum	-	0		-	0		-	1e-05		-
s__Faecalicoccus_pleomorphus	-	0		-	1e-05		-	1e-05		-
s__Klebsiella_sp._4_1_44FAA	-	0.0001		-	0.0001		-	1e-05		-
s__Ruminococcaceae_bacterium_cv2	-	3e-05		-	0.0001		-	1e-05		-
s__Ruminococcaceae_bacterium_Marseille-P2935	-	1e-05		-	7e-05		-	1e-05		-
s__Butyrivibrio_sp._TB	-	3e-05		-	2e-05		-	1e-05		-
s__Anaerotignum_neopropionicum	-	1e-05		-	1e-05		-	1e-05		-
s__Enterococcus_sp._FDAARGOS_375	-	8e-05		-	8e-05		-	1e-05		-
s__Clostridium_sp._Marseille-P3244	-	1e-05		-	1e-05		-	0		-
s__Clostridium_cadaveris	-	0		-	1e-05		-	0		-
s__Eubacterium_sp._14-2	-	0		-	0		-	0		-
s__Ruminococcus_gauvreauii	-	4e-05		-	5e-05		-	0		-
s__Olsenella_sp._oral_taxon_807	-	0		-	0		-	0		-
s__Mogibacterium_pumilum	-	1e-05		-	3e-05		-	0		-
s__Anaerotruncus_sp._AT3	-	8e-05		-	5e-05		-	0		-
s__Bacteroides_faecis	-	4e-05		-	1e-05		-	0		-
s__Monoglobus_pectinilyticus	-	0		-	1e-05		-	0		-
s__Ruminococcus_bromii	-	0		-	0		-	0		-
s__Peptoniphilus_grossensis	-	1e-05		-	6e-05		-	0		-
s__Bacteroides_faecichinchillae	-	7e-05		-	0.0001		-	0		-
s__Desulfovibrio_piger	-	2e-05		-	1e-05		-	0		-
s__Listeria_sp._102	-	1e-05		-	2e-05		-	0		-
s__Anaerococcus_obesiensis	-	0		-	3e-05		-	0		-
s__Pantoea_stewartii	-	2e-05		-	3e-05		-	0		-
s__Citrobacter_braakii	-	3e-05		-	5e-05		-	0		-
s__Phascolarctobacterium_succinatutens	-	1e-05		-	1e-05		-	0		-
s__Christensenella_massiliensis	-	1e-05		-	2e-05		-	0		-
s__Clostridium_sp._HMSC19D07	-	2e-05		-	3e-05		-	0		-
s__Streptobacillus_hongkongensis	-	3e-05		-	4e-05		-	0		-
s__Klebsiella_sp._2N3	-	7e-05		-	8e-05		-	0		-
s__Lachnoanaerobaculum_saburreum	-	0		-	2e-05		-	0		-
s__Lachnospiraceae_bacterium_28-4	-	0		-	1e-05		-	0		-
s__Finegoldia_magna	-	5e-05		-	1e-05		-	0		-
s__Lachnospiraceae_bacterium_1_1_57FAA	-	0		-	0		-	0		-
s__Eubacterium_coprostanoligenes	-	0		-	1e-05		-	0		-
s__Veillonella_sp._3_1_44	-	2e-05		-	3e-05		-	0		-
s__Clostridiales_bacterium_Marseille-P2846	-	1e-05		-	6e-05		-	0		-
s__Gottschalkia_purinilyticum	-	1e-05		-	1e-05		-	0		-
s__Klebsiella_sp._HMSC16A12	-	5e-05		-	6e-05		-	0		-
s__Lachnospiraceae_bacterium_COE1	-	0		-	1e-05		-	0		-
s__Kluyvera_cryocrescens	-	1e-05		-	1e-05		-	0		-
s__Candidatus_Stoquefichus_massiliensis	-	0		-	1e-05		-	0		-
s__Serratia_marcescens	-	5e-05		-	7e-05		-	0		-
s__Faecalicatena_fissicatena	-	5e-05		-	3e-05		-	0		-
s__Escherichia_sp._KTE159	-	4e-05		-	4e-05		-	0		-
s__Veillonella_sp._6_1_27	-	3e-05		-	3e-05		-	0		-
s__Anaerostipes_caccae	-	1e-05		-	1e-05		-	0		-
s__Anaerococcus_vaginalis	-	0		-	3e-05		-	0		-
s__Lachnospiraceae_bacterium_A4	-	0		-	0		-	0		-
s__Solobacterium_moorei	-	0		-	1e-05		-	0		-
s__Bacteroides_zoogleoformans	-	1e-05		-	1e-05		-	0		-
s__Veillonella_dispar	-	4e-05		-	2e-05		-	0		-
s__Staphylococcus_epidermidis	-	2e-05		-	1e-05		-	0		-
s__Bacteroides_sp._2_1_22	-	3e-05		-	4e-05		-	0		-
s__Gordonibacter_massiliensis	-	6e-05		-	7e-05		-	0		-
s__Lachnospiraceae_bacterium_M18-1	-	0		-	2e-05		-	0		-
s__Lachnospiraceae_bacterium_oral_taxon_500	-	0		-	0		-	0		-
s__Citrobacter_farmeri	-	8e-05		-	7e-05		-	0		-
s__Cedecea_sp._NFIX57	-	1e-05		-	1e-05		-	0		-
s__Oscillibacter_sp._1-3	-	1e-05		-	5e-05		-	0		-
s__Firmicutes_bacterium_ASF500	-	2e-05		-	7e-05		-	0		-
s__Citrobacter_rodentium	-	5e-05		-	4e-05		-	0		-
s__Klebsiella_quasivariicola	-	3e-05		-	4e-05		-	0		-
s__Anaerococcus_sp._HMSC065G05	-	1e-05		-	2e-05		-	0		-
s__Prevotella_disiens	-	0		-	3e-05		-	0		-
s__Actinomyces_sp._oral_taxon_172	-	0		-	3e-05		-	0		-
s__Yersinia_frederiksenii	-	2e-05		-	2e-05		-	0		-
s__Anaerotruncus_rubiinfantis	-	1e-05		-	4e-05		-	0		-
s__Lachnospiraceae_bacterium_NLAE-zl-G231	-	2e-05		-	7e-05		-	0		-
s__Pluralibacter_gergoviae	-	1e-05		-	2e-05		-	0		-
s__Pantoea_sesami	-	4e-05		-	2e-05		-	0		-
s__Escherichia_sp._KTE96	-	2e-05		-	2e-05		-	0		-
s__Klebsiella_sp._D5A	-	1e-05		-	1e-05		-	0		-
s__Gabonia_massiliensis	-	1e-05		-	3e-05		-	0		-
s__Paraprevotella_xylaniphila	-	1e-05		-	9e-05		-	0		-
s__Serratia_nematodiphila	-	2e-05		-	3e-05		-	0		-
s__Parabacteroides_sp._Marseille-P3668	-	2e-05		-	2e-05		-	0		-
s__Klebsiella_cf._planticola_B43	-	3e-05		-	1e-05		-	0		-
s__Oscillibacter_sp._KLE_1745	-	0		-	5e-05		-	0		-
s__Parabacteroides_sp._CT06	-	2e-05		-	4e-05		-	0		-
s__Citrobacter_sp._MGH100	-	1e-05		-	1e-05		-	0		-
s__Clostridium_sp._1_1_41A1FAA	-	0		-	0		-	0		-
s__Alistipes_ihumii	-	2e-05		-	3e-05		-	0		-
s__Tannerella_sp._6_1_58FAA_CT1	-	3e-05		-	3e-05		-	0		-
s__Rhodococcus_opacus	-	1e-05		-	1e-05		-	0		-
s__Porphyromonas_uenonis	-	1e-05		-	2e-05		-	0		-
s__Escherichia_sp._KTE52	-	3e-05		-	4e-05		-	0		-
s__Bacteroides_sp._AR20	-	4e-05		-	7e-05		-	0		-
s__Anaerococcus_sp._HMSC075B03	-	0		-	2e-05		-	0		-
s__Peptoclostridium_acidaminophilum	-	2e-05		-	8e-05		-	0		-
s__Enterobacter_sp._MGH_7	-	2e-05		-	2e-05		-	0		-
s__Filifactor_alocis	-	0		-	0		-	0		-
s__Tetzosporium_hominis	-	4e-05		-	3e-05		-	0		-
s__Bacteroides_heparinolyticus	-	1e-05		-	2e-05		-	0		-
s__Eubacterium_aggregans	-	3e-05		-	9e-05		-	0		-
s__Arabia_massiliensis	-	2e-05		-	2e-05		-	0		-
s__Mogibacterium_diversum	-	0		-	4e-05		-	0		-
s__Prevotella_timonensis	-	1e-05		-	1e-05		-	0		-
s__Klebsiella_sp._HMSC16C06	-	8e-05		-	5e-05		-	0		-
s__Enterobacter_cloacae_complex_sp._FDA-CDC-AR_0132	-	1e-05		-	1e-05		-	0		-
s__Enterobacter_cloacae_complex_sp._ECNIH7	-	8e-05		-	4e-05		-	0		-
s__Bacteroides_gallinarum	-	5e-05		-	6e-05		-	0		-
s__Bacteroides_salanitronis	-	5e-05		-	9e-05		-	0		-
s__Bacteroides_caecimuris	-	5e-05		-	5e-05		-	0		-
s__Porphyromonas_somerae	-	4e-05		-	5e-05		-	0		-
s__Actinomyces_bouchesdurhonensis	-	0		-	1e-05		-	0		-
s__Actinomyces_sp._HMSC035G02	-	0		-	0		-	0		-
s__Enterobacter_sp._PDC34	-	3e-05		-	2e-05		-	0		-
s__Enterobacter_sp._SENG-6	-	3e-05		-	2e-05		-	0		-
s__Massilimaliae_massiliensis	-	0		-	0		-	0		-
s__Parabacteroides_sp._2_1_7	-	2e-05		-	6e-05		-	0		-
s__Parabacteroides_sp._Marseille-P3763	-	1e-05		-	1e-05		-	0		-
s__Barnesiella_viscericola	-	4e-05		-	5e-05		-	0		-
s__Coprobacter_fastidiosus	-	2e-05		-	3e-05		-	0		-
s__Oscillibacter_sp._KLE_1728	-	0		-	3e-05		-	0		-
s__Klebsiella_sp._A-Nf5	-	2e-05		-	1e-05		-	0		-
s__Bacteroides_paurosaccharolyticus	-	2e-05		-	4e-05		-	0		-
s__Rikenella_microfusus	-	3e-05		-	4e-05		-	0		-
s__Barnesiella_intestinihominis	-	3e-05		-	3e-05		-	0		-
s__Enterobacter_cloacae_complex_bacterium	-	7e-05		-	3e-05		-	0		-
s__Citrobacter_freundii_complex_sp._CFNIH3	-	3e-05		-	2e-05		-	0		-
s__Citrobacter_sp._S-77	-	2e-05		-	1e-05		-	0		-
s__Bacteroides_sp._1_1_30	-	7e-05		-	4e-05		-	0		-
s__Clostridium_disporicum	-	0		-	0		-	0		-
s__Enterobacteriaceae_bacterium_ATCC_29904	-	2e-05		-	1e-05		-	0		-
s__Enterobacter_kobei	-	6e-05		-	3e-05		-	0		-
s__Enterobacter_ludwigii	-	6e-05		-	2e-05		-	0		-
s__Enterobacter_sp._NFIX45	-	3e-05		-	1e-05		-	0		-
s__Enterobacter_sp._BWH52	-	3e-05		-	1e-05		-	0		-
s__Leclercia_sp._LSNIH1	-	2e-05		-	1e-05		-	0		-
s__Citrobacter_amalonaticus	-	2e-05		-	1e-05		-	0		-
s__Bacteroides_sp._D22	-	8e-05		-	5e-05		-	0		-
s__Mailhella_massiliensis	-	3e-05		-	0.0001		-	0		-
s__Porphyromonas_gingivalis	-	5e-05		-	0.0001		-	0		-
s__Cloacibacillus_porcorum	-	5e-05		-	9e-05		-	0		-
s__Proteus_sp._HMSC10D02	-	4e-05		-	8e-05		-	0		-
s__Paenibacillus_antibioticophila	-	0		-	7e-05		-	0		-
s__Porphyromonas_sp._HMSC077F02	-	3e-05		-	5e-05		-	0		-
s__Desulfovibrio_desulfuricans	-	1e-05		-	4e-05		-	0		-
s__Citrobacter_koseri	-	6e-05		-	4e-05		-	0		-
s__Actinomyces_naeslundii	-	0		-	4e-05		-	0		-
s__Enterobacter_cancerogenus	-	6e-05		-	4e-05		-	0		-
s__Trueperella_pyogenes	-	0		-	3e-05		-	0		-
s__Actinobaculum_sp._oral_taxon_183	-	0		-	3e-05		-	0		-
s__Porphyromonas_asaccharolytica	-	3e-05		-	3e-05		-	0		-
s__Bacteroides_helcogenes	-	2e-05		-	2e-05		-	0		-
s__Erwinia_teleogrylli	-	2e-05		-	2e-05		-	0		-
s__Enterobacteriaceae_bacterium_ENNIH1	-	2e-05		-	2e-05		-	0		-
s__Cronobacter_malonaticus	-	3e-05		-	2e-05		-	0		-
s__Raoultella_planticola	-	5e-05		-	2e-05		-	0		-
s__Bacteroides_sp._HMSC068A09	-	1e-05		-	2e-05		-	0		-
s__Alistipes_sp._Marseille-P5061	-	2e-05		-	1e-05		-	0		-
s__Coprobacter_secundus	-	1e-05		-	1e-05		-	0		-
s__Christensenella_timonensis	-	1e-05		-	1e-05		-	0		-
s__Alistipes_sp._Marseille-P2431	-	3e-05		-	1e-05		-	0		-
s__Bacteroides_sp._Marseille-P3684	-	1e-05		-	1e-05		-	0		-
s__Izhakiella_australiensis	-	2e-05		-	1e-05		-	0		-
s__Alistipes_timonensis	-	1e-05		-	1e-05		-	0		-
s__Enterobacter_sp._Crenshaw	-	2e-05		-	1e-05		-	0		-
s__Culturomica_massiliensis	-	1e-05		-	1e-05		-	0		-
s__Alistipes_sp._CHKCI003	-	1e-05		-	1e-05		-	0		-
s__Actinomyces_sp._HPA0247	-	0		-	1e-05		-	0		-
s__Serratia_sp._SSNIH1	-	2e-05		-	1e-05		-	0		-
s__Enterobacteriaceae_bacterium_strain_FGI_57	-	1e-05		-	1e-05		-	0		-
s__Serratia_sp._C-1	-	1e-05		-	0		-	0		-
s__Actinomyces_odontolyticus	-	0		-	0		-	0		-
s__Actinomyces_oris	-	0		-	0		-	0		-
s__Sanguibacter_keddieii	-	0		-	0		-	0		-
s__Actinomyces_israelii	-	0		-	0		-	0		-
s__Alistipes_indistinctus	-	1e-05		-	0		-	0		-
s__Actinomyces_dentalis	-	0		-	0		-	0		-
s__Clostridium_celatum	-	0		-	0		-	0		-
s__Corynebacterium_argentoratense	-	0		-	0		-	0		-
s__Corynebacterium_casei	-	0		-	0		-	0		-
s__Corynebacterium_durum	-	0		-	0		-	0		-
s__Lactobacillus_algidus	-	0		-	0		-	0		-
s__Leuconostoc_gelidum	-	0		-	0		-	0		-
s__Romboutsia_timonensis	-	0		-	0		-	0		-
s__Rothia_mucilaginosa	-	0		-	0		-	0		-
s__Turicibacter_sanguinis	-	0		-	0		-	0		-
s__Victivallales_bacterium_CCUG_44730	-	0		-	0		-	0		-
