# Supplementary material for: BIOME-Preserve: A novel storage and transport medium for preserving anaerobic microbiota samples for culture recovery
Source: PLoS One. 2022 Jan 21;17(1):e0261820. doi: 10.1371/journal.pone.0261820 (PMC8782539; doi:10.1371/journal.pone.0261820)
Supplement: S11 Table — High and low density plates, stratified by media type, represent all time points. Additional columns break down numbers per time point per media type. (XLSX) [file pone.0261820.s014.xlsx]

## Sheet: Sheet1
Species	Number of Replicate Sets Recovered On						# Replicates Species Recovered
	All Media	BRU	YCFA	CHOC	BRU	YCFA	MAX	MAX	MAX	BRU HD	BRU HD	BRU HD	YCFA HD	YCFA HD	YCFA HD	CHOC HD	CHOC HD	CHOC HD	BRU LD	BRU LD	BRU LD	YCFA LD	YCFA LD	YCFA LD
		High Density	High Density	High Density	Low Density	Low Density	FRESH	72HR	120HR	FRESH	72HR	120HR	FRESH	72HR	120HR	FRESH	72HR	120HR	FRESH	72HR	120HR	FRESH	72HR	120HR
Peptostreptococcus anaerobius	0	0	0	0	0	0	0	0	0	0	0	0	0	0	0	0	0	0	0	0	0	0	0	0
Bacillus coagulans	1	0	0	0	0	1	0	1	0	0	0	0	0	0	0	0	0	0	0	0	0	0	1	0
Bacteroides bouchesdurhonensis	1	0	0	0	0	1	1	0	0	0	0	0	0	0	0	0	0	0	0	0	0	1	0	0
Bacteroides faecichinchillae	1	0	0	0	1	0	1	0	0	0	0	0	0	0	0	0	0	0	1	0	0	0	0	0
Bacteroides salanitronis	1	0	0	0	1	0	0	0	1	0	0	0	0	0	0	0	0	0	0	0	1	0	0	0
Cellulomonas carbonis	1	0	0	0	0	1	1	0	0	0	0	0	0	0	0	0	0	0	0	0	0	1	0	0
Cloacibacillus porcorum	1	0	0	0	1	0	1	0	0	0	0	0	0	0	0	0	0	0	1	0	0	0	0	0
Clostridium sartagoforme	1	0	0	0	1	0	1	0	0	0	0	0	0	0	0	0	0	0	1	0	0	0	0	0
Clostridium sp. KLE 1755	1	0	0	0	1	0	0	0	1	0	0	0	0	0	0	0	0	0	0	0	1	0	0	0
Eubacterium plexicaudatum	1	0	0	0	0	1	0	0	1	0	0	0	0	0	0	0	0	0	0	0	0	0	0	1
Libanicoccus massiliensis	1	0	0	0	0	1	0	1	0	0	0	0	0	0	0	0	0	0	0	0	0	0	1	0
Mailhella massiliensis	1	0	0	0	1	0	1	0	0	0	0	0	0	0	0	0	0	0	1	0	0	0	0	0
Massiliomicrobiota timonensis	1	0	0	0	1	0	0	0	1	0	0	0	0	0	0	0	0	0	0	0	1	0	0	0
Paenibacillus antibioticophila	1	0	0	0	1	0	1	0	0	0	0	0	0	0	0	0	0	0	1	0	0	0	0	0
Parabacteroides timonensis	1	0	0	0	1	0	1	0	0	0	0	0	0	0	0	0	0	0	1	0	0	0	0	0
Porphyromonas gingivalis	1	0	0	0	1	0	1	0	0	0	0	0	0	0	0	0	0	0	1	0	0	0	0	0
Ruminococcus bicirculans	1	0	0	0	0	1	1	0	1	0	0	0	0	0	0	0	0	0	0	0	0	1	0	1
Ruminococcus sp. AT10	1	0	0	0	1	0	0	1	1	0	0	0	0	0	0	0	0	0	0	1	1	0	0	0
Streptococcus equi	1	0	0	0	1	0	0	0	1	0	0	0	0	0	0	0	0	0	0	0	1	0	0	0
Streptococcus intermedius	1	0	0	0	1	0	0	0	1	0	0	0	0	0	0	0	0	0	0	0	1	0	0	0
Streptococcus oralis	1	0	0	0	0	1	1	0	0	0	0	0	0	0	0	0	0	0	0	0	0	1	0	0
Streptococcus sp. F0441	1	0	0	0	0	1	1	0	0	0	0	0	0	0	0	0	0	0	0	0	0	1	0	0
Streptococcus sp. HMSC034B04	1	0	0	0	1	0	0	0	1	0	0	0	0	0	0	0	0	0	0	0	1	0	0	0
Streptococcus sp. HMSC034E12	1	0	0	0	1	0	0	0	1	0	0	0	0	0	0	0	0	0	0	0	1	0	0	0
Streptococcus sp. HMSC034F02	1	0	0	0	1	1	0	0	1	0	0	0	0	0	0	0	0	0	0	0	1	0	0	1
Streptococcus sp. HMSC056D07	1	0	0	0	1	1	0	0	1	0	0	0	0	0	0	0	0	0	0	0	1	0	0	1
Streptococcus sp. HMSC062D07	1	0	0	0	1	0	0	0	1	0	0	0	0	0	0	0	0	0	0	0	1	0	0	0
Streptococcus sp. HMSC073A12	1	0	0	0	1	1	0	0	1	0	0	0	0	0	0	0	0	0	0	0	1	0	0	1
Streptococcus sp. I-G2	1	0	0	0	1	1	0	0	1	0	0	0	0	0	0	0	0	0	0	0	1	0	0	1
Streptococcus sp. I-P16	1	0	0	0	1	1	0	0	1	0	0	0	0	0	0	0	0	0	0	0	1	0	0	1
Streptococcus sp. oral taxon 071	1	0	0	0	0	1	1	0	0	0	0	0	0	0	0	0	0	0	0	0	0	1	0	0
Streptococcus urinalis	1	0	0	0	1	1	0	0	1	0	0	0	0	0	0	0	0	0	0	0	1	0	0	1
Subdoligranulum variabile	1	0	0	0	1	0	0	0	1	0	0	0	0	0	0	0	0	0	0	0	1	0	0	0
Anaerotruncus sp. AT3	1	0	0	1	0	0	0	0	1	0	0	0	0	0	0	0	0	1	0	0	0	0	0	0
Bacteroides sp. D22	1	0	0	1	0	0	1	0	0	0	0	0	0	0	0	1	0	0	0	0	0	0	0	0
Bacteroides sp. Marseille-P3166	1	0	1	1	0	0	1	0	0	0	0	0	1	0	0	1	0	0	0	0	0	0	0	0
Bittarella massiliensis	1	0	1	0	0	0	1	0	0	0	0	0	1	0	0	0	0	0	0	0	0	0	0	0
Butyricimonas sp. Marseille-P4593	1	0	0	1	0	0	1	0	0	0	0	0	0	0	0	1	0	0	0	0	0	0	0	0
Clostridium butyricum	1	1	1	1	0	0	0	1	1	0	1	0	0	1	1	0	1	0	0	0	0	0	0	0
Enterobacter cloacae complex sp. ECNIH7	1	0	0	1	0	0	0	1	1	0	0	0	0	0	0	0	1	1	0	0	0	0	0	0
Enterobacter hormaechei	1	1	0	1	0	0	0	1	1	0	1	1	0	0	0	0	1	1	0	0	0	0	0	0
Enterobacter ludwigii	1	0	0	1	0	0	0	1	0	0	0	0	0	0	0	0	1	0	0	0	0	0	0	0
Enterobacter sp. ZOR0014	1	0	0	1	0	0	0	1	0	0	0	0	0	0	0	0	1	0	0	0	0	0	0	0
Enterococcus durans	1	0	1	1	0	0	0	0	1	0	0	0	0	0	1	0	0	1	0	0	0	0	0	0
Enterococcus faecalis	1	0	1	0	0	0	0	0	1	0	0	0	0	0	1	0	0	0	0	0	0	0	0	0
Enterococcus sp. FDAARGOS 375	1	1	0	1	0	0	0	0	1	0	0	1	0	0	0	0	0	1	0	0	0	0	0	0
Escherichia marmotae	1	1	0	1	0	0	0	1	1	0	1	0	0	0	0	0	1	1	0	0	0	0	0	0
Faecalitalea sp. Marseille-P3755	1	1	1	0	0	0	1	0	0	1	0	0	1	0	0	0	0	0	0	0	0	0	0	0
Fusicatenibacter sp. 2789STDY5834925	1	0	1	0	0	1	1	0	0	0	0	0	1	0	0	0	0	0	0	0	0	1	0	0
Fusobacterium equinum	1	0	0	1	1	0	1	0	0	0	0	0	0	0	0	1	0	0	1	0	0	0	0	0
Klebsiella sp. 4 1 44FAA	1	1	0	0	0	0	0	0	1	0	0	1	0	0	0	0	0	0	0	0	0	0	0	0
Klebsiella sp. HMSC16C06	1	0	0	1	0	0	0	1	0	0	0	0	0	0	0	0	1	0	0	0	0	0	0	0
Klebsiella sp. MS 92-3	1	1	0	0	0	0	0	0	1	0	0	1	0	0	0	0	0	0	0	0	0	0	0	0
Lachnoclostridium Clostridium hylemonae	1	1	0	1	1	0	1	1	0	1	0	0	0	0	0	0	1	0	1	1	0	0	0	0
Lachnospiraceae bacterium 6 1 37FAA	1	0	1	0	0	1	1	0	0	0	0	0	1	0	0	0	0	0	0	0	0	1	0	0
Lactobacillus rhamnosus	1	0	1	0	0	0	0	0	1	0	0	0	0	0	1	0	0	0	0	0	0	0	0	0
Lactobacillus rogosae	1	1	0	0	0	0	1	0	0	1	0	0	0	0	0	0	0	0	0	0	0	0	0	0
Levyella massiliensis	1	1	0	0	0	0	0	0	1	0	0	1	0	0	0	0	0	0	0	0	0	0	0	0
Merdibacter massiliensis	1	1	0	0	1	1	1	1	1	1	0	0	0	0	0	0	0	0	0	0	1	0	1	0
Prevotella ihumii	1	0	0	1	0	0	1	0	0	0	0	0	0	0	0	1	0	0	0	0	0	0	0	0
Ruminiclostridium Clostridium leptum	1	1	0	0	0	0	0	1	0	0	1	0	0	0	0	0	0	0	0	0	0	0	0	0
Ruminococcaceae bacterium cv2	1	1	0	0	0	0	0	0	1	0	0	1	0	0	0	0	0	0	0	0	0	0	0	0
Streptococcus gordonii	1	1	0	0	0	0	0	1	0	0	1	0	0	0	0	0	0	0	0	0	0	0	0	0
Streptococcus infantis	1	0	1	0	0	0	1	0	0	0	0	0	1	0	0	0	0	0	0	0	0	0	0	0
Streptococcus sp. F0442	1	0	1	0	1	0	0	1	1	0	0	0	0	1	0	0	0	0	0	0	1	0	0	0
Streptococcus sp. HMSC065C01	1	0	0	1	0	0	1	0	0	0	0	0	0	0	0	1	0	0	0	0	0	0	0	0
Streptococcus sp. HMSC065H07	1	0	1	0	0	0	0	1	1	0	0	0	0	1	1	0	0	0	0	0	0	0	0	0
Veillonella parvula	1	1	0	1	0	0	0	1	1	0	0	1	0	0	0	0	1	1	0	0	0	0	0	0
Akkermansia muciniphila	2	0	0	0	2	0	2	1	1	0	0	0	0	0	0	0	0	0	2	1	1	0	0	0
Bacteroides barnesiae	2	0	0	0	2	0	2	0	0	0	0	0	0	0	0	0	0	0	2	0	0	0	0	0
Bacteroides sp. Marseille-P3208T	2	0	0	0	2	0	2	0	0	0	0	0	0	0	0	0	0	0	2	0	0	0	0	0
Butyrivibrio crossotus	2	0	0	0	0	2	2	0	0	0	0	0	0	0	0	0	0	0	0	0	0	2	0	0
Collinsella phocaeensis	2	0	0	0	0	2	0	0	2	0	0	0	0	0	0	0	0	0	0	0	0	0	0	2
Gabonibacter massiliensis	2	0	0	0	2	0	0	2	2	0	0	0	0	0	0	0	0	0	0	2	2	0	0	0
Lachnospiraceae bacterium 1 4 56FAA	2	0	0	0	0	2	2	0	0	0	0	0	0	0	0	0	0	0	0	0	0	2	0	0
Paraprevotella clara	2	0	0	0	2	0	2	0	0	0	0	0	0	0	0	0	0	0	2	0	0	0	0	0
Prevotella bryantii	2	0	0	0	0	2	2	0	0	0	0	0	0	0	0	0	0	0	0	0	0	2	0	0
Prevotella conceptionensis	2	0	0	0	0	2	2	0	0	0	0	0	0	0	0	0	0	0	0	0	0	2	0	0
Ruminiclostridium Clostridium methylpentosum	2	0	0	0	2	0	0	0	2	0	0	0	0	0	0	0	0	0	0	0	2	0	0	0
Streptococcus australis	2	0	0	0	2	1	0	0	2	0	0	0	0	0	0	0	0	0	0	0	2	0	0	1
Bifidobacterium thermophilum	2	0	1	0	0	2	0	0	2	0	0	0	0	0	1	0	0	0	0	0	0	0	0	2
Collinsella ihuae	2	0	0	1	2	0	1	2	1	0	0	0	0	0	0	1	1	1	0	2	0	0	0	0
Eggerthella sp. YY7918	2	0	1	0	0	2	1	2	2	0	0	0	0	1	0	0	0	0	0	0	0	1	2	2
Enterorhabdus mucosicola	2	1	0	0	2	0	1	2	1	1	0	0	0	0	0	0	0	0	1	2	1	0	0	0
Erysipelatoclostridium Clostridium spiroforme	2	1	0	0	2	0	0	1	2	0	0	1	0	0	0	0	0	0	0	1	2	0	0	0
Lachnospiraceae bacterium TF01-11	2	0	1	0	0	2	2	0	1	0	0	0	1	0	0	0	0	0	0	0	0	2	0	1
Streptococcus sp. A12	2	0	1	1	1	2	1	0	2	0	0	0	1	0	0	0	0	1	0	0	1	0	0	2
Acidaminococcus fermentans	2	2	0	0	0	0	0	0	2	0	0	2	0	0	0	0	0	0	0	0	0	0	0	0
Acidaminococcus intestini	2	2	2	2	1	2	2	2	2	2	2	2	2	2	2	2	2	2	1	1	1	1	2	2
Acidaminococcus sp. HPA0509	2	2	2	2	0	0	0	2	2	0	2	2	0	2	2	0	2	2	0	0	0	0	0	0
Agathobaculum desmolans	2	2	0	2	1	1	2	0	0	2	0	0	0	0	0	2	0	0	1	0	0	1	0	0
Alistipes senegalensis	2	2	0	2	0	0	0	2	2	0	2	2	0	0	0	0	2	1	0	0	0	0	0	0
Alloprevotella tannerae	2	2	0	2	2	0	2	0	0	2	0	0	0	0	0	2	0	0	2	0	0	0	0	0
Anaerococcus sp. HMSC068A02	2	2	0	0	0	0	0	0	2	0	0	2	0	0	0	0	0	0	0	0	0	0	0	0
Bacteroides clarus	2	2	0	2	2	0	2	2	2	2	2	1	0	0	0	2	2	2	2	2	2	0	0	0
Bacteroides coprocola	2	2	0	2	2	2	2	2	2	2	0	0	0	0	0	2	0	0	2	2	2	2	0	0
Bacteroides fluxus	2	0	0	2	1	0	2	0	0	0	0	0	0	0	0	2	0	0	1	0	0	0	0	0
Bacteroides nordii	2	2	0	1	2	0	2	2	2	2	2	2	0	0	0	0	1	1	2	2	2	0	0	0
Bacteroides sp. 2 1 16	2	2	0	2	2	0	2	0	0	2	0	0	0	0	0	2	0	0	2	0	0	0	0	0
Bacteroides sp. 3 1 13	2	0	0	2	2	0	2	0	0	0	0	0	0	0	0	2	0	0	2	0	0	0	0	0
Bacteroides sp. 3 1 23	2	2	0	2	0	0	2	2	0	1	2	0	0	0	0	2	2	0	0	0	0	0	0	0
Bacteroides sp. AR29	2	2	0	2	2	0	2	2	2	2	2	2	0	0	0	2	2	2	2	2	2	0	0	0
Bacteroides sp. D20	2	2	0	2	2	0	2	2	2	2	2	2	0	0	0	2	2	2	2	2	2	0	0	0
Bacteroides sp. HMSC067B03	2	2	0	2	0	0	2	0	0	2	0	0	0	0	0	2	0	0	0	0	0	0	0	0
Bacteroides sp. HMSC073E02	2	2	0	2	2	0	2	2	2	2	2	2	0	0	0	2	2	2	2	2	1	0	0	0
Bacteroides sp. HPS0048	2	2	0	2	2	0	2	2	2	1	2	2	0	0	0	2	0	0	2	2	2	0	0	0
Bifidobacterium boum	2	2	2	2	2	2	2	2	2	0	2	2	2	2	2	1	2	2	0	2	2	2	2	2
Bifidobacterium dentium	2	0	2	0	2	1	1	2	2	0	0	0	1	2	2	0	0	0	0	0	2	0	1	0
Butyricimonas virosa	2	0	0	2	2	0	2	2	2	0	0	0	0	0	0	2	0	0	2	2	2	0	0	0
Candidatus Stoquefichus sp. SB1	2	2	2	2	2	2	2	2	2	2	2	2	2	2	2	2	2	2	2	2	2	2	2	2
Citrobacter sp. MGH103	2	2	0	2	2	0	2	2	2	2	2	2	0	0	0	2	2	2	0	2	1	0	0	0
Cloacibacillus evryensis	2	2	0	2	2	0	2	2	2	2	2	2	0	0	0	2	2	2	1	2	2	0	0	0
Eisenbergiella massiliensis	2	0	2	0	0	2	2	0	0	0	0	0	2	0	0	0	0	0	0	0	0	2	0	0
Enterobacter cloacae	2	2	0	2	0	0	1	2	2	0	2	2	0	0	0	1	2	2	0	0	0	0	0	0
Enterobacter cloacae complex Hoffmann cluster III	2	1	0	2	0	0	0	2	1	0	1	1	0	0	0	0	2	1	0	0	0	0	0	0
Enterobacter cloacae complex Hoffmann cluster IV	2	2	0	2	1	0	2	2	2	0	2	2	0	0	0	2	2	2	1	0	0	0	0	0
Enterobacter cloacae complex sp. 35734	2	2	0	2	0	0	1	2	2	0	2	2	0	0	0	1	2	2	0	0	0	0	0	0
Enterobacter mori	2	2	0	2	1	0	1	2	2	0	2	2	0	0	0	1	2	2	1	0	0	0	0	0
Enterobacter sp. BIDMC 29	2	2	0	2	1	0	0	2	2	0	2	2	0	0	0	0	2	2	0	0	1	0	0	0
Enterobacter sp. BIDMC92	2	2	0	2	1	0	1	2	2	0	2	2	0	0	0	1	2	2	1	0	0	0	0	0
Enterobacter sp. E20	2	1	0	2	0	0	0	2	1	0	1	0	0	0	0	0	2	1	0	0	0	0	0	0
Enterobacter sp. HMSC16D10	2	2	0	2	0	0	1	2	2	0	1	2	0	0	0	1	2	2	0	0	0	0	0	0
Enterobacter sp. IF2SW-B1	2	2	0	2	1	1	0	2	2	0	2	2	0	0	0	0	2	2	0	0	1	0	0	1
Enterobacter sp. MGH 24	2	2	0	2	1	0	1	2	2	0	2	2	0	0	0	1	2	2	1	0	0	0	0	0
Enterobacter sp. NFIX58	2	2	0	2	0	0	1	2	2	0	2	2	0	0	0	1	2	2	0	0	0	0	0	0
Enterobacter sp. NFIX59	2	2	0	2	1	0	1	2	2	0	2	2	0	0	0	1	2	2	1	0	0	0	0	0
Enterorhabdus caecimuris	2	2	0	2	2	0	2	2	2	2	2	2	0	0	0	2	2	2	2	2	2	0	0	0
Erysipelatoclostridium Clostridium innocuum	2	0	2	1	1	2	2	2	2	0	0	0	2	0	0	1	0	0	0	1	0	2	2	2
Erysipelatoclostridium Clostridium saccharogumia	2	2	2	0	2	1	2	2	2	0	2	2	2	0	1	0	0	0	0	2	2	0	1	1
Erysipelotrichaceae bacterium 21 3	2	2	2	1	2	2	2	2	2	1	2	2	2	0	1	1	0	0	0	2	1	1	2	2
Eubacterium callanderi	2	2	0	0	2	0	0	2	2	0	2	2	0	0	0	0	0	0	0	0	2	0	0	0
Eubacterium limosum	2	2	1	2	2	2	2	2	2	2	2	2	0	1	0	2	2	2	2	2	2	2	0	1
Eubacterium pyruvativorans	2	2	0	0	0	0	2	2	2	2	2	2	0	0	0	0	0	0	0	0	0	0	0	0
Fusobacterium gonidiaformans	2	2	0	1	1	0	2	0	0	2	0	0	0	0	0	1	0	0	1	0	0	0	0	0
Holdemanella biformis	2	2	1	2	2	2	2	2	2	2	2	2	1	0	0	2	2	2	2	2	2	2	2	1
Holdemania sp. Marseille-P2844	2	2	0	1	2	0	0	2	2	0	2	2	0	0	0	0	0	1	0	2	1	0	0	0
Ileibacterium massiliense	2	2	0	0	0	0	0	1	2	0	1	2	0	0	0	0	0	0	0	0	0	0	0	0
Kandleria vitulina	2	0	2	0	2	1	1	2	2	0	0	0	1	2	1	0	0	0	0	2	2	1	0	0
Klebsiella aerogenes	2	2	0	2	1	0	0	2	2	0	2	2	0	0	0	0	2	2	0	0	1	0	0	0
Klebsiella michiganensis	2	2	0	0	0	0	0	2	0	0	2	0	0	0	0	0	0	0	0	0	0	0	0	0
Klebsiella oxytoca	2	2	0	2	2	0	2	2	2	2	2	2	0	0	0	1	2	2	0	2	2	0	0	0
Klebsiella pneumoniae	2	2	0	2	2	0	2	2	2	2	2	2	0	0	0	1	2	2	1	2	2	0	0	0
Klebsiella quasipneumoniae	2	2	0	1	0	0	0	1	2	0	0	2	0	0	0	0	1	0	0	0	0	0	0	0
Klebsiella variicola	2	2	0	2	2	0	1	2	2	1	2	2	0	0	0	0	2	2	0	0	2	0	0	0
Lachnoclostridium Clostridium glycyrrhizinilyticum	2	2	0	0	1	0	2	0	0	2	0	0	0	0	0	0	0	0	1	0	0	0	0	0
Lachnoclostridium Clostridium saccharolyticum	2	2	0	0	0	0	2	0	0	2	0	0	0	0	0	0	0	0	0	0	0	0	0	0
Lachnoclostridium Clostridium scindens	2	0	0	2	0	0	0	2	0	0	0	0	0	0	0	0	2	0	0	0	0	0	0	0
Lachnospira pectinoschiza	2	0	2	0	0	2	2	0	1	0	0	0	2	0	0	0	0	0	0	0	0	2	0	1
Lachnospiraceae bacterium 5 1 57FAA	2	0	0	2	0	0	0	2	0	0	0	0	0	0	0	0	2	0	0	0	0	0	0	0
Lachnospiraceae bacterium 6 1 63FAA	2	2	0	1	1	0	2	1	1	2	0	1	0	0	0	1	0	0	1	1	1	0	0	0
Lactonifactor longoviformis	2	2	2	2	2	2	2	2	2	2	2	2	2	0	0	2	2	2	2	2	2	2	2	2
Lelliottia amnigena	2	2	0	2	0	0	2	2	2	2	2	2	0	0	0	1	2	2	0	0	0	0	0	0
Lelliottia nimipressuralis	2	2	0	2	0	0	1	2	2	0	2	2	0	0	0	1	2	2	0	0	0	0	0	0
Neglecta timonensis	2	2	0	0	2	0	2	2	2	2	2	0	0	0	0	0	0	0	2	2	2	0	0	0
Odoribacter laneus	2	1	0	2	1	0	2	1	2	1	1	0	0	0	0	2	0	2	0	1	0	0	0	0
Paenibacillus sp. VT-16-81	2	2	0	2	0	0	0	2	2	0	2	0	0	0	0	0	2	2	0	0	0	0	0	0
Parabacteroides gordonii	2	2	0	2	2	0	1	2	2	0	2	2	0	0	0	0	2	2	1	1	2	0	0	0
Parabacteroides sp. HGS0025	2	2	0	2	2	0	0	2	2	0	2	2	0	0	0	0	2	2	0	1	2	0	0	0
Peptoniphilus harei	2	2	0	1	0	0	0	2	1	0	2	0	0	0	0	0	0	1	0	0	0	0	0	0
Peptoniphilus sp. HMSC062D09	2	2	0	0	1	0	0	1	2	0	1	2	0	0	0	0	0	0	0	1	0	0	0	0
Phoenicibacter massiliensis	2	0	2	0	0	2	1	2	2	0	0	0	0	2	2	0	0	0	0	0	0	1	2	2
Prevotella stercorea	2	0	2	0	0	2	2	0	0	0	0	0	2	0	0	0	0	0	0	0	0	2	0	0
Raoultella ornithinolytica	2	2	0	2	0	0	0	2	2	0	1	2	0	0	0	0	2	2	0	0	0	0	0	0
Sanguibacteroides justesenii	2	2	0	2	2	0	2	2	2	1	2	2	0	0	0	2	2	2	2	2	2	0	0	0
Slackia piriformis	2	2	2	2	2	0	2	2	2	2	2	2	0	2	2	2	2	2	2	2	2	0	0	0
Streptococcus anginosus	2	2	1	0	2	1	0	1	2	0	1	2	0	0	1	0	0	0	0	1	2	0	1	1
Streptococcus parasanguinis	2	1	2	1	1	2	1	2	2	0	1	0	0	1	2	1	0	0	0	0	1	1	2	1
Streptococcus sp. 1171 SSPC	2	1	2	1	1	2	2	1	2	0	1	0	2	0	0	0	0	1	0	0	1	0	1	2
Streptococcus sp. 400 SSPC	2	0	2	0	1	2	2	1	2	0	0	0	2	0	0	0	0	0	0	0	1	0	1	2
Streptococcus sp. 449 SSPC	2	1	2	0	0	0	1	2	2	0	1	1	1	2	2	0	0	0	0	0	0	0	0	0
Streptococcus sp. FDAARGOS 192	2	1	2	0	0	0	1	2	2	0	1	1	1	2	2	0	0	0	0	0	0	0	0	0
Streptococcus sp. HMSC064D12	2	1	2	1	0	1	2	2	2	0	1	0	2	2	2	0	0	1	0	0	0	0	0	1
Streptococcus sp. HMSC064H09	2	0	2	0	0	0	0	1	2	0	0	0	0	1	2	0	0	0	0	0	0	0	0	0
Streptococcus sp. HMSC068F04	2	0	2	0	0	0	0	2	2	0	0	0	0	2	2	0	0	0	0	0	0	0	0	0
Streptococcus sp. HMSC072D03	2	2	2	2	0	1	2	2	2	0	2	1	2	2	2	1	1	2	0	0	0	1	0	1
Streptococcus sp. HMSC078H03	2	0	2	0	0	0	0	1	2	0	0	0	0	1	2	0	0	0	0	0	0	0	0	0
Streptococcus sp. HMSC078H12	2	1	2	0	0	0	1	2	2	0	0	1	1	2	2	0	0	0	0	0	0	0	0	0
Streptococcus thermophilus	2	0	2	0	0	0	0	1	2	0	0	0	0	1	2	0	0	0	0	0	0	0	0	0
Streptococcus vestibularis	2	0	2	0	0	0	0	1	2	0	0	0	0	1	2	0	0	0	0	0	0	0	0	0
Subdoligranulum sp. 4 3 54A2FAA	2	2	0	0	0	0	2	1	1	2	1	1	0	0	0	0	0	0	0	0	0	0	0	0
Synergistes sp. 3 1 syn1	2	2	0	2	2	0	2	2	2	2	2	2	0	0	0	2	2	2	1	2	2	0	0	0
Senegalimassilia anaerobia	3	0	0	0	0	3	1	2	3	0	0	0	0	0	0	0	0	0	0	0	0	1	2	3
Bacteroides oleiciplenus	3	2	0	2	3	0	3	0	0	2	0	0	0	0	0	2	0	0	3	0	0	0	0	0
Gordonibacter urolithinfaciens	3	2	0	2	3	1	2	2	3	2	2	2	0	0	0	2	2	2	2	2	3	0	0	1
Lachnoclostridium sp. YL32	3	2	0	2	3	0	0	2	3	0	2	2	0	0	0	0	2	2	0	2	3	0	0	0
Lachnospiraceae bacterium 3 1 57FAA CT1	3	2	2	2	3	2	2	2	3	2	0	0	2	0	0	2	1	0	1	1	3	2	2	2
Prevotella bivia	3	0	2	0	1	3	3	0	1	0	0	0	2	0	0	0	0	0	0	0	1	3	0	0
Prevotella buccalis	3	0	2	0	0	3	3	0	0	0	0	0	2	0	0	0	0	0	0	0	0	3	0	0
Blautia sp. Marseille-P3201T	3	2	3	1	2	2	3	2	2	2	1	2	3	0	0	1	0	0	2	2	2	2	1	1
Burkholderiales bacterium 1 1 47	3	3	0	2	3	0	3	3	3	3	2	2	0	0	0	2	2	2	3	3	3	0	0	0
Butyricicoccus pullicaecorum	3	3	0	2	3	0	3	2	0	3	2	0	0	0	0	2	0	0	3	0	0	0	0	0
Coprobacillus sp. 8 1 38FAA	3	3	1	2	2	1	2	3	1	2	3	0	1	1	1	2	1	0	2	2	1	1	0	0
Dialister invisus	3	2	3	2	2	2	2	3	2	2	2	2	2	3	2	2	2	2	2	2	2	2	2	2
Fournierella massiliensis	3	3	0	1	2	1	3	2	2	3	2	2	0	0	0	1	0	0	2	2	2	1	1	0
Lactobacillus paracasei	3	0	3	0	1	3	2	3	3	0	0	0	2	2	3	0	0	0	0	0	1	1	3	2
Negativibacillus massiliensis	3	3	0	2	1	0	2	3	0	2	3	0	0	0	0	2	1	0	1	0	0	0	0	0
Parabacteroides goldsteinii	3	2	0	3	2	0	3	2	2	1	2	2	0	0	0	3	2	2	1	2	0	0	0	0
Peptococcus niger	3	3	0	2	0	0	0	3	2	0	3	1	0	0	0	0	2	2	0	0	0	0	0	0
Peptoniphilus lacrimalis	3	3	0	2	1	0	1	3	2	1	3	2	0	0	0	0	2	2	0	1	0	0	0	0
Pseudoflavonifractor sp. Marseille-P3106	3	3	0	0	0	0	3	2	2	3	2	2	0	0	0	0	0	0	0	0	0	0	0	0
Streptococcus sanguinis	3	3	1	1	1	0	1	2	3	0	2	3	1	0	0	1	0	0	0	0	1	0	0	0
Streptococcus sp. HMSC10E12	3	2	3	1	1	0	1	2	3	0	2	1	1	2	3	0	0	1	0	0	1	0	0	0
Mediterranea massiliensis	4	0	0	1	4	0	4	1	2	0	0	0	0	0	0	1	0	0	4	1	2	0	0	0
Clostridiales bacterium KLE1615	4	2	3	1	2	4	4	2	0	2	2	0	3	1	0	1	1	0	2	0	0	4	0	0
Eisenbergiella tayi	4	3	0	3	4	0	3	4	2	2	3	2	0	0	0	3	0	0	0	4	2	0	0	0
Parabacteroides johnsonii	4	3	0	3	4	0	4	3	2	2	3	2	0	0	0	3	2	2	4	2	2	0	0	0
Achromobacter sp. ATCC35328	4	4	0	4	4	0	4	4	4	4	4	4	0	0	0	4	4	4	0	4	2	0	0	0
Adlercreutzia equolifaciens	4	4	0	2	4	0	4	4	2	4	2	2	0	0	0	0	2	0	4	4	2	0	0	0
Alistipes obesi	4	2	0	4	1	0	4	2	1	2	2	1	0	0	0	4	2	1	1	1	1	0	0	0
Alistipes onderdonkii	4	2	0	4	2	0	4	2	0	2	0	0	0	0	0	4	2	0	2	0	0	0	0	0
Alistipes putredinis	4	4	0	4	2	0	3	4	4	0	4	3	0	0	0	3	4	4	1	2	2	0	0	0
Alistipes shahii	4	4	0	4	2	0	4	4	2	4	3	2	0	0	0	4	4	2	2	2	2	0	0	0
Alistipes sp. AL-1	4	2	0	4	2	0	4	2	0	2	0	0	0	0	0	4	2	0	2	0	0	0	0	0
Allisonella histaminiformans	4	2	4	3	1	1	3	4	4	2	2	2	3	4	4	2	3	2	1	1	0	1	1	0
Anaeromassilibacillus sp. Marseille-P3371	4	4	2	3	4	2	4	4	2	4	4	2	2	2	0	3	2	0	4	2	1	2	2	1
Angelakisella massiliensis	4	4	0	3	3	0	4	1	0	4	1	0	0	0	0	3	0	0	3	0	0	0	0	0
Bacteroides caccae	4	4	0	4	4	0	4	4	3	4	4	2	0	0	0	4	4	2	4	4	3	0	0	0
Bacteroides eggerthii	4	3	0	4	4	0	4	2	0	3	0	0	0	0	0	4	2	0	4	2	0	0	0	0
Bacteroides intestinalis	4	4	0	4	4	0	4	2	2	4	2	2	0	0	0	4	0	0	4	2	1	0	0	0
Bacteroides mediterraneensis	4	4	0	4	4	1	4	1	2	4	0	0	0	0	0	4	0	0	4	1	2	1	0	0
Bacteroides pectinophilus	4	0	4	0	0	2	4	0	0	0	0	0	4	0	0	0	0	0	0	0	0	2	0	0
Bacteroides plebeius	4	4	0	4	4	0	4	2	2	4	2	2	0	0	0	4	2	2	4	2	0	0	0	0
Bacteroides salyersiae	4	4	0	4	4	0	4	4	4	4	4	4	0	0	0	4	4	4	4	4	3	0	0	0
Bacteroides sartorii	4	2	0	4	4	0	4	2	2	2	2	2	0	0	0	4	2	2	4	1	0	0	0	0
Bacteroides sp. 2 1 33B	4	2	0	4	4	0	4	3	3	2	1	2	0	0	0	4	2	2	4	3	3	0	0	0
Bacteroides sp. 2 2 4	4	1	0	4	3	0	4	2	0	0	1	0	0	0	0	4	0	0	3	2	0	0	0	0
Bacteroides sp. 3 1 19	4	3	0	4	4	0	4	4	4	3	2	2	0	0	0	4	4	4	4	3	2	0	0	0
Bacteroides sp. 4 1 36	4	4	0	4	4	0	4	2	2	4	2	2	0	0	0	4	2	2	4	2	1	0	0	0
Bacteroides sp. 9 1 42FAA	4	4	0	4	4	0	4	1	1	4	0	0	0	0	0	4	0	1	4	1	1	0	0	0
Bacteroides stercoris	4	4	1	4	4	0	4	4	4	4	4	4	1	0	0	4	4	4	4	4	4	0	0	0
Bacteroides xylanisolvens	4	3	0	4	4	0	4	4	2	2	3	0	0	0	0	4	4	2	4	0	0	0	0	0
Bifidobacterium gallinarum	4	0	4	0	2	4	2	4	4	0	0	0	2	4	4	0	0	0	0	0	2	2	4	4
Bifidobacterium sp. 12 1 47BFAA	4	2	4	2	2	4	2	4	4	0	2	2	0	4	4	2	2	2	0	2	2	1	4	4
Blautia producta	4	4	2	4	3	2	2	4	3	2	4	2	2	1	2	2	4	3	2	3	2	2	2	2
Campylobacter hominis	4	4	0	4	2	0	2	4	4	2	4	4	0	0	0	1	4	4	0	2	2	0	0	0
Catabacter hongkongensis	4	4	0	3	1	0	2	4	4	2	4	4	0	0	0	2	3	2	0	0	1	0	0	0
Catenibacterium mitsuokai	4	4	2	4	4	2	4	4	4	4	4	4	2	2	2	3	4	2	4	4	3	2	2	1
Clostridium sp. ATCC 29733	4	4	0	2	2	2	4	2	2	4	2	2	0	0	0	2	1	0	2	2	0	2	2	2
Clostridium sp. D5	4	4	0	3	1	0	0	4	4	0	4	4	0	0	0	0	3	3	0	1	1	0	0	0
Collinsella bouchesdurhonensis	4	4	4	4	4	4	4	4	4	4	4	4	4	4	4	4	4	4	4	4	4	4	4	4
Collinsella intestinalis	4	3	4	4	2	4	4	4	4	3	2	2	2	4	4	4	1	2	2	2	2	2	3	4
Coprobacillus sp. 3 3 56FAA	4	4	4	4	3	2	2	4	4	2	4	4	2	2	4	1	4	4	1	2	3	0	2	2
Coprobacillus sp. 8 2 54BFAA	4	4	3	4	3	2	2	4	4	2	4	4	2	1	3	2	3	4	1	2	3	0	2	2
Coprobacillus sp. D7	4	4	4	4	3	2	2	4	4	2	4	4	2	1	4	1	4	4	0	2	3	0	2	2
Dielma fastidiosa	4	4	1	2	2	1	2	4	4	2	4	4	0	1	1	0	2	2	1	2	2	1	1	0
Emergencia timonensis	4	4	0	4	4	4	4	4	4	4	4	4	0	0	0	4	4	4	3	4	4	1	1	4
Enterobacter asburiae	4	4	0	4	1	0	2	4	4	0	4	4	0	0	0	2	4	3	1	0	1	0	0	0
Erysipelatoclostridium ramosum	4	4	3	4	3	2	2	4	4	2	4	4	2	1	3	1	3	4	1	2	3	0	2	2
Erysipelotrichaceae bacterium 6 1 45	4	4	4	2	2	1	4	2	1	4	1	0	4	0	0	2	0	0	2	2	1	1	1	0
Escherichia albertii	4	4	1	4	4	0	4	4	4	4	4	4	0	0	1	4	4	4	0	4	4	0	0	0
Escherichia fergusonii	4	4	0	4	2	0	1	4	4	1	4	4	0	0	0	1	4	4	0	2	2	0	0	0
Escherichia sp. 1 1 43	4	4	0	4	0	0	1	4	4	1	4	4	0	0	0	1	4	2	0	0	0	0	0	0
Escherichia sp. KTE114	4	4	0	4	2	0	1	4	4	1	4	3	0	0	0	1	4	4	0	1	2	0	0	0
Escherichia sp. KTE172	4	4	1	4	4	0	4	4	4	4	4	4	0	0	1	4	4	4	0	4	3	0	0	0
Eubacterium sp. SB2	4	4	0	4	2	0	1	4	4	0	4	4	0	0	0	0	4	4	1	2	2	0	0	0
Faecalicatena contorta	4	4	0	4	2	0	2	4	4	1	4	4	0	0	0	0	4	4	2	2	1	0	0	0
Faecalitalea cylindroides	4	4	3	1	3	3	4	3	2	4	0	2	3	0	0	1	0	0	3	3	2	3	2	1
Gordonibacter pamelaeae	4	4	0	4	4	0	4	4	4	4	4	3	0	0	0	3	4	4	4	4	4	0	0	0
Lachnoclostridium Clostridium asparagiforme	4	4	0	4	3	0	4	3	3	4	2	3	0	0	0	4	2	2	2	3	3	0	0	0
Lachnoclostridium Clostridium lavalense	4	4	0	3	3	1	3	4	4	3	4	4	0	0	0	3	2	2	3	3	3	0	0	1
Lachnoclostridium Clostridium symbiosum	4	4	3	4	4	3	4	4	4	4	4	4	3	0	0	3	4	4	3	4	4	3	2	0
Lactobacillus casei	4	0	4	1	2	2	2	2	4	0	0	0	2	2	4	1	0	1	0	0	2	1	2	2
Olsenella urininfantis	4	2	4	2	3	4	3	3	4	1	2	0	2	2	4	2	0	0	1	3	2	3	3	4
Parabacteroides sp. 20 3	4	3	0	4	4	0	4	2	0	3	1	0	0	0	0	4	0	0	4	2	0	0	0	0
Parabacteroides sp. D13	4	2	0	4	2	0	4	2	2	2	1	2	0	0	0	4	2	2	2	2	2	0	0	0
Parasutterella excrementihominis	4	4	0	3	4	0	3	4	4	2	4	2	0	0	0	2	3	2	3	3	4	0	0	0
Prevotella copri	4	4	4	4	4	4	4	2	0	4	0	0	4	2	0	4	0	0	4	0	0	4	0	0
Prevotella lascolaii	4	1	4	2	2	4	4	1	0	0	1	0	4	0	0	2	1	0	2	0	0	4	0	0
Prevotella sp. Marseille-P4119	4	0	4	0	1	4	4	0	0	0	0	0	4	0	0	0	0	0	1	0	0	4	0	0
Prevotellamassilia timonensis	4	0	4	0	0	4	4	0	0	0	0	0	4	0	0	0	0	0	0	0	0	4	0	0
Provencibacterium massiliense	4	4	0	0	2	0	1	2	4	1	2	4	0	0	0	0	0	0	0	2	1	0	0	0
Roseburia faecis	4	2	4	0	3	4	4	0	0	2	0	0	4	0	0	0	0	0	3	0	0	4	0	0
Ruthenibacterium lactatiformans	4	4	0	2	0	0	4	0	1	4	0	1	0	0	0	2	0	0	0	0	0	0	0	0
Salmonella enterica	4	4	0	4	2	0	2	4	4	1	4	4	0	0	0	2	4	4	0	1	2	0	0	0
Sellimonas intestinalis	4	4	0	4	3	2	3	4	4	3	4	4	0	0	0	2	4	2	2	3	2	1	2	2
Shigella sonnei	4	4	1	4	4	0	4	4	4	4	4	4	0	0	1	4	4	4	0	4	4	0	0	0
Streptobacillus moniliformis	4	2	0	4	0	0	0	4	3	0	2	2	0	0	0	0	4	3	0	0	0	0	0	0
Streptococcus salivarius	4	4	4	4	4	3	3	4	4	3	4	4	3	4	4	2	4	4	0	3	4	3	3	3
Sutterella wadsworthensis	4	4	4	4	4	4	4	4	4	4	4	4	4	4	4	4	4	4	4	4	4	4	4	4
Gemmiger formicilis	5	4	4	0	3	5	5	2	2	4	2	0	4	2	2	0	0	0	3	2	1	5	0	0
Anaerotruncus colihominis	5	5	0	1	2	0	5	1	0	5	1	0	0	0	0	1	0	0	2	0	0	0	0	0
bacterium LF-3	5	5	3	2	4	2	5	4	4	5	2	4	3	2	3	2	2	1	3	4	4	2	2	2
Bacteroides sp. 3 1 33FAA	5	3	0	5	3	0	5	2	1	3	2	0	0	0	0	5	2	1	3	1	1	0	0	0
Blautia hansenii	5	2	5	2	2	2	5	2	2	2	2	2	5	0	0	2	0	1	2	2	2	2	2	2
Blautia sp. KLE 1732	5	4	5	4	4	4	5	3	0	4	3	0	5	0	0	4	2	0	4	3	0	4	2	0
Clostridium sp. AT4	5	5	1	4	1	1	5	5	5	5	5	5	1	0	0	4	3	1	1	1	0	1	0	0
Coprobacillus sp. 29 1	5	5	5	2	5	4	5	4	5	2	4	5	5	2	0	2	1	0	1	3	5	4	2	2
Holdemania filiformis	5	5	0	4	5	0	4	5	4	4	5	4	0	0	0	1	4	3	0	5	4	0	0	0
Lachnospiraceae bacterium 3 1 46FAA	5	5	5	3	4	5	5	4	3	5	4	2	5	1	1	3	0	2	4	4	3	5	2	2
Raoultibacter massiliensis	5	5	0	4	4	0	5	4	3	5	4	3	0	0	0	3	4	3	1	4	3	0	0	0
Roseburia hominis	5	5	5	1	3	5	5	3	1	5	0	0	5	0	0	1	0	0	3	0	1	5	3	1
Shigella boydii	5	5	1	5	3	0	4	5	5	4	4	5	0	0	1	3	5	5	0	3	2	0	0	0
Tyzzerella nexilis	5	5	5	3	3	5	5	5	2	5	5	2	5	0	1	3	2	2	2	3	2	5	1	2
Blautia sp. Marseille-P2398	6	4	5	4	5	6	6	4	3	4	2	0	5	4	1	4	0	0	5	2	3	6	2	1
Eubacterium ventriosum	6	4	5	0	5	6	6	3	1	4	2	0	5	0	0	0	0	0	5	3	1	6	3	1
Alistipes finegoldii	6	6	0	5	4	0	5	6	5	4	6	5	0	0	0	5	4	4	4	4	4	0	0	0
Anaerostipes hadrus	6	6	6	6	6	6	6	6	6	6	6	6	6	4	6	6	6	6	6	6	4	6	6	5
Anaerotignum lactatifermentans	6	6	0	3	0	0	6	4	1	6	4	1	0	0	0	3	1	0	0	0	0	0	0	0
Bacteroides cellulosilyticus	6	6	0	6	6	0	6	2	2	6	2	2	0	0	0	6	2	2	6	2	2	0	0	0
Bacteroides dorei	6	6	2	6	6	1	6	6	4	6	5	2	2	0	0	6	6	4	6	6	2	1	0	0
Bacteroides finegoldii	6	6	2	6	6	3	6	4	2	6	4	2	2	0	0	6	4	2	6	4	1	3	0	0
Bacteroides fragilis	6	6	2	6	6	2	6	6	4	6	6	4	2	0	0	6	6	4	6	6	2	2	1	0
Bacteroides massiliensis	6	6	0	6	6	0	6	6	6	6	4	6	0	0	0	6	6	6	6	6	6	0	0	0
Bacteroides ovatus	6	6	0	6	6	0	6	4	3	6	4	2	0	0	0	6	2	3	6	2	3	0	0	0
Bacteroides sp. 3 1 40A	6	5	0	6	6	0	6	2	2	5	2	2	0	0	0	6	2	2	6	2	2	0	0	0
Bacteroides sp. 4 3 47FAA	6	6	0	6	6	0	6	2	2	6	2	0	0	0	0	6	2	0	6	2	2	0	0	0
Bacteroides thetaiotaomicron	6	6	0	6	6	0	6	4	4	6	4	4	0	0	0	6	4	4	6	4	3	0	0	0
Bacteroides uniformis	6	6	0	6	6	0	6	6	6	6	6	6	0	0	0	6	6	6	6	6	6	0	0	0
Bacteroides vulgatus	6	6	6	6	6	6	6	6	6	6	6	6	6	0	0	6	6	6	6	6	6	6	0	0
Bifidobacterium adolescentis	6	6	6	6	6	6	6	6	6	4	6	6	4	6	6	4	6	6	4	6	6	6	6	6
Bifidobacterium angulatum	6	2	6	1	5	6	3	6	6	0	2	1	3	6	6	0	1	0	0	4	5	3	6	6
Bifidobacterium bifidum	6	4	6	4	6	6	6	6	6	4	4	4	6	6	6	4	4	4	4	5	6	6	6	6
Bifidobacterium breve	6	4	6	4	6	6	6	6	6	3	4	4	6	6	6	4	4	4	3	5	6	6	6	6
Bifidobacterium catenulatum	6	4	6	4	6	6	6	6	6	2	4	4	6	6	6	4	4	4	2	5	6	6	6	6
Bifidobacterium kashiwanohense	6	4	6	4	6	6	6	6	6	4	4	4	6	6	6	4	4	4	3	5	6	6	6	6
Bifidobacterium longum	6	4	6	4	6	6	6	6	6	4	4	4	6	6	6	4	4	4	4	6	6	6	6	6
Bifidobacterium pseudocatenulatum	6	6	6	4	6	6	6	6	6	6	4	4	6	6	6	4	4	4	5	6	6	6	6	6
Bilophila sp. 4 1 30	6	6	0	6	6	0	6	6	6	6	6	6	0	0	0	5	6	6	3	6	6	0	0	0
Bilophila wadsworthia	6	6	0	6	6	0	6	6	6	6	6	6	0	0	0	6	6	6	3	6	6	0	0	0
Blautia hydrogenotrophica	6	6	0	4	5	2	6	5	2	6	5	2	0	0	0	4	2	2	5	2	2	2	0	1
Blautia massiliensis	6	6	6	6	6	6	6	6	6	6	6	6	6	4	0	6	4	0	6	6	6	6	6	3
Blautia obeum	6	6	6	6	6	6	6	6	6	6	6	6	6	4	5	6	6	6	6	6	6	6	6	6
Blautia Ruminococcus gnavus	6	6	6	4	6	6	6	6	5	6	6	4	6	5	4	4	4	4	6	4	5	6	4	4
Blautia Ruminococcus torques	6	6	6	6	6	6	6	6	6	6	6	6	6	4	4	6	4	4	6	5	6	6	6	6
Blautia sp. Marseille-P3087	6	4	6	5	4	6	6	4	4	4	4	4	6	4	0	5	4	2	4	4	4	6	4	4
Blautia sp. SF-50	6	6	6	6	6	6	6	6	2	6	5	2	6	0	1	6	2	2	6	6	2	6	4	2
Blautia wexlerae	6	6	6	6	6	6	6	6	6	6	6	6	6	4	4	6	4	2	6	6	6	6	6	4
Christensenella minuta	6	6	1	4	2	2	2	6	6	0	6	6	1	0	0	0	4	1	0	0	2	2	0	0
Clostridiales bacterium 1 7 47FAA	6	6	2	6	5	3	4	6	6	4	6	6	2	0	0	4	5	6	4	5	5	3	3	2
Clostridium phoceensis	6	6	0	4	6	0	6	6	3	6	6	3	0	0	0	4	4	2	6	3	0	0	0	0
Clostridium sp. 7 3 54FAA	6	6	4	4	3	2	4	6	4	2	6	4	4	0	0	2	4	3	1	2	3	2	2	2
Clostridium sp. ATCC BAA-442	6	6	0	4	6	0	6	6	4	6	6	3	0	0	0	2	3	4	6	4	2	0	0	0
Clostridium sp. M62/1	6	6	5	2	2	3	6	2	1	6	2	1	5	0	0	2	1	0	2	0	1	3	0	1
Clostridium sp. SN20	6	6	0	2	0	0	6	1	1	6	1	1	0	0	0	2	0	0	0	0	0	0	0	0
Clostridium sp. SS2/1	6	3	6	1	1	4	6	4	5	3	1	1	6	4	5	1	0	0	0	1	1	4	3	3
Collinsella aerofaciens	6	6	6	6	6	6	6	6	6	6	6	6	6	6	6	6	6	6	6	6	6	6	6	6
Collinsella sp. 4 8 47FAA	6	6	6	6	6	6	6	6	6	6	6	6	6	4	6	6	6	6	6	6	6	6	6	6
Collinsella sp. TF06-26	6	6	6	6	6	6	6	6	6	6	6	6	6	4	6	6	6	6	6	6	6	6	6	6
Coprococcus comes	6	6	6	6	6	6	6	6	6	6	6	6	6	4	6	6	6	6	6	6	6	6	6	6
Coprococcus eutactus	6	6	6	5	6	6	6	4	4	6	4	3	6	2	1	5	2	0	6	3	4	6	3	2
Dorea formicigenerans	6	6	6	6	6	6	6	6	6	6	6	6	6	4	3	6	6	6	6	6	6	6	4	3
Dorea longicatena	6	6	6	6	6	6	6	6	6	6	6	6	6	4	6	6	6	6	6	6	6	6	6	6
Eggerthella lenta	6	6	0	6	6	2	6	6	6	6	4	5	0	0	0	4	6	5	4	6	6	2	2	2
Eggerthella sp. 1 3 56FAA	6	6	0	6	6	1	6	6	6	6	4	4	0	0	0	4	6	6	4	6	4	0	1	1
Escherichia coli	6	6	2	6	5	1	4	6	6	4	6	6	0	2	2	4	6	6	3	5	4	0	1	0
Escherichia sp. 3 2 53FAA	6	6	0	6	3	0	2	6	6	2	6	4	0	0	0	2	6	6	0	3	2	0	0	0
Eubacterium eligens	6	4	6	0	5	6	6	4	1	3	4	0	6	0	0	0	0	0	5	1	1	6	2	1
Eubacterium hallii	6	6	6	6	6	6	6	5	6	6	5	6	6	2	1	6	3	3	6	4	4	6	3	3
Eubacterium ramulus	6	6	6	6	6	6	6	6	5	6	6	5	6	2	0	6	4	2	6	6	5	6	3	2
Eubacterium rectale	6	6	6	6	6	6	6	5	6	6	4	6	6	4	3	6	4	4	6	4	6	6	5	6
Faecalibacterium prausnitzii	6	6	6	6	6	6	6	6	6	6	6	6	6	4	5	6	6	5	6	6	6	6	6	6
Flavonifractor plautii	6	6	4	6	6	3	6	6	6	6	6	6	4	0	0	6	6	6	6	6	5	3	2	2
Fusicatenibacter saccharivorans	6	6	6	6	6	6	6	6	6	6	6	6	6	4	4	6	4	4	6	6	6	6	6	6
Hungatella hathewayi	6	6	4	5	5	3	5	6	5	5	6	4	4	1	0	5	5	4	2	5	5	3	3	2
Intestinimonas butyriciproducens	6	6	1	6	6	0	6	6	6	6	6	6	0	1	0	6	6	6	6	5	3	0	0	0
Intestinimonas massiliensis	6	6	0	3	3	0	6	6	4	6	6	4	0	0	0	1	3	2	2	3	2	0	0	0
Lachnoclostridium Clostridium bolteae	6	6	6	6	6	6	6	6	6	5	6	6	6	2	0	5	6	6	5	6	5	6	4	4
Lachnoclostridium Clostridium citroniae	6	5	0	6	4	3	4	5	6	4	4	5	0	0	0	4	5	6	1	4	4	0	3	3
Lachnoclostridium Clostridium clostridioforme	6	6	6	5	6	6	6	6	6	6	6	6	6	2	3	4	5	4	6	5	4	6	4	4
Lachnospiraceae bacterium 5 1 63FAA	6	4	6	3	2	6	6	4	5	4	1	3	6	4	5	3	0	2	1	2	2	6	4	3
Lachnospiraceae bacterium 7 1 58FAA	6	6	2	4	6	2	6	6	4	6	6	4	2	2	1	4	2	3	6	4	3	2	2	0
Mordavella sp. Marseille-P3756	6	6	4	5	4	5	5	6	4	5	6	4	4	2	2	4	5	4	4	4	4	5	3	4
Odoribacter splanchnicus	6	6	0	6	6	0	6	5	4	6	3	4	0	0	0	6	4	4	6	5	4	0	0	0
Parabacteroides distasonis	6	6	0	6	6	0	6	6	4	6	5	4	0	0	0	6	4	4	6	6	3	0	0	0
Parabacteroides merdae	6	6	0	6	6	0	6	5	4	6	5	4	0	0	0	6	4	4	6	5	4	0	0	0
Parabacteroides sp. D26	6	4	0	6	6	0	6	4	2	4	2	2	0	0	0	6	4	2	6	4	2	0	0	0
Parabacteroides sp. SN4	6	6	0	6	6	0	6	4	4	6	4	4	0	0	0	6	4	3	6	4	1	0	0	0
Phocea massiliensis	6	6	0	0	3	0	6	6	4	6	6	4	0	0	0	0	0	0	3	2	2	0	0	0
Pseudoflavonifractor capillosus	6	6	0	2	1	0	6	1	2	6	1	2	0	0	0	2	0	0	1	1	1	0	0	0
Roseburia intestinalis	6	6	6	2	5	6	6	2	2	6	0	1	6	0	0	2	0	0	5	2	2	6	2	2
Roseburia inulinivorans	6	6	6	4	6	6	6	6	3	6	6	3	6	0	0	4	0	0	6	3	3	6	3	2
Ruminococcaceae bacterium D16	6	6	2	6	6	1	6	6	1	6	6	1	2	2	0	6	0	0	6	1	0	1	0	0
Ruminococcaceae bacterium D5	6	6	1	4	3	0	6	6	4	6	6	4	1	0	0	4	4	2	3	2	0	0	0	0
Ruminococcus faecis	6	4	6	4	4	4	6	4	4	4	4	4	6	2	1	4	0	1	4	4	4	4	4	2
Ruminococcus lactaris	6	6	6	5	6	6	6	6	6	6	6	6	6	4	3	5	4	4	6	6	6	6	4	3
Shigella dysenteriae	6	4	1	6	4	0	4	6	5	4	4	4	0	0	1	4	6	5	0	4	3	0	0	0
Shigella flexneri	6	6	1	6	4	0	4	6	6	4	5	6	0	0	1	4	6	6	0	4	3	0	0	0
