# Supplementary material for: BIOME-Preserve: A novel storage and transport medium for preserving anaerobic microbiota samples for culture recovery
Source: PLoS One. 2022 Jan 21;17(1):e0261820. doi: 10.1371/journal.pone.0261820 (PMC8782539; doi:10.1371/journal.pone.0261820)
Supplement: S12 Table — Three replicates were plated for each sample, but only the maximum relative abundance as determined via WGS sequencing is listed and therefore only one replicate is represented in this table. (XLSX) [file pone.0261820.s015.xlsx]

## Sheet: Sheet1
Taxon	MAX RELATIVE ABUNDANCE STOOL CULTURE	MAX RELATIVE ABUNDANCE 72 RT CULTURE	MAX RELATIVE ABUNDANCE 72 FRZ CULTURE
s__Dorea_longicatena	0.151753	0.21263	0.255277
s__Escherichia_coli	0.125236	0.152118	0.183919
s__Collinsella_aerofaciens	0.0745179	0.113107	0.133505
s__Bifidobacterium_adolescentis	0.0882042	0.0870591	0.114406
s__Bifidobacterium_bifidum	0.0711862	0.111983	0.11159
s__Lactobacillus_casei	0.0331119	0.0511623	0.0544953
s__Coprococcus_comes	0.109977	0.149355	0.046894
s__Streptococcus_salivarius	0.0325463	0.030992	0.0300816
s__Emergencia_timonensis	0.0291525	0.0241546	0.0287677
s__Collinsella_sp._4_8_47FAA	0.0136891	0.0209535	0.0244443
s__Bifidobacterium_longum	0.0308306	0.0361058	0.0202295
s__Flavonifractor_plautii	0.00763841	0.0243997	0.0161596
s__bacterium_LF-3	0.000380238	0.00622306	0.0161533
s__Alistipes_putredinis	0.00248394	0.0173406	0.0141053
s__Lachnoclostridium Clostridium_symbiosum	0.00472282	0.0111733	0.0141044
s__Blautia_producta	0.00996361	0.0119789	0.0137888
s__Anaerostipes_hadrus	0.0188352	0.0122292	0.0109706
s__Collinsella_sp._TF06-26	0.00587267	0.00894885	0.0104929
s__Bacteroides_uniformis	0.0154835	0.00735813	0.00897849
s__Eggerthella_lenta	0.00794813	0.0132117	0.00895646
s__Bacteroides_salyersiae	0.00369371	0.0114291	0.00851995
s__Bacteroides_ovatus	0.00789732	0.00582869	0.00751177
s__Clostridiales_bacterium_1_7_47FAA	0.00443085	0.0061843	0.00705635
s__Bifidobacterium_breve	0.0060594	0.00691042	0.00680137
s__Sellimonas_intestinalis	0.0034994	0.00398397	0.0057753
s__Escherichia_albertii	0.00398471	0.00469358	0.0056923
s__Streptococcus_sp._HMSC072D03	0.006178	0.00575263	0.00549346
s__Lachnoclostridium Clostridium_bolteae	0.00339774	0.0056137	0.00502752
s__Bacteroides_fragilis	0.0179825	0.00558361	0.00445577
s__Parabacteroides_sp._D26	0.00401736	0.00500501	0.00418719
s__Eubacterium_sp._SB2	0.00501636	0.00328398	0.00411063
s__Alistipes_finegoldii	0.00235447	0.00755351	0.00401841
s__Shigella_sonnei	0.00260551	0.00317371	0.00388019
s__Blautia Ruminococcus_gnavus	0.00491437	0.00507604	0.00387253
s__Streptococcus_sp._HMSC064D12	0.00400367	0.00387385	0.00363118
s__Escherichia_sp._KTE172	0.00246483	0.00301217	0.00357562
s__Eggerthella_sp._1_3_56FAA	0.00290941	0.00409854	0.00338746
s__Eubacterium_callanderi	0.00294125	0.00416691	0.00334662
s__Lactobacillus_paracasei	0.00208939	0.00312983	0.00326438
s__Ruminococcaceae_bacterium_D5	0.000733474	0.00323225	0.003088
s__Parasutterella_excrementihominis	0.000872278	0.002497	0.00307544
s__Blautia_obeum	0.0130829	0.00253792	0.00303647
s__Shigella_flexneri	0.00196648	0.00252418	0.00301717
s__Blautia_wexlerae	0.0259176	0.00108244	0.00290328
s__Lachnoclostridium Clostridium_citroniae	0.00329662	0.00261135	0.0028802
s__Blautia_sp._SF-50	0.00309618	0.00261209	0.00273278
s__Lactonifactor_longoviformis	0.000877868	0.00131336	0.00238521
s__Citrobacter_sp._MGH103	0.0017728	0.00200301	0.00236707
s__Burkholderiales_bacterium_1_1_47	0.000674483	0.0019344	0.0023388
s__Gordonibacter_urolithinfaciens	0.00100183	0.00338946	0.00226853
s__Shigella_dysenteriae	0.00148878	0.00183689	0.00219923
s__Streptococcus_sp._HMSC064H09	0.00145786	0.0019952	0.00217982
s__Mordavella_sp._Marseille-P3756	0.0011679	0.00170208	0.00192701
s__Intestinimonas_butyriciproducens	0.000795947	0.001193	0.00188163
s__Hungatella_hathewayi	0.00119904	0.00191542	0.00183323
s__Ruminococcus_lactaris	0.00156512	0.00187475	0.00172611
s__Blautia_hydrogenotrophica	0.00351641	0.000833518	0.00171055
s__Faecalicatena_contorta	0.0020297	0.00131083	0.00165824
s__Bacteroides_cellulosilyticus	0.00225435	0.00130307	0.00161422
s__Clostridium_sp._ATCC_BAA-442	0.000781871	0.00230332	0.00157133
s__Parabacteroides_distasonis	0.00159278	0.00177502	0.0015686
s__Bacteroides_vulgatus	0.0255345	0.00310099	0.00154772
s__Lachnospiraceae_bacterium_7_1_58FAA	0.00075506	0.00204915	0.00154693
s__Streptococcus_sp._HMSC068F04	0.00167189	0.00162928	0.00151946
s__Lachnospiraceae_bacterium_3_1_46FAA	0.00116352	0.00160355	0.0015045
s__Eubacterium_ventriosum	0.00885192	0.00217045	0.00143171
s__Alistipes_sp._AL-1	0.00099768	0.00128438	0.001419
s__Streptococcus_sp._FDAARGOS_192	0.00158495	0.00142923	0.00139878
s__Dorea_formicigenerans	0.00123297	0.00130595	0.00137207
s__Lactobacillus_plantarum	0.00130867	0.000940758	0.00133377
s__Phocea_massiliensis	0.000634345	0.00201814	0.00131668
s__Streptococcus_sp._449_SSPC	0.00127859	0.00117284	0.001199
s__Candidatus_Stoquefichus_sp._SB1	0.00108639	0.000940088	0.00119006
s__Streptococcus_sp._HMSC078H12	0.00140353	0.00125749	0.00118613
s__Shigella_boydii	0.000800535	0.000949445	0.00114833
s__Lachnoclostridium Clostridium_lavalense	0.00164235	0.00147228	0.00111616
s__Alistipes_onderdonkii	0.000777602	0.00102695	0.00110314
s__Achromobacter_sp._ATCC35328	0.00051014	0.000880784	0.00109319
s__Streptococcus_sp._HMSC10E12	0.00127866	0.00108459	0.00104393
s__Intestinimonas_massiliensis	8.02563e-05	0.00073657	0.000970946
s__Coprobacillus_sp._8_1_38FAA	2.19909e-05	0.00035022	0.000965992
s__Blautia Ruminococcus_torques	0.00110125	0.00125779	0.000915643
s__Faecalibacterium_prausnitzii	0.00159982	0.00072891	0.000904042
s__Lachnospiraceae_bacterium_5_1_63FAA	0.00122817	0.000953993	0.000900218
s__Eubacterium_ramulus	0.000899788	0.000931277	0.0008536
s__Erysipelatoclostridium Clostridium_innocuum	0.000448578	0.000556731	0.000833394
s__Bilophila_wadsworthia	0.00107039	0.000797574	0.000806132
s__Blautia_sp._Marseille-P2398	0.00260635	0.000676349	0.000801476
s__Prevotella_copri	0.125272	0.00122726	0.000786736
s__Bilophila_sp._4_1_30	0.00113391	0.000729998	0.000773925
s__Streptococcus_sp._HMSC078H03	0.000783197	0.000753507	0.000762749
s__Roseburia_inulinivorans	0.0136391	0.00152811	0.000755472
s__Eubacterium_hallii	0.00350023	0.000595593	0.000748428
s__Streptococcus_thermophilus	0.000673443	0.000725315	0.000737757
s__Bacteroides_finegoldii	0.000518639	0.000595156	0.000729504
s__Lelliottia_amnigena	0.000510388	0.000601397	0.000726035
s__Fusicatenibacter_saccharivorans	0.0017615	0.000949564	0.000724913
s__Streptococcus_vestibularis	0.000614302	0.000702034	0.000703161
s__Eubacterium_rectale	0.00954684	0.000630253	0.000658235
s__Escherichia_sp._1_1_43	0.000434652	0.000515152	0.000639378
s__Coprobacillus_sp._8_2_54BFAA	0.000331611	0.000781226	0.000631085
s__Clostridium_sp._7_3_54FAA	0.000216107	0.000493852	0.000593212
s__Lachnoclostridium Clostridium_asparagiforme	0.000234929	0.000762598	0.000591125
s__Dielma_fastidiosa	0.000282345	0.000475891	0.000580461
s__Streptococcus_sp._HMSC065H07	0.000472939	0.000548476	0.000578544
s__Roseburia_intestinalis	0.000641647	0.000713795	0.000560329
s__Pseudoflavonifractor_capillosus	0.000184085	0.000775876	0.000556742
s__Coprococcus_eutactus	0.000429893	0.000465259	0.000545783
s__Erysipelotrichaceae_bacterium_6_1_45	0.000338494	0.000343985	0.000544417
s__Lachnoclostridium Clostridium_clostridioforme	0.000537033	0.000646948	0.000538491
s__Clostridium_phoceensis	0.00478408	0.000719695	0.000534036
s__Salmonella_enterica	0.000420706	0.000444703	0.000526662
s__Streptococcus_parasanguinis	0.000775372	0.000359807	0.000515298
s__Clostridium_sp._SS2/1	0.000798684	0.00051131	0.000482816
s__Bacteroides_dorei	0.000556712	0.000700317	0.000468964
s__Clostridium_sp._D5	0.000560433	0.0002916	0.000463145
s__Bifidobacterium_catenulatum	0.000301352	0.000340368	0.000461845
s__Erysipelotrichaceae_bacterium_21_3	0.000235569	0.000275904	0.00042949
s__Holdemania_filiformis	0.000579345	0.000487473	0.000424028
s__Lactobacillus_rhamnosus	0.00025636	0.000392384	0.000399593
s__Escherichia_fergusonii	0.000276199	0.0003271	0.000396835
s__Blautia_massiliensis	0.000754688	0.000455293	0.000381354
s__Streptococcus_sp._C150	0.000303231	0.000355253	0.000354469
s__Alistipes_shahii	0.000342427	0.000620655	0.000344442
s__Erysipelatoclostridium_ramosum	0.000181081	0.00046164	0.00033485
s__Veillonella_parvula	0.000533509	0.000113559	0.000333862
s__Ruminococcus_faecis	0.000270052	0.000340944	0.000318091
s__Eisenbergiella_tayi	0.000157284	0.000270401	0.000312847
s__Streptobacillus_moniliformis	0.000185456	0.000224501	0.000274853
s__Tyzzerella_nexilis	0.000283225	0.000211747	0.000269407
s__Bacteroides_sp._3_1_23	0.000167329	0.000210611	0.000265416
s__Escherichia_sp._KTE114	0.000207337	0.000235942	0.000264345
s__Coprobacillus_sp._3_3_56FAA	0.000162328	0.000373865	0.000260544
s__Ruminococcaceae_bacterium_D16	0.000246286	0.000404348	0.000259424
s__Bifidobacterium_pseudocatenulatum	0.000191722	0.000192338	0.000258534
s__Blautia_hansenii	0.000319842	0.000420537	0.00025104
s__Bacteroides_sp._HMSC073E02	0.0002549	0.000184654	0.0002495
s__Bacteroides_sp._2_1_33B	0.000242569	0.000287229	0.00024843
s__Clostridium_sp._SN20	0.000133591	0.000331337	0.000246992
s__Gordonibacter_pamelaeae	0.000108248	0.000352339	0.00024101
s__Bifidobacterium_sp._12_1_47BFAA	0.000376909	0.000431569	0.000239722
s__Coprobacillus_sp._D7	0.000160174	0.000330535	0.000238307
s__Blautia_sp._Marseille-P3087	0.000212522	0.000252957	0.000235085
s__Odoribacter_splanchnicus	0.00247297	0.000281097	0.000232249
s__Clostridium_sp._AT4	0.000242801	0.000140502	0.000232136
s__Bacteroides_sp._3_1_19	0.000219786	0.000279767	0.000227514
s__Bacteroides_intestinalis	0.000332589	0.000183169	0.000227138
s__Lachnospira_pectinoschiza	0.00016742	0.000197079	0.00022672
s__Erysipelatoclostridium Clostridium_saccharogumia	0.000262608	0.000229359	0.000225674
s__Clostridium_sp._M62/1	0.000209161	0.000178597	0.000207813
s__Catabacter_hongkongensis	0.00019361	0.000155722	0.000205819
s__Faecalitalea_cylindroides	0.000193845	0.000225832	0.000203385
s__Parabacteroides_sp._D13	0.000193547	0.000241444	0.000201008
s__Paenibacillus_sp._VT-16-81	0.000120134	0.000146533	0.000200824
s__Senegalimassilia_anaerobia	0.000115719	0.000165917	0.00019756
s__Bifidobacterium_kashiwanohense	0.000137677	0.00015081	0.000197244
s__Faecalitalea_sp._Marseille-P3755	0.000129943	0.00010411	0.000194107
s__Parabacteroides_sp._SN4	0.000290652	0.00017581	0.000187859
s__Lachnospiraceae_bacterium_3_1_57FAA_CT1	0.000345393	0.000351421	0.000182888
s__Allisonella_histaminiformans	0.00817702	0.00062104	0.000181956
s__Bacteroides_massiliensis	0.00020753	0.000176123	0.000178742
s__Escherichia_sp._3_2_53FAA	0.000120338	0.000145683	0.000167384
s__Fournierella_massiliensis	0.000116264	0.00019038	0.000159776
s__Christensenella_minuta	0.000139667	0.00013674	0.000158487
s__Escherichia_marmotae	9.62942e-05	0.000117648	0.000150955
s__Eubacterium_plexicaudatum	8.3752e-05	0.000118635	0.000146353
s__Agathobaculum_desmolans	0.000134609	0.000111365	0.0001412
s__Bacteroides_pectinophilus	0.000161546	0.000116894	0.000134658
s__Citrobacter_farmeri	9.36853e-05	0.000109517	0.000133623
s__Klebsiella_aerogenes	9.45913e-05	0.000112425	0.000131028
s__Lachnospiraceae_bacterium_TF01-11	8.34099e-05	0.000101275	0.000128451
s__Campylobacter_hominis	0.000155762	7.50873e-05	0.000125149
s__Coprobacillus_sp._29_1	0.000136954	0.000141404	0.000121046
s__Peptoniphilus_harei	0.000129209	5.24752e-05	0.000119229
s__Bacteroides_sp._3_1_13	0.000110737	9.21649e-05	0.00011652
s__Anaerotignum_lactatifermentans	0.000177397	2.94147e-05	0.000115895
s__Alistipes_sp._Marseille-P2431	7.60949e-05	0.000107931	0.000111257
s__Angelakisella_massiliensis	0.000374504	0.000144273	0.000110512
s__Bifidobacterium_angulatum	0.000104679	0.000103119	0.000108966
s__Lactobacillus_zeae	8.03063e-05	0.000109669	0.000105564
s__Akkermansia_muciniphila	3.43024e-05	0.000122935	0.000104522
s__Provencibacterium_massiliense	0.000107208	0.000120639	0.000103477
s__Lactococcus_lactis	7.08299e-05	3.88199e-05	0.000102865
s__Streptococcus_sp._HMSC065C01	0.000141612	9.00072e-05	9.94854e-05
s__Eubacterium_eligens	0.00312842	0.000116067	9.49782e-05
s__Escherichia_sp._KTE31	6.54e-05	7.22436e-05	9.24017e-05
s__Lactobacillus_sp._HMSC056D05	5.09962e-05	8.15297e-05	9.22798e-05
s__Hespellia_stercorisuis	4.66613e-05	6.83022e-05	9.04413e-05
s__Peptoniphilus_lacrimalis	7.93895e-05	7.69605e-05	8.97087e-05
s__Bacteroides_sp._2_2_4	6.13237e-05	6.83499e-05	8.88958e-05
s__Enterorhabdus_caecimuris	0.000243191	0.000106138	8.64302e-05
s__Streptococcus_sp._1171_SSPC	0.000141238	4.48103e-05	8.5659e-05
s__Bacteroides_caccae	0.000126108	8.96402e-05	8.56258e-05
s__Blautia_sp._Marseille-P3201T	0.000222564	0.000173326	8.24903e-05
s__Roseburia_hominis	0.00142056	0.000214106	8.23128e-05
s__Klebsiella_sp._4_1_44FAA	1.53823e-05	4.58666e-05	8.14315e-05
s__Bacteroides_xylanisolvens	8.96288e-05	5.8036e-05	8.08189e-05
s__Streptococcus_sp._A12	0.000123602	3.57759e-05	7.99595e-05
s__Peptococcus_niger	0.000149965	0.000189615	7.9249e-05
s__Pediococcus_acidilactici	4.85135e-05	6.54878e-05	7.85273e-05
s__Clostridium_sp._ATCC_29733	0.000127775	0.00021528	7.84494e-05
s__Bacteroides_thetaiotaomicron	0.000164203	9.1137e-05	7.77428e-05
s__Streptococcus_sp._400_SSPC	0.000114402	3.22916e-05	7.4981e-05
s__Citrobacter_koseri	6.03128e-05	6.39857e-05	7.3387e-05
s__Veillonella_atypica	0.000315329	3.64587e-05	7.31651e-05
s__Veillonella_dispar	0.000421617	2.13356e-05	7.31056e-05
s__Veillonella_sp._3_1_44	0.000109609	3.20376e-05	7.04641e-05
s__Roseburia_faecis	9.3327e-05	8.50309e-05	7.02027e-05
s__Bacteroides_sp._2_1_16	0.000270982	8.40381e-05	6.87008e-05
s__Holdemania_sp._Marseille-P2844	9.46456e-05	8.70307e-05	6.77645e-05
s__Ruthenibacterium_lactatiformans	4.68133e-05	7.93973e-05	6.60038e-05
s__Streptococcus_australis	0.000117267	3.50771e-05	6.53633e-05
s__Veillonella_sp._6_1_27	0.00013169	2.15865e-05	6.52477e-05
s__Streptococcus_anginosus	0.000107726	8.38916e-05	6.49847e-05
s__Neglecta_timonensis	9.85282e-05	0.000117223	6.42692e-05
s__Klebsiella_pneumoniae	2.81878e-05	4.5005e-05	6.01039e-05
s__Parabacteroides_merdae	0.000493556	5.5843e-05	6.00426e-05
s__Citrobacter_rodentium	4.1778e-05	5.32071e-05	5.91621e-05
s__Lactobacillus_gallinarum	4.94062e-05	6.49146e-05	5.90896e-05
s__Streptococcus_sanguinis	9.56822e-05	3.40647e-05	5.84593e-05
s__Collinsella_bouchesdurhonensis	3.54814e-05	4.76363e-05	5.76285e-05
s__Lactobacillus_sp._HMSC25A02	3.77681e-05	5.22395e-05	5.64168e-05
s__Ruminococcus_sp._AT10	0.000134175	0.000184319	5.52358e-05
s__Porphyromonas_uenonis	1.31549e-05	3.73994e-06	5.31867e-05
s__Absiella_dolichum	4.74517e-05	4.26772e-05	5.30735e-05
s__Enterococcus_cecorum	2.77923e-05	3.57984e-05	5.25898e-05
s__Eubacterium_sp._3_1_31	8.83392e-05	5.01409e-05	5.03506e-05
s__Ruminiclostridium Clostridium_leptum	3.99273e-05	3.37154e-05	4.95368e-05
s__Lactobacillus_antri	2.18306e-05	4.06842e-05	4.41167e-05
s__Tetzosporium_hominis	2.80294e-05	3.13764e-05	4.19904e-05
s__Escherichia_sp._KTE159	2.98412e-05	3.82868e-05	4.03588e-05
s__Subdoligranulum_sp._4_3_54A2FAA	4.11716e-05	3.71934e-05	4.03047e-05
s__Streptococcus_oralis	5.14472e-05	4.43989e-05	4.01276e-05
s__Bacteroides_sp._HMSC067B03	3.61804e-05	4.0253e-05	3.94641e-05
s__Bacteroides_sp._3_1_33FAA	6.85568e-05	6.11384e-05	3.86926e-05
s__Erysipelotrichaceae_bacterium_2_2_44A	2.79747e-05	3.0593e-05	3.80549e-05
s__Streptococcus_sp._F0442	7.73919e-05	4.03227e-05	3.75981e-05
s__Streptococcus_sp._HMSC061E03	6.02005e-05	3.2406e-05	3.72033e-05
s__Bacteroides_sp._9_1_42FAA	3.4775e-05	6.83547e-05	3.68398e-05
s__Pseudoflavonifractor_sp._Marseille-P3106	5.90582e-05	3.37842e-05	3.62637e-05
s__Streptobacillus_hongkongensis	2.33704e-05	3.06978e-05	3.61923e-05
s__Klebsiella_sp._MS_92-3	1.18144e-05	2.56651e-05	3.61225e-05
s__Negativibacillus_massiliensis	3.10674e-05	3.43043e-05	3.59225e-05
s__Clostridiales_bacterium_KLE1615	0.000200159	2.99868e-05	3.58761e-05
s__Clostridioides_difficile	3.94953e-05	4.16232e-05	3.58721e-05
s__Blautia_sp._KLE_1732	0.000125602	9.67587e-05	3.52819e-05
s__Lactobacillus_sp._HMSC068F07	4.70561e-06	3.02745e-05	3.47812e-05
s__Bifidobacterium_animalis	1.33396e-05	1.7884e-05	3.35939e-05
s__Bacteroides_bouchesdurhonensis	1.56745e-05	5.09121e-05	3.3362e-05
s__Collinsella_ihuae	3.46765e-05	4.71057e-05	3.3157e-05
s__Eisenbergiella_massiliensis	3.67344e-05	2.83976e-05	3.25371e-05
s__Anaerotruncus_colihominis	0.000140461	3.07419e-05	3.21487e-05
s__Atopobium_minutum	2.22146e-06	4.68985e-06	3.20883e-05
s__Lachnospiraceae_bacterium_NLAE-zl-G231	2.37019e-05	3.49761e-05	3.19659e-05
s__Bacteroides_sp._4_1_36	0.000255366	4.04867e-05	3.18318e-05
s__Gordonibacter_massiliensis	2.36427e-05	4.97932e-05	3.10796e-05
s__Mailhella_massiliensis	3.19054e-05	3.34278e-05	3.07873e-05
s__Streptococcus_sp._HMSC072G04	5.03383e-05	2.59552e-05	2.98777e-05
s__Streptococcus_agalactiae	4.92128e-05	3.15881e-05	2.98528e-05
s__Lachnoclostridium Clostridium_saccharolyticum	3.18618e-05	2.58304e-05	2.98331e-05
s__Veillonella_sp._HPA0037	0.000127419	1.90002e-05	2.87495e-05
s__Lactobacillus_gasseri	0	0	2.80614e-05
s__Clostridiales_bacterium_KA00274	3.74376e-05	5.21529e-05	2.72055e-05
s__Streptococcus_sp._HMSC072C09	4.65361e-05	3.51991e-05	2.70723e-05
s__Ruminiclostridium Eubacterium_siraeum	3.22615e-05	2.65778e-05	2.69433e-05
s__Anaerotruncus_rubiinfantis	2.15723e-05	2.72782e-05	2.60997e-05
s__Eubacteriaceae_bacterium_CHKCI004	9.36674e-05	1.90564e-05	2.58365e-05
s__Fusicatenibacter_sp._2789STDY5834925	2.37638e-05	3.15275e-05	2.56683e-05
s__Bacteroides_fluxus	1.40675e-05	3.42966e-05	2.56119e-05
s__Acidaminococcus_fermentans	5.39838e-05	7.99852e-05	2.55067e-05
s__Monoglobus_pectinilyticus	3.08693e-05	2.56925e-05	2.53399e-05
s__Bacteroides_sp._4_3_47FAA	0.000130891	2.51147e-05	2.52457e-05
s__Streptococcus_sp._HMSC065E03	5.00093e-05	2.86377e-05	2.46122e-05
s__Subdoligranulum_variabile	2.43272e-05	1.58771e-05	2.40155e-05
s__Holdemanella_biformis	4.29203e-05	1.95516e-05	2.30506e-05
s__Ruminiclostridium Clostridium_methylpentosum	1.01342e-05	2.83038e-05	2.27971e-05
s__Mediterranea_massiliensis	8.06492e-05	1.56468e-05	2.25348e-05
s__Bifidobacterium_scardovii	4.35426e-05	4.56146e-05	2.18821e-05
s__Lachnoclostridium Clostridium_glycyrrhizinilyticum	7.26507e-05	5.72944e-05	2.15654e-05
s__Lachnoclostridium Clostridium_scindens	2.04594e-05	1.78425e-05	2.13385e-05
s__Bifidobacterium_saguini	3.66854e-05	3.69692e-05	2.11662e-05
s__Butyricicoccus_pullicaecorum	0.000117876	3.31258e-05	2.09589e-05
s__Streptococcus_sp._I-G2	4.36681e-05	1.30165e-05	2.08642e-05
s__Klebsiella_quasipneumoniae	1.58999e-05	1.74795e-05	2.00312e-05
s__Bifidobacterium_gallinarum	1.5905e-05	2.46545e-05	1.96311e-05
s__Ruminococcaceae_bacterium_cv2	1.97537e-05	2.63274e-05	1.88989e-05
s__Gemmiger_formicilis	3.63558e-05	1.14715e-05	1.88789e-05
s__Clostridium_sp._ASF502	4.32058e-05	1.94434e-05	1.85463e-05
s__Rikenella_microfusus	5.86958e-06	2.50877e-05	1.66194e-05
s__Alistipes_senegalensis	1.02983e-05	3.64727e-05	1.65639e-05
s__Lachnospiraceae_bacterium_1_4_56FAA	7.80105e-05	1.91658e-05	1.65348e-05
s__Johnsonella_ignava	1.74138e-05	1.22866e-05	1.5708e-05
s__Streptococcus_mitis	6.34044e-05	2.61465e-05	1.5432e-05
s__Traorella_massiliensis	3.07378e-05	3.05139e-05	1.54016e-05
s__Merdibacter_massiliensis	2.43101e-05	1.50221e-05	1.46575e-05
s__Anaerotruncus_sp._AT3	1.77524e-05	2.22635e-05	1.39278e-05
s__Prevotella_sp._Marseille-P4119	0.000805788	2.20602e-05	1.38112e-05
s__Barnesiella_viscericola	3.39826e-06	2.15805e-05	1.32843e-05
s__Dorea_sp._D27	9.26322e-06	7.24363e-06	1.32762e-05
s__Streptococcus_pasteurianus	1.89411e-05	2.88655e-05	1.26074e-05
s__Veillonella_tobetsuensis	0.000113502	6.00968e-06	1.21309e-05
s__Erysipelatoclostridium Clostridium_spiroforme	4.4966e-05	7.503e-06	1.17407e-05
s__Bacteroides_sp._Marseille-P3166	5.50607e-05	7.8508e-06	1.07632e-05
s__Anaeromassilibacillus_sp._Marseille-P3371	5.18587e-05	1.53324e-05	1.07499e-05
s__Coprococcus_sp._HPP0074	1.49165e-05	1.70405e-05	1.05584e-05
s__Streptococcus_sp._HMSC057E02	1.19277e-05	5.05719e-06	1.04256e-05
s__Bacteroides_sp._3_1_40A	9.25274e-05	2.0365e-05	1.03805e-05
s__Catenibacterium_mitsuokai	1.64869e-05	7.31098e-06	1.02131e-05
s__Bacteroides_oleiciplenus	1.16218e-05	1.18212e-05	9.24969e-06
s__Ileibacterium_massiliense	1.01396e-05	5.04707e-06	9.11077e-06
s__Bacteroides_faecichinchillae	4.95557e-05	9.93196e-06	8.03689e-06
s__Enterorhabdus_mucosicola	1.61626e-05	6.09969e-06	7.88191e-06
s__Desulfovibrio_piger	9.91743e-06	6.7375e-06	7.38327e-06
s__Marvinbryantia_formatexigens	5.07282e-05	5.26432e-06	6.83211e-06
s__Peptostreptococcus_anaerobius	0.000327561	1.78371e-06	6.35358e-06
s__Lactobacillus_rogosae	2.11299e-05	1.70641e-05	5.99454e-06
s__Prevotella_lascolaii	0.000255247	7.16128e-06	5.94794e-06
s__Campylobacter_sp._P0106	4.58283e-06	1.52298e-05	5.86983e-06
s__Massilioclostridium_coli	1.72611e-05	3.06943e-05	5.64404e-06
s__Streptococcus_mutans	6.23953e-06	2.47999e-06	5.05547e-06
s__Lachnospiraceae_bacterium_9_1_43BFAA	9.07831e-06	8.28849e-06	3.97922e-06
s__Clostridium_sp._Marseille-P3244	3.02104e-06	1.68799e-06	3.61603e-06
s__Butyrivibrio_crossotus	3.8591e-05	3.80048e-06	3.43682e-06
s__Ruminococcus_bicirculans	1.52053e-05	2.21467e-06	3.28254e-06
s__Finegoldia_magna	5.03412e-06	4.64224e-06	3.0156e-06
s__Klebsiella_sp._2N3	5.10505e-07	1.09593e-06	2.94966e-06
s__Propionibacterium_freudenreichii	5.63278e-07	6.56461e-07	2.38556e-06
s__Enterococcus_sp._HMSC067C01	1.39804e-06	2.08336e-06	2.12933e-06
s__Filifactor_alocis	1.0535e-06	1.36784e-06	1.91539e-06
s__Anaerostipes_caccae	1.11019e-05	1.22606e-06	1.81471e-06
s__Clostridium_sp._L2-50	1.16453e-05	4.59473e-06	1.33189e-06
s__Prevotellamassilia_timonensis	0.00020855	2.5818e-06	1.25892e-06
s__Ruminococcus_callidus	3.79478e-06	5.96439e-07	1.12719e-06
s__Streptococcus_cristatus	5.37022e-06	6.64266e-06	8.32366e-07
s__Peptoniphilus_sp._HMSC075B08	1.14083e-06	1.48273e-05	6.64029e-07
s__Ruminococcus_bromii	1.54731e-06	0	4.98333e-07
s__Prevotella_bivia	0.000152703	3.15023e-06	4.9817e-07
s__Prevotella_stercorea	6.44909e-05	5.34293e-07	4.19839e-07
s__Prevotella_buccalis	0.000144805	1.48879e-06	4.02713e-07
s__Bacteroides_mediterraneensis	1.69022e-05	5.69524e-07	3.86609e-07
s__Eubacterium_sulci	3.74226e-05	6.97489e-06	3.21195e-07
s__Enterococcus_sp._HMSC063D12	5.98326e-07	4.08663e-07	3.06099e-07
s__Prevotella_melaninogenica	2.27978e-05	2.46173e-07	2.03604e-07
s__Prevotella_albensis	1.77618e-05	1.23691e-07	1.64452e-07
s__Eubacterium_coprostanoligenes	1.13309e-06	2.36098e-06	0
s__Actinomyces_odontolyticus	2.10547e-07	1.24854e-07	0
s__Rothia_mucilaginosa	2.82513e-07	0	0
s__Xylanimonas_cellulosilytica	7.53503e-08	0	0
s__Actinomyces_naeslundii	0	0	0
s__Pediococcus_pentosaceus	0	0	0
