# Supplementary material for: BIOME-Preserve: A novel storage and transport medium for preserving anaerobic microbiota samples for culture recovery
Source: PLoS One. 2022 Jan 21;17(1):e0261820. doi: 10.1371/journal.pone.0261820 (PMC8782539; doi:10.1371/journal.pone.0261820)
Supplement: S13 Table — Three replicates were plated for each sample, but only the maximum relative abundance as determined via WGS sequencing is listed and therefore only one replicate is represented in this table. (XLSX) [file pone.0261820.s016.xlsx]

## Sheet: Sheet1
Taxon	MAX RELATIVE ABUNDANCE STOOL CULTURE	MAX RELATIVE ABUNDANCE 96 RT CULTURE	MAX RELATIVE ABUNDANCE 96 FRZ CULTURE
s__Dorea_longicatena	0.151753	0.242928	0.259193
s__Escherichia_coli	0.125236	0.194877	0.183152
s__Collinsella_aerofaciens	0.0745179	0.108215	0.146829
s__Bifidobacterium_bifidum	0.0711862	0.135279	0.112319
s__Bifidobacterium_adolescentis	0.0882042	0.0899038	0.0919183
s__Lactobacillus_casei	0.0331119	0.0537697	0.0506989
s__Bifidobacterium_longum	0.0308306	0.0332161	0.0461824
s__Coprococcus_comes	0.109977	0.0776369	0.0438981
s__Collinsella_sp._4_8_47FAA	0.0136891	0.020023	0.0270779
s__Streptococcus_salivarius	0.0325463	0.0251358	0.0252899
s__Emergencia_timonensis	0.0291525	0.0234801	0.0191209
s__Alistipes_putredinis	0.00248394	0.015046	0.0180407
s__Flavonifractor_plautii	0.00763841	0.0101043	0.0148388
s__Lachnoclostridium Clostridium_symbiosum	0.00472282	0.0102878	0.0130586
s__Anaerostipes_hadrus	0.0188352	0.0135238	0.0122937
s__Blautia_producta	0.00996361	0.00928328	0.0119983
s__Collinsella_sp._TF06-26	0.00587267	0.00856285	0.0116564
s__Eggerthella_lenta	0.00794813	0.0116546	0.0105389
s__Ruminococcaceae_bacterium_D5	0.000733474	0.00641887	0.00997832
s__Bifidobacterium_breve	0.0060594	0.00763584	0.00896338
s__bacterium_LF-3	0.000380238	0.0158486	0.00744215
s__Bacteroides_salyersiae	0.00369371	0.00741503	0.0056802
s__Clostridiales_bacterium_1_7_47FAA	0.00443085	0.00571306	0.00568011
s__Escherichia_albertii	0.00398471	0.00593252	0.00553532
s__Lachnoclostridium Clostridium_bolteae	0.00339774	0.00496907	0.00516517
s__Streptococcus_sp._HMSC072D03	0.006178	0.00496291	0.00430257
s__Alistipes_finegoldii	0.00235447	0.00496065	0.00408428
s__Eggerthella_sp._1_3_56FAA	0.00290941	0.00402027	0.00402001
s__Sellimonas_intestinalis	0.0034994	0.00387161	0.0039699
s__Shigella_sonnei	0.00260551	0.0040732	0.00373908
s__Escherichia_sp._KTE172	0.00246483	0.0038973	0.00354084
s__Bacteroides_fragilis	0.0179825	0.00359211	0.00335846
s__Bacteroides_uniformis	0.0154835	0.00327007	0.00335819
s__Eubacterium_callanderi	0.00294125	0.00420747	0.00303256
s__Parasutterella_excrementihominis	0.000872278	0.00222635	0.00300258
s__Parabacteroides_sp._D26	0.00401736	0.00352227	0.00297665
s__Lactobacillus_paracasei	0.00208939	0.0032246	0.00296412
s__Shigella_flexneri	0.00196648	0.00318036	0.00295366
s__Streptococcus_sp._HMSC064D12	0.00400367	0.0033166	0.00291238
s__Blautia_sp._SF-50	0.00309618	0.00259164	0.00271544
s__Lachnoclostridium Clostridium_citroniae	0.00329662	0.00239306	0.00270096
s__Bacteroides_ovatus	0.00789732	0.00338875	0.00248309
s__Gordonibacter_urolithinfaciens	0.00100183	0.00229241	0.00247568
s__Citrobacter_sp._MGH103	0.0017728	0.00250752	0.00235965
s__Burkholderiales_bacterium_1_1_47	0.000674483	0.00167752	0.00231694
s__Mordavella_sp._Marseille-P3756	0.0011679	0.0023204	0.00221879
s__Blautia_obeum	0.0130829	0.00237905	0.00218795
s__Blautia Ruminococcus_gnavus	0.00491437	0.00246197	0.00218566
s__Shigella_dysenteriae	0.00148878	0.0023727	0.00212965
s__Intestinimonas_butyriciproducens	0.000795947	0.00142876	0.00192835
s__Streptococcus_sp._HMSC064H09	0.00145786	0.00153561	0.00187315
s__Intestinimonas_massiliensis	8.02563e-05	0.000699396	0.00174414
s__Ruminococcus_lactaris	0.00156512	0.00166194	0.00172615
s__Coprobacillus_sp._8_2_54BFAA	0.000331611	0.0010226	0.00169976
s__Lactonifactor_longoviformis	0.000877868	0.00140064	0.00165618
s__Lachnoclostridium Clostridium_lavalense	0.00164235	0.00100519	0.00163057
s__Alistipes_sp._AL-1	0.00099768	0.000986007	0.00158283
s__Lachnospiraceae_bacterium_3_1_46FAA	0.00116352	0.00165007	0.00157535
s__Hungatella_hathewayi	0.00119904	0.00165032	0.00150722
s__Candidatus_Stoquefichus_sp._SB1	0.00108639	0.0014038	0.0014714
s__Clostridium_sp._ATCC_BAA-442	0.000781871	0.000991227	0.00140277
s__Dorea_formicigenerans	0.00123297	0.00135666	0.00138444
s__Clostridium_phoceensis	0.00478408	0.000517143	0.00138297
s__Achromobacter_sp._ATCC35328	0.00051014	0.00160795	0.00136543
s__Lachnospiraceae_bacterium_7_1_58FAA	0.00075506	0.000996236	0.00125384
s__Streptococcus_sp._HMSC068F04	0.00167189	0.0013413	0.00122739
s__Alistipes_onderdonkii	0.000777602	0.000756822	0.00122093
s__Streptococcus_sp._FDAARGOS_192	0.00158495	0.00121372	0.00116605
s__Parabacteroides_distasonis	0.00159278	0.0012972	0.00108954
s__Shigella_boydii	0.000800535	0.00117693	0.00108323
s__Lachnospiraceae_bacterium_5_1_63FAA	0.00122817	0.00105733	0.00101387
s__Streptococcus_sp._449_SSPC	0.00127859	0.000928933	0.00101379
s__Streptococcus_sp._HMSC078H12	0.00140353	0.000999535	0.000999359
s__Bacteroides_vulgatus	0.0255345	0.00133485	0.000973998
s__Erysipelatoclostridium_ramosum	0.000181081	0.00059039	0.000972861
s__Blautia_wexlerae	0.0259176	0.00113146	0.00093033
s__Streptococcus_sp._HMSC10E12	0.00127866	0.000889414	0.000917862
s__Blautia Ruminococcus_torques	0.00110125	0.0010455	0.000886658
s__Eubacterium_sp._SB2	0.00501636	0.00116375	0.00087141
s__Eubacterium_ramulus	0.000899788	0.00088761	0.000847052
s__Phocea_massiliensis	0.000634345	0.00133026	0.000838941
s__Bilophila_wadsworthia	0.00107039	0.00060573	0.000831747
s__Coprobacillus_sp._3_3_56FAA	0.000162328	0.000481636	0.000801731
s__Roseburia_inulinivorans	0.0136391	0.000911796	0.000772499
s__Bacteroides_cellulosilyticus	0.00225435	0.00103231	0.000772281
s__Bilophila_sp._4_1_30	0.00113391	0.000592252	0.000771095
s__Lelliottia_amnigena	0.000510388	0.000773195	0.000756904
s__Lactobacillus_plantarum	0.00130867	0.000959353	0.000752973
s__Erysipelatoclostridium Clostridium_innocuum	0.000448578	0.000518347	0.000732758
s__Eubacterium_rectale	0.00954684	0.000702955	0.000719252
s__Coprobacillus_sp._D7	0.000160174	0.000432207	0.000675899
s__Streptococcus_sp._HMSC078H03	0.000783197	0.0005922	0.000631159
s__Lachnoclostridium Clostridium_asparagiforme	0.000234929	0.000504911	0.000624197
s__Blautia_hydrogenotrophica	0.00351641	0.000471598	0.000615397
s__Streptococcus_thermophilus	0.000673443	0.000566609	0.00061531
s__Blautia_sp._Marseille-P2398	0.00260635	0.000729574	0.000614715
s__Streptococcus_vestibularis	0.000614302	0.000564167	0.000590724
s__Fusicatenibacter_saccharivorans	0.0017615	0.000685562	0.000573105
s__Clostridium_sp._SS2/1	0.000798684	0.000580995	0.000554448
s__Escherichia_sp._1_1_43	0.000434652	0.000679675	0.00055242
s__Bifidobacterium_sp._12_1_47BFAA	0.000376909	0.000418756	0.000546708
s__Coprococcus_eutactus	0.000429893	0.000509493	0.000546077
s__Clostridium_sp._7_3_54FAA	0.000216107	0.000428016	0.000545195
s__Lachnoclostridium Clostridium_clostridioforme	0.000537033	0.000600473	0.000544533
s__Roseburia_intestinalis	0.000641647	0.000575508	0.000541907
s__Bacteroides_dorei	0.000556712	0.000630194	0.000512534
s__Salmonella_enterica	0.000420706	0.000511845	0.000495695
s__Streptococcus_sp._HMSC065H07	0.000472939	0.000429535	0.000487198
s__Erysipelotrichaceae_bacterium_6_1_45	0.000338494	0.000327845	0.000452637
s__Ruminococcaceae_bacterium_D16	0.000246286	0.00029877	0.000447432
s__Faecalibacterium_prausnitzii	0.00159982	0.000736725	0.000439487
s__Coprobacillus_sp._8_1_38FAA	2.19909e-05	0.000916718	0.000427545
s__Peptococcus_niger	0.000149965	0.000124487	0.000410242
s__Eubacterium_hallii	0.00350023	0.00069185	0.000408727
s__Dielma_fastidiosa	0.000282345	0.000566002	0.000407539
s__Escherichia_fergusonii	0.000276199	0.000422476	0.000401807
s__Pseudoflavonifractor_capillosus	0.000184085	0.000290484	0.000395203
s__Bifidobacterium_catenulatum	0.000301352	0.000353866	0.000383418
s__Holdemania_filiformis	0.000579345	0.000356719	0.000373722
s__Lactobacillus_rhamnosus	0.00025636	0.000393153	0.000371085
s__Erysipelotrichaceae_bacterium_21_3	0.000235569	0.000274774	0.000365808
s__Blautia_massiliensis	0.000754688	0.000385643	0.00036252
s__Faecalicatena_contorta	0.0020297	0.000480496	0.000345389
s__Peptoniphilus_harei	0.000129209	5.58968e-05	0.000344283
s__Streptococcus_parasanguinis	0.000775372	0.000285094	0.000319487
s__Ruminococcus_faecis	0.000270052	0.000319724	0.000317346
s__Eisenbergiella_tayi	0.000157284	0.000236471	0.000307415
s__Streptococcus_sp._C150	0.000303231	0.000294074	0.000296932
s__Streptobacillus_moniliformis	0.000185456	0.000281224	0.000279168
s__Blautia_hansenii	0.000319842	0.000324761	0.000274091
s__Tyzzerella_nexilis	0.000283225	0.000272217	0.00026414
s__Bacteroides_finegoldii	0.000518639	0.00039913	0.000263931
s__Gordonibacter_pamelaeae	0.000108248	0.000238283	0.000260884
s__Escherichia_sp._KTE114	0.000207337	0.000270149	0.000240341
s__Blautia_sp._Marseille-P3087	0.000212522	0.000221611	0.000239333
s__Senegalimassilia_anaerobia	0.000115719	0.000167198	0.000237689
s__Lachnospira_pectinoschiza	0.00016742	0.000229961	0.000232617
s__Clostridium_sp._M62/1	0.000209161	0.000213615	0.000222119
s__Erysipelatoclostridium Clostridium_saccharogumia	0.000262608	0.000223824	0.000211302
s__Eubacterium_ventriosum	0.00885192	0.000159256	0.00021116
s__Bifidobacterium_pseudocatenulatum	0.000191722	0.000198353	0.000208673
s__Paenibacillus_sp._VT-16-81	0.000120134	0.000211845	0.000199923
s__Faecalitalea_cylindroides	0.000193845	0.000210686	0.000196072
s__Alistipes_shahii	0.000342427	0.000189363	0.000195591
s__Clostridium_sp._SN20	0.000133591	0.000159614	0.000195053
s__Lachnospiraceae_bacterium_3_1_57FAA_CT1	0.000345393	0.000257226	0.000176531
s__Bifidobacterium_kashiwanohense	0.000137677	0.000160126	0.000171789
s__Bacteroides_sp._2_1_33B	0.000242569	0.000200075	0.000171653
s__Escherichia_sp._3_2_53FAA	0.000120338	0.000183829	0.000170416
s__Bacteroides_sp._3_1_19	0.000219786	0.000186593	0.000163927
s__Escherichia_marmotae	9.62942e-05	0.000161575	0.000161392
s__Christensenella_minuta	0.000139667	0.000161342	0.000155152
s__Eubacterium_plexicaudatum	8.3752e-05	0.000139413	0.000151227
s__Faecalitalea_sp._Marseille-P3755	0.000129943	0.000107095	0.000150017
s__Lachnospiraceae_bacterium_TF01-11	8.34099e-05	0.000136909	0.000145809
s__Odoribacter_splanchnicus	0.00247297	0.000136589	0.000142687
s__Parabacteroides_sp._D13	0.000193547	0.000169033	0.000139838
s__Streptococcus_anginosus	0.000107726	0.000137457	0.00013977
s__Bacteroides_pectinophilus	0.000161546	0.000137174	0.000139129
s__Klebsiella_aerogenes	9.45913e-05	0.000138854	0.000137586
s__Agathobaculum_desmolans	0.000134609	0.0001293	0.000129146
s__Veillonella_parvula	0.000533509	0.000190509	0.000123096
s__Peptoniphilus_sp._HMSC075B08	1.14083e-06	4.22251e-06	0.00012151
s__Citrobacter_farmeri	9.36853e-05	0.000129754	0.000121434
s__Fournierella_massiliensis	0.000116264	0.000100796	0.000120808
s__Clostridium_sp._ATCC_29733	0.000127775	0.000124876	0.0001156
s__Alistipes_sp._Marseille-P2431	7.60949e-05	6.28867e-05	0.000115327
s__Coprobacillus_sp._29_1	0.000136954	0.000123656	0.000114526
s__Enterorhabdus_caecimuris	0.000243191	7.36115e-05	0.000112412
s__Bacteroides_intestinalis	0.000332589	0.000138731	0.000106033
s__Bacteroides_massiliensis	0.00020753	0.000147512	0.000104114
s__Bifidobacterium_angulatum	0.000104679	0.000101608	0.000102226
s__Catabacter_hongkongensis	0.00019361	0.000113933	9.82014e-05
s__Angelakisella_massiliensis	0.000374504	7.7763e-05	9.75026e-05
s__Lactococcus_lactis	7.08299e-05	6.65624e-05	9.48452e-05
s__Lactobacillus_zeae	8.03063e-05	9.93284e-05	9.17637e-05
s__Bacteroides_sp._3_1_23	0.000167329	0.000132601	9.15429e-05
s__Escherichia_sp._KTE31	6.54e-05	0.000102528	9.13622e-05
s__Hespellia_stercorisuis	4.66613e-05	8.14234e-05	9.05575e-05
s__Clostridium_sp._D5	0.000560433	0.00010868	9.00509e-05
s__Provencibacterium_massiliense	0.000107208	5.74125e-05	8.44844e-05
s__Blautia_sp._Marseille-P3201T	0.000222564	0.000107148	8.1932e-05
s__Lactobacillus_sp._HMSC056D05	5.09962e-05	9.00538e-05	8.11851e-05
s__Roseburia_faecis	9.3327e-05	8.37927e-05	7.90612e-05
s__Bacteroides_sp._HMSC073E02	0.0002549	0.000113684	7.67958e-05
s__Streptococcus_sp._F0442	7.73919e-05	2.60562e-05	7.40223e-05
s__Roseburia_hominis	0.00142056	0.000111739	7.08476e-05
s__Peptoniphilus_lacrimalis	7.93895e-05	0.000180991	7.07229e-05
s__Parabacteroides_sp._SN4	0.000290652	6.30375e-05	7.03847e-05
s__Prevotella_copri	0.125272	4.39257e-06	6.96501e-05
s__Eubacterium_eligens	0.00312842	7.52257e-05	6.83145e-05
s__Citrobacter_koseri	6.03128e-05	7.40279e-05	6.66762e-05
s__Streptococcus_sp._HMSC065C01	0.000141612	5.02731e-05	6.58346e-05
s__Akkermansia_muciniphila	3.43024e-05	6.79965e-05	6.46552e-05
s__Collinsella_bouchesdurhonensis	3.54814e-05	4.80311e-05	6.33132e-05
s__Clostridium_sp._AT4	0.000242801	8.26107e-05	6.31932e-05
s__Citrobacter_rodentium	4.1778e-05	6.51151e-05	6.06007e-05
s__Ruthenibacterium_lactatiformans	4.68133e-05	5.00132e-05	5.95369e-05
s__Holdemania_sp._Marseille-P2844	9.46456e-05	6.49806e-05	5.82585e-05
s__Pediococcus_acidilactici	4.85135e-05	7.69452e-05	5.81426e-05
s__Bacteroides_sp._2_1_16	0.000270982	6.07123e-05	5.80785e-05
s__Streptococcus_oralis	5.14472e-05	4.73096e-05	5.77929e-05
s__Bacteroides_sp._9_1_42FAA	3.4775e-05	5.62801e-05	5.5623e-05
s__Lactobacillus_gallinarum	4.94062e-05	6.05709e-05	5.55092e-05
s__Ruminococcus_sp._AT10	0.000134175	0.000101172	5.5502e-05
s__Klebsiella_pneumoniae	2.81878e-05	7.31734e-05	5.42948e-05
s__Enterococcus_cecorum	2.77923e-05	3.62663e-05	5.31521e-05
s__Bacteroides_thetaiotaomicron	0.000164203	6.50342e-05	5.2941e-05
s__Bifidobacterium_scardovii	4.35426e-05	3.46628e-05	5.18121e-05
s__Bifidobacterium_saguini	3.66854e-05	3.49468e-05	5.04559e-05
s__Eubacterium_sp._3_1_31	8.83392e-05	5.01543e-05	4.91324e-05
s__Klebsiella_sp._4_1_44FAA	1.53823e-05	6.84471e-05	4.90453e-05
s__Collinsella_ihuae	3.46765e-05	3.92821e-05	4.82161e-05
s__Lactobacillus_sp._HMSC068F07	4.70561e-06	3.88537e-05	4.7219e-05
s__Absiella_dolichum	4.74517e-05	3.48442e-05	4.57233e-05
s__Lactobacillus_sp._HMSC25A02	3.77681e-05	5.05092e-05	4.50904e-05
s__Lachnospiraceae_bacterium_NLAE-zl-G231	2.37019e-05	3.37076e-05	4.40397e-05
s__Veillonella_atypica	0.000315329	5.96141e-05	4.39646e-05
s__Streptococcus_mutans	6.23953e-06	1.64905e-06	4.32145e-05
s__Lactobacillus_antri	2.18306e-05	4.19185e-05	4.32108e-05
s__Tetzosporium_hominis	2.80294e-05	4.98708e-05	4.30555e-05
s__Streptococcus_sp._1171_SSPC	0.000141238	2.78545e-05	4.29802e-05
s__Streptobacillus_hongkongensis	2.33704e-05	4.34829e-05	4.28569e-05
s__Bacteroides_sp._3_1_13	0.000110737	5.87885e-05	4.08601e-05
s__Escherichia_sp._KTE159	2.98412e-05	4.72702e-05	4.05548e-05
s__Streptococcus_sp._A12	0.000123602	2.25969e-05	3.95806e-05
s__Clostridioides_difficile	3.94953e-05	3.57662e-05	3.94382e-05
s__Subdoligranulum_sp._4_3_54A2FAA	4.11716e-05	3.08297e-05	3.81049e-05
s__Klebsiella_sp._MS_92-3	1.18144e-05	4.71286e-05	3.78506e-05
s__Bacteroides_sp._3_1_33FAA	6.85568e-05	5.99575e-05	3.67096e-05
s__Bacteroides_bouchesdurhonensis	1.56745e-05	3.08623e-05	3.64371e-05
s__Fusicatenibacter_sp._2789STDY5834925	2.37638e-05	2.12121e-05	3.58083e-05
s__Negativibacillus_massiliensis	3.10674e-05	3.78381e-05	3.52561e-05
s__Gordonibacter_massiliensis	2.36427e-05	3.26897e-05	3.51974e-05
s__Streptococcus_sp._400_SSPC	0.000114402	2.49105e-05	3.43985e-05
s__Ruminiclostridium Clostridium_leptum	3.99273e-05	3.87319e-05	3.43605e-05
s__Anaerotruncus_colihominis	0.000140461	3.20365e-05	3.41029e-05
s__Clostridiales_bacterium_KLE1615	0.000200159	2.93353e-05	3.3488e-05
s__Pseudoflavonifractor_sp._Marseille-P3106	5.90582e-05	2.55274e-05	3.29151e-05
s__Streptococcus_australis	0.000117267	2.78227e-05	3.14171e-05
s__Bacteroides_sp._2_2_4	6.13237e-05	4.70332e-05	3.13722e-05
s__Streptococcus_sanguinis	9.56822e-05	6.38584e-05	3.06145e-05
s__Erysipelotrichaceae_bacterium_2_2_44A	2.79747e-05	3.00699e-05	3.03276e-05
s__Neglecta_timonensis	9.85282e-05	3.80069e-05	2.95587e-05
s__Parabacteroides_merdae	0.000493556	2.26748e-05	2.93322e-05
s__Bacteroides_xylanisolvens	8.96288e-05	3.38446e-05	2.92675e-05
s__Bacteroides_caccae	0.000126108	3.23437e-05	2.82181e-05
s__Anaerotignum_lactatifermentans	0.000177397	2.52124e-05	2.77208e-05
s__Blautia_sp._KLE_1732	0.000125602	5.16989e-05	2.75244e-05
s__Bacteroides_fluxus	1.40675e-05	1.92876e-05	2.6545e-05
s__Streptococcus_sp._HMSC072C09	4.65361e-05	1.3148e-05	2.61618e-05
s__Streptococcus_agalactiae	4.92128e-05	3.16486e-05	2.60334e-05
s__Streptococcus_sp._HMSC061E03	6.02005e-05	1.77463e-05	2.57324e-05
s__Ruminiclostridium Clostridium_methylpentosum	1.01342e-05	1.87887e-05	2.52869e-05
s__Bifidobacterium_gallinarum	1.5905e-05	1.18123e-05	2.51487e-05
s__Acidaminococcus_fermentans	5.39838e-05	4.0934e-05	2.39215e-05
s__Mailhella_massiliensis	3.19054e-05	2.50378e-05	2.3904e-05
s__Streptococcus_sp._HMSC065E03	5.00093e-05	1.50189e-05	2.37419e-05
s__Lachnoclostridium Clostridium_saccharolyticum	3.18618e-05	2.41329e-05	2.34662e-05
s__Butyricicoccus_pullicaecorum	0.000117876	2.06638e-05	2.319e-05
s__Veillonella_sp._6_1_27	0.00013169	3.62592e-05	2.31196e-05
s__Atopobium_minutum	2.22146e-06	3.56318e-05	2.26781e-05
s__Streptococcus_sp._HMSC072G04	5.03383e-05	1.29469e-05	2.21272e-05
s__Clostridiales_bacterium_KA00274	3.74376e-05	3.9558e-05	2.2067e-05
s__Veillonella_sp._3_1_44	0.000109609	3.32198e-05	2.20498e-05
s__Ruminococcaceae_bacterium_cv2	1.97537e-05	2.20378e-05	2.15771e-05
s__Eisenbergiella_massiliensis	3.67344e-05	2.19276e-05	2.1141e-05
s__Klebsiella_quasipneumoniae	1.58999e-05	2.36755e-05	2.08012e-05
s__Anaerotruncus_rubiinfantis	2.15723e-05	1.03698e-05	2.05015e-05
s__Holdemanella_biformis	4.29203e-05	1.8666e-05	1.99892e-05
s__Rikenella_microfusus	5.86958e-06	1.81874e-05	1.96958e-05
s__Bacteroides_sp._HMSC067B03	3.61804e-05	2.05474e-05	1.96336e-05
s__Veillonella_dispar	0.000421617	8.14536e-05	1.94709e-05
s__Anaerotruncus_sp._AT3	1.77524e-05	8.31209e-06	1.86609e-05
s__Bifidobacterium_animalis	1.33396e-05	1.26757e-05	1.81319e-05
s__Streptococcus_mitis	6.34044e-05	2.00965e-05	1.8073e-05
s__Subdoligranulum_variabile	2.43272e-05	1.81658e-05	1.78289e-05
s__Johnsonella_ignava	1.74138e-05	1.65914e-05	1.69686e-05
s__Barnesiella_viscericola	3.39826e-06	1.52737e-05	1.68632e-05
s__Traorella_massiliensis	3.07378e-05	1.97415e-05	1.63745e-05
s__Prevotella_sp._Marseille-P4119	0.000805788	1.25965e-05	1.53734e-05
s__Bacteroides_sp._4_3_47FAA	0.000130891	1.65876e-05	1.51724e-05
s__Ruminiclostridium Eubacterium_siraeum	3.22615e-05	1.46803e-05	1.49989e-05
s__Lachnoclostridium Clostridium_glycyrrhizinilyticum	7.26507e-05	2.08647e-05	1.49246e-05
s__Dorea_sp._D27	9.26322e-06	7.37712e-06	1.46358e-05
s__Anaeromassilibacillus_sp._Marseille-P3371	5.18587e-05	1.23853e-05	1.42005e-05
s__Propionibacterium_freudenreichii	5.63278e-07	1.71815e-06	1.38214e-05
s__Veillonella_tobetsuensis	0.000113502	9.4219e-06	1.36875e-05
s__Bacteroides_sp._4_1_36	0.000255366	2.02991e-05	1.35935e-05
s__Clostridium_sp._ASF502	4.32058e-05	1.16012e-05	1.33807e-05
s__Porphyromonas_uenonis	1.31549e-05	3.8069e-06	1.28979e-05
s__Merdibacter_massiliensis	2.43101e-05	1.26603e-05	1.27448e-05
s__Streptococcus_sp._I-G2	4.36681e-05	1.17599e-05	1.24636e-05
s__Alistipes_senegalensis	1.02983e-05	1.40053e-05	1.21889e-05
s__Allisonella_histaminiformans	0.00817702	0.000483788	1.20994e-05
s__Streptococcus_sp._HMSC057E02	1.19277e-05	1.62927e-05	1.20579e-05
s__Veillonella_sp._HPA0037	0.000127419	2.64908e-05	1.20409e-05
s__Lachnoclostridium Clostridium_scindens	2.04594e-05	1.1809e-05	1.14799e-05
s__Lachnospiraceae_bacterium_1_4_56FAA	7.80105e-05	1.08272e-05	1.05707e-05
s__Campylobacter_hominis	0.000155762	8.82594e-06	9.53059e-06
s__Mediterranea_massiliensis	8.06492e-05	8.73588e-06	9.26058e-06
s__Bacteroides_sp._3_1_40A	9.25274e-05	1.54476e-05	8.8041e-06
s__Massilioclostridium_coli	1.72611e-05	6.1412e-06	8.56863e-06
s__Gemmiger_formicilis	3.63558e-05	8.4336e-06	8.56845e-06
s__Enterorhabdus_mucosicola	1.61626e-05	6.63209e-06	8.43101e-06
s__Enterococcus_sp._HMSC067C01	1.39804e-06	0	8.08128e-06
s__Erysipelatoclostridium Clostridium_spiroforme	4.4966e-05	8.17577e-06	7.84784e-06
s__Catenibacterium_mitsuokai	1.64869e-05	7.83904e-06	7.61539e-06
s__Streptococcus_pasteurianus	1.89411e-05	1.2216e-05	7.61261e-06
s__Eubacteriaceae_bacterium_CHKCI004	9.36674e-05	7.79694e-06	7.51622e-06
s__Monoglobus_pectinilyticus	3.08693e-05	8.61743e-06	7.02399e-06
s__Coprococcus_sp._HPP0074	1.49165e-05	9.39827e-06	6.73537e-06
s__Bacteroides_faecichinchillae	4.95557e-05	6.42631e-06	6.12173e-06
s__Prevotella_lascolaii	0.000255247	1.10885e-05	5.99471e-06
s__Marvinbryantia_formatexigens	5.07282e-05	4.81391e-06	5.48298e-06
s__Desulfovibrio_piger	9.91743e-06	3.49288e-06	4.95037e-06
s__Lactobacillus_rogosae	2.11299e-05	7.78843e-06	4.75012e-06
s__Campylobacter_sp._P0106	4.58283e-06	3.66877e-06	4.59065e-06
s__Bacteroides_oleiciplenus	1.16218e-05	7.45582e-06	4.58726e-06
s__Ileibacterium_massiliense	1.01396e-05	4.39666e-06	4.19401e-06
s__Bacteroides_sp._Marseille-P3166	5.50607e-05	4.47707e-06	3.59385e-06
s__Lachnospiraceae_bacterium_9_1_43BFAA	9.07831e-06	4.03428e-06	3.23731e-06
s__Klebsiella_sp._2N3	5.10505e-07	2.88881e-06	2.58648e-06
s__Anaerostipes_caccae	1.11019e-05	1.54788e-06	2.52889e-06
s__Streptococcus_cristatus	5.37022e-06	4.21412e-06	2.37114e-06
s__Filifactor_alocis	1.0535e-06	8.73096e-07	2.23722e-06
s__Butyrivibrio_crossotus	3.8591e-05	2.75234e-06	2.12123e-06
s__Ruminococcus_bicirculans	1.52053e-05	2.34732e-06	1.98513e-06
s__Peptostreptococcus_anaerobius	0.000327561	5.70609e-07	1.62163e-06
s__Finegoldia_magna	5.03412e-06	3.71108e-06	1.54113e-06
s__Rothia_mucilaginosa	2.82513e-07	0	1.39459e-06
s__Enterococcus_sp._HMSC063D12	5.98326e-07	0	1.2715e-06
s__Ruminococcus_callidus	3.79478e-06	7.93139e-07	7.75754e-07
s__Clostridium_sp._Marseille-P3244	3.02104e-06	1.01322e-06	6.68404e-07
s__Clostridium_sp._L2-50	1.16453e-05	1.91402e-06	5.47047e-07
s__Ruminococcus_bromii	1.54731e-06	1.68871e-07	3.72564e-07
s__Prevotella_bivia	0.000152703	1.62305e-06	3.41848e-07
s__Eubacterium_sulci	3.74226e-05	0	3.28652e-07
s__Prevotella_stercorea	6.44909e-05	5.93697e-07	2.79423e-07
s__Prevotellamassilia_timonensis	0.00020855	8.54751e-08	2.56386e-07
s__Bacteroides_mediterraneensis	1.69022e-05	1.69628e-07	1.99484e-07
s__Prevotella_buccalis	0.000144805	3.29228e-07	0
s__Eubacterium_coprostanoligenes	1.13309e-06	2.10345e-07	0
s__Lactobacillus_gasseri	0	1.42726e-07	0
s__Prevotella_melaninogenica	2.27978e-05	0	0
s__Prevotella_albensis	1.77618e-05	0	0
s__Actinomyces_odontolyticus	2.10547e-07	0	0
s__Xylanimonas_cellulosilytica	7.53503e-08	0	0
s__Actinomyces_naeslundii	0	0	0
s__Pediococcus_pentosaceus	0	0	0
