# Supplementary material for: BIOME-Preserve: A novel storage and transport medium for preserving anaerobic microbiota samples for culture recovery
Source: PLoS One. 2022 Jan 21;17(1):e0261820. doi: 10.1371/journal.pone.0261820 (PMC8782539; doi:10.1371/journal.pone.0261820)
Supplement: S14 Table — Three replicates were plated for each sample, but only the maximum relative abundance as determined via WGS sequencing is listed and therefore only one replicate is represented in this table. (XLSX) [file pone.0261820.s017.xlsx]

## Sheet: Sheet1
Taxon	MAX RELATIVE ABUNDANCE STOOL CULTURE	MAX RELATIVE ABUNDANCE 120 RT CULTURE	MAX RELATIVE ABUNDANCE 120 FRZ CULTURE
s__Eubacterium_sulci	0.000157284	0	0
s__Prevotella_copri	0.125236	2.11343e-06	2.22491e-05
s__Ruminiclostridium Eubacterium_siraeum	0.0147384	1.76816e-05	1.28925e-05
s__Rothia_mucilaginosa	0.000141612	0	2.56929e-07
s__Clostridiales_bacterium_KLE1615	0.00601282	1.72717e-05	1.23542e-05
s__Eubacterium_ventriosum	0.00260551	7.52454e-06	6.77297e-06
s__Peptostreptococcus_anaerobius	0.00020753	9.06208e-07	5.89701e-07
s__Prevotellamassilia_timonensis	0.000141238	5.56271e-07	6.43641e-07
s__Faecalibacterium_prausnitzii	0.0291525	0.000403727	0.000212334
s__Allisonella_histaminiformans	0.00208939	0.000182432	1.55529e-05
s__Eubacterium_eligens	0.00248394	5.48557e-05	1.96809e-05
s__Prevotella_bivia	0.000113334	1.33952e-06	9.55394e-07
s__Bacteroides_pectinophilus	0.00329662	6.73235e-05	2.81693e-05
s__Peptoniphilus_sp._HMSC075B08	0.000191043	8.15729e-07	1.66842e-06
s__Akkermansia_muciniphila	0.00492162	5.508e-05	7.193e-05
s__Eubacterium_rectale	0.00996361	0.000397248	0.000213787
s__Prevotella_sp._Marseille-P4119	0.000556712	9.95511e-06	1.25495e-05
s__Eubacterium_hallii	0.00443085	0.000233206	0.000106684
s__Blautia_wexlerae	0.00906622	0.000287706	0.000220185
s__Prevotella_lascolaii	0.000185456	5.29779e-06	5.90545e-06
s__Roseburia_hominis	0.00075506	0.000127476	3.0345e-05
s__Catenibacterium_mitsuokai	0.000110737	7.32768e-06	4.7163e-06
s__Campylobacter_hominis	0.000270982	6.61064e-06	1.21084e-05
s__Lachnospiraceae_bacterium_1_4_56FAA	0.000137677	7.01715e-06	6.30572e-06
s__Anaerostipes_hadrus	0.0154835	0.00345418	0.000713297
s__Lachnoclostridium Clostridium_glycyrrhizinilyticum	0.000126108	1.63691e-05	6.34821e-06
s__Streptococcus_thermophilus	0.0060594	0.000666153	0.000394006
s__Roseburia_inulinivorans	0.00577586	0.00097021	0.000403097
s__Bacteroides_vulgatus	0.00789732	0.00119052	0.000585648
s__Anaeromassilibacillus_sp._Marseille-P3371	0.000130891	1.43548e-05	1.02067e-05
s__Odoribacter_splanchnicus	0.00127866	0.000288065	0.000102767
s__Bacteroides_sp._4_1_36	0.000112162	8.99472e-06	9.92222e-06
s__Fusicatenibacter_saccharivorans	0.00159278	0.000412871	0.000149128
s__Clostridium_sp._SS2/1	0.000560433	0.00017031	5.28648e-05
s__Blautia_sp._Marseille-P3201T	0.000113502	4.48848e-05	1.11607e-05
s__Blautia_hydrogenotrophica	0.00478408	0.000286967	0.000475576
s__Parabacteroides_merdae	0.000242801	1.21001e-05	2.57066e-05
s__Massilioclostridium_coli	0.000103036	1.2155e-05	1.10272e-05
s__Anaerotignum_lactatifermentans	0.000216107	3.00682e-05	2.45275e-05
s__Neglecta_timonensis	0.00019361	3.37339e-05	2.28131e-05
s__Eubacterium_ramulus	0.00225435	0.000608238	0.000290786
s__Veillonella_atypica	0.000104679	5.56015e-05	1.62785e-05
s__Blautia_obeum	0.00414093	0.00155205	0.000714371
s__Lachnospiraceae_bacterium_5_1_63FAA	0.000781871	0.00037378	0.000141479
s__Blautia Ruminococcus_gnavus	0.00398471	0.00139835	0.00076746
s__Alistipes_shahii	0.000634345	0.000117655	0.000123164
s__Veillonella_dispar	0.00013169	2.44872e-05	2.6612e-05
s__Enterorhabdus_caecimuris	0.000472939	4.18065e-05	9.64153e-05
s__Mailhella_massiliensis	0.000107208	1.84508e-05	2.18898e-05
s__Blautia_sp._Marseille-P2398	0.000872278	0.000454073	0.000185482
s__Anaerotruncus_colihominis	0.000123602	3.93025e-05	2.83643e-05
s__Lactococcus_lactis	0.000162919	3.1012e-05	4.03658e-05
s__Clostridium_sp._AT4	0.000177397	0.000117769	4.63744e-05
s__Angelakisella_massiliensis	0.000331611	9.39331e-05	8.70142e-05
s__Faecalitalea_cylindroides	0.000271271	0.000147816	7.30254e-05
s__Coprobacillus_sp._8_1_38FAA	0.000338494	4.87313e-05	9.57918e-05
s__Bacteroides_cellulosilyticus	0.00246483	0.000569766	0.000704715
s__Bacteroides_intestinalis	0.000329637	7.92928e-05	9.49906e-05
s__Bilophila_sp._4_1_30	0.00247297	0.000561544	0.000726257
s__Peptoniphilus_lacrimalis	0.000276199	9.75153e-05	8.27009e-05
s__Subdoligranulum_sp._4_3_54A2FAA	0.000107726	3.87689e-05	3.35363e-05
s__Bilophila_wadsworthia	0.00235447	0.000554453	0.000745568
s__Clostridium_phoceensis	0.00130867	0.000410751	0.000423958
s__bacterium_LF-3	0.00501636	0.000823866	0.00164109
s__Peptococcus_niger	0.000243191	8.87198e-05	8.2723e-05
s__Clostridium_sp._M62/1	0.000167329	0.000103949	5.80674e-05
s__Fournierella_massiliensis	0.000269129	0.000127236	9.67772e-05
s__Bacteroides_sp._2_1_16	0.000133591	5.1402e-05	5.94835e-05
s__Bacteroides_uniformis	0.00401736	0.0013486	0.00185084
s__Bacteroides_fragilis	0.00794813	0.00312855	0.00369233
s__Clostridium_sp._D5	0.000368331	0.000324681	0.000190256
s__Ruthenibacterium_lactatiformans	0.000116264	7.7327e-05	6.06736e-05
s__Clostridium_sp._ATCC_29733	0.000164203	0.000144056	8.62152e-05
s__Bacteroides_sp._HMSC073E02	0.000120134	5.15483e-05	6.35086e-05
s__Faecalicatena_contorta	0.00145786	0.00153634	0.000808514
s__Eubacterium_sp._SB2	0.00351641	0.00378294	0.00196803
s__Peptoniphilus_harei	0.000191722	4.26634e-05	0.000109389
s__Blautia_massiliensis	0.00025636	0.000285152	0.00014678
s__Lachnospiraceae_bacterium_3_1_57FAA_CT1	0.000117876	0.000194189	7.172e-05
s__Tyzzerella_nexilis	0.000140461	0.000140177	8.6134e-05
s__Roseburia_intestinalis	0.000290652	0.000436791	0.000190313
s__Blautia_hansenii	0.000138639	0.000270648	9.11398e-05
s__Coprococcus_comes	0.0325463	0.102915	0.0214584
s__Bacteroides_ovatus	0.00294125	0.00175352	0.00222538
s__Coprobacillus_sp._3_3_56FAA	0.000420706	0.00148289	0.000328317
s__Coprobacillus_sp._D7	0.000376909	0.0013491	0.000295069
s__Emergencia_timonensis	0.0255345	0.0225924	0.0213841
s__Ruminococcus_faecis	0.000108248	0.000217124	9.67012e-05
s__Coprobacillus_sp._8_2_54BFAA	0.000877868	0.00315454	0.000784346
s__Erysipelatoclostridium_ramosum	0.000510388	0.00183676	0.000465593
s__Blautia Ruminococcus_torques	0.000342427	0.00088889	0.000312531
s__Bacteroides_finegoldii	0.000301352	0.000239408	0.000281844
s__Dorea_longicatena	0.0882042	0.139939	0.0865613
s__Streptococcus_parasanguinis	0.000246286	0.000383363	0.0002604
s__Coprococcus_eutactus	0.000155762	0.000294599	0.000178897
s__Blautia_sp._SF-50	0.000800535	0.0018286	0.000925554
s__Veillonella_parvula	0.000207337	0.000144425	0.000242133
s__Mordavella_sp._Marseille-P3756	0.000533509	0.0011054	0.000656533
s__Enterococcus_sp._HMSC067C01	0.000209161	1.2555e-05	0.00025997
s__Pseudoflavonifractor_capillosus	0.0002549	0.000320494	0.000330862
s__Alistipes_finegoldii	0.0020297	0.00416944	0.00265278
s__Phocea_massiliensis	0.000744715	0.00123557	0.000978398
s__Parasutterella_excrementihominis	0.00196648	0.00352555	0.00261372
s__Klebsiella_pneumoniae	0.000120338	5.39751e-05	0.000160592
s__Dorea_formicigenerans	0.000332589	0.000859822	0.000445768
s__Holdemania_filiformis	0.000181081	0.000378321	0.000247303
s__Alistipes_putredinis	0.00817702	0.0151473	0.0113151
s__Clostridium_sp._ATCC_BAA-442	0.000762315	0.00126663	0.00106022
s__Ruminococcus_lactaris	0.000434652	0.00130297	0.000618139
s__Lachnospiraceae_bacterium_3_1_46FAA	0.000378001	0.00110748	0.000547023
s__Klebsiella_sp._4_1_44FAA	0.000374504	4.24835e-05	0.000548493
s__Clostridium_sp._SN20	0.000114402	0.000216587	0.000169188
s__Streptococcus_sp._HMSC065H07	0.000193547	0.000453013	0.000289821
s__Burkholderiales_bacterium_1_1_47	0.00127859	0.00268488	0.00203524
s__Streptococcus_sp._HMSC078H03	0.000247133	0.000651198	0.00040725
s__Dielma_fastidiosa	0.000235569	0.000496664	0.000397892
s__Streptococcus_vestibularis	0.000242569	0.000623395	0.000411695
s__Streptococcus_sp._HMSC064H09	0.000614302	0.00171585	0.00105843
s__Lachnospiraceae_bacterium_7_1_58FAA	0.000579345	0.00128152	0.00101577
s__Lachnoclostridium Clostridium_lavalense	0.000783197	0.00107807	0.0013858
s__Ruminococcaceae_bacterium_D16	0.000213301	0.000375399	0.000379728
s__Streptococcus_sp._C150	0.000117267	0.000315792	0.000208932
s__Flavonifractor_plautii	0.006178	0.0145686	0.011139
s__Lachnoclostridium Clostridium_clostridioforme	0.000239546	0.000559715	0.000431946
s__Intestinimonas_butyriciproducens	0.000777602	0.00171645	0.00142474
s__Sellimonas_intestinalis	0.0026477	0.00276806	0.00500387
s__Bifidobacterium_longum	0.0273335	0.0298899	0.0517801
s__Streptococcus_sp._HMSC10E12	0.000327561	0.000989535	0.000624693
s__Streptococcus_sp._449_SSPC	0.000330031	0.0010357	0.000666329
s__Bacteroides_dorei	0.000282345	0.000813373	0.000571742
s__Eggerthella_sp._1_3_56FAA	0.00167189	0.00279231	0.00343291
s__Streptococcus_sp._HMSC078H12	0.000356253	0.00111969	0.000743464
s__Achromobacter_sp._ATCC35328	0.000585816	0.001051	0.00123324
s__Erysipelotrichaceae_bacterium_21_3	0.000184085	0.000480525	0.000396817
s__Erysipelotrichaceae_bacterium_6_1_45	0.000219786	0.000573732	0.000483613
s__Streptococcus_sp._HMSC072D03	0.00158495	0.00535879	0.00354774
s__Streptococcus_sp._FDAARGOS_192	0.000378436	0.00131675	0.000859748
s__Eggerthella_lenta	0.00472282	0.00954473	0.0108742
s__Eisenbergiella_tayi	0.000129943	0.00025742	0.000300083
s__Lachnoclostridium Clostridium_asparagiforme	0.000255366	0.000681392	0.000591756
s__Streptococcus_sp._HMSC064D12	0.00100183	0.00349686	0.00234959
s__Erysipelatoclostridium Clostridium_innocuum	0.000315329	0.000964818	0.000740878
s__Streptococcus_salivarius	0.00763841	0.0276718	0.018063
s__Bifidobacterium_bifidum	0.0711862	0.190496	0.168549
s__Streptococcus_sp._HMSC068F04	0.000421617	0.00146244	0.00100511
s__Bifidobacterium_sp._12_1_47BFAA	0.000250518	0.000356201	0.000605721
s__Parabacteroides_distasonis	0.000448578	0.00123277	0.00108491
s__Alistipes_onderdonkii	0.000415184	0.00104348	0.00102204
s__Parabacteroides_sp._D26	0.00119904	0.00345473	0.00299699
s__Bacteroides_salyersiae	0.00290941	0.00762298	0.00730877
s__Lachnoclostridium Clostridium_citroniae	0.00108639	0.00368559	0.00275599
s__Lactobacillus_plantarum	0.000493556	0.00123469	0.00125285
s__Alistipes_sp._AL-1	0.00051014	0.00134998	0.00132169
s__Lactonifactor_longoviformis	0.000718086	0.00135905	0.00191624
s__Escherichia_sp._1_1_43	0.000234929	0.000560986	0.000630254
s__Lactobacillus_casei	0.0179825	0.0499268	0.0483467
s__Ruminococcaceae_bacterium_D5	0.00339774	0.00789377	0.00927483
s__Lachnoclostridium Clostridium_bolteae	0.00164235	0.00653664	0.00448415
s__Collinsella_sp._TF06-26	0.0034994	0.00532675	0.00964008
s__Streptobacillus_moniliformis	0.000109609	0.000271554	0.000309938
s__Lactobacillus_rhamnosus	0.000127419	0.000358776	0.000364811
s__Candidatus_Stoquefichus_sp._SB1	0.000733474	0.00197912	0.00211867
s__Bifidobacterium_catenulatum	0.000160174	0.000257847	0.000476759
s__Clostridium_sp._7_3_54FAA	0.000200159	0.00049213	0.00061517
s__Eubacterium_callanderi	0.00140353	0.0055811	0.00432265
s__Hungatella_hathewayi	0.000518639	0.00157534	0.00163883
s__Lactobacillus_paracasei	0.000902228	0.00288434	0.00287788
s__Lelliottia_amnigena	0.000248751	0.000685811	0.00080406
s__Bifidobacterium_breve	0.00369371	0.0102348	0.0121365
s__Gordonibacter_pamelaeae	0.000149965	0.000281651	0.000492993
s__Intestinimonas_massiliensis	0.000775372	0.00263062	0.00261361
s__Salmonella_enterica	0.000162328	0.000463245	0.000554661
s__Shigella_dysenteriae	0.000674483	0.00201226	0.00231185
s__Escherichia_fergusonii	0.000129209	0.000381434	0.00044932
s__Collinsella_sp._4_8_47FAA	0.00650356	0.0124978	0.0227324
s__Clostridiales_bacterium_1_7_47FAA	0.0017728	0.00667666	0.00621989
s__Blautia_producta	0.00400367	0.0144395	0.0144919
s__Collinsella_aerofaciens	0.0331119	0.067407	0.122291
s__Escherichia_sp._KTE172	0.00099768	0.00328587	0.00380934
s__Citrobacter_sp._MGH103	0.000673443	0.00220151	0.00261536
s__Lachnoclostridium Clostridium_symbiosum	0.00372921	0.0115536	0.0146008
s__Shigella_sonnei	0.00107039	0.00355057	0.00423523
s__Shigella_boydii	0.000303231	0.00107849	0.00121695
s__Bifidobacterium_adolescentis	0.0308306	0.0638193	0.124224
s__Gordonibacter_urolithinfaciens	0.00113391	0.00278612	0.00471456
s__Shigella_flexneri	0.000795947	0.0027806	0.00331141
s__Escherichia_albertii	0.00148878	0.00525758	0.00620802
s__Escherichia_coli	0.0333268	0.169811	0.200359
s__Prevotella_buccalis	9.99333e-05	0	0
s__Parabacteroides_sp._SN4	9.85282e-05	3.05913e-05	4.06893e-05
s__Bifidobacterium_pseudocatenulatum	9.62942e-05	0.000181333	0.000271421
s__Ruminococcus_callidus	9.56822e-05	1.46294e-06	6.93485e-07
s__Bacteroides_sp._2_1_33B	9.46456e-05	0.000203499	0.000167819
s__Streptococcus_anginosus	9.45913e-05	0.00014309	0.000149371
s__Bacteroides_thetaiotaomicron	9.36853e-05	5.61976e-05	3.47352e-05
s__Bacteroides_sp._3_1_19	9.25274e-05	0.000186384	0.000160306
s__Bacteroides_sp._3_1_23	8.96288e-05	7.12471e-05	8.7619e-05
s__Escherichia_sp._KTE114	8.06492e-05	0.000249019	0.000274694
s__Ruminiclostridium Clostridium_leptum	8.03063e-05	3.39409e-05	3.18056e-05
s__Butyricicoccus_pullicaecorum	8.02563e-05	3.79259e-05	1.55696e-05
s__Parabacteroides_sp._D13	8.01145e-05	0.00017288	0.000140897
s__Senegalimassilia_anaerobia	7.93895e-05	0.000104766	0.000188421
s__Blautia_sp._Marseille-P3087	7.80105e-05	0.000140494	7.81685e-05
s__Faecalitalea_sp._Marseille-P3755	7.73919e-05	0.000189814	0.000156907
s__Catabacter_hongkongensis	7.60949e-05	0.000104353	0.000121895
s__Bifidobacterium_kashiwanohense	7.26507e-05	0.000121348	0.000216105
s__Erysipelatoclostridium Clostridium_saccharogumia	7.08299e-05	0.000150919	7.37802e-05
s__Christensenella_minuta	6.85568e-05	0.000113152	0.000135737
s__Ruminococcus_bromii	6.54e-05	6.67176e-07	5.43179e-07
s__Provencibacterium_massiliense	6.34044e-05	0.000117236	9.82337e-05
s__Gemmiger_formicilis	6.13237e-05	8.4039e-06	1.1206e-05
s__Lachnospira_pectinoschiza	6.03128e-05	0.000127089	6.9956e-05
s__Paenibacillus_sp._VT-16-81	6.02005e-05	0.000175658	0.0002064
s__Ruminococcus_sp._AT10	5.91222e-05	0.000142718	2.94484e-05
s__Bacteroides_caccae	5.90582e-05	1.78902e-05	2.18229e-05
s__Bacteroides_massiliensis	5.5342e-05	0.000115201	0.000123048
s__Streptococcus_sp._F0442	5.14472e-05	6.14869e-05	8.67963e-05
s__Streptococcus_sp._1171_SSPC	5.09962e-05	5.86258e-05	6.00159e-05
s__Ruminococcaceae_bacterium_cv2	5.07435e-05	2.77677e-05	2.03554e-05
s__Escherichia_marmotae	5.04349e-05	0.000136588	0.000174667
s__Veillonella_tobetsuensis	5.03383e-05	5.99897e-06	2.40997e-06
s__Blautia_sp._KLE_1732	5.00093e-05	6.42103e-05	1.35965e-05
s__Escherichia_sp._3_2_53FAA	4.95557e-05	0.000174762	0.000200782
s__Streptococcus_sp._HMSC065C01	4.94062e-05	6.59554e-05	4.70986e-05
s__Bacteroides_sp._4_3_47FAA	4.92128e-05	1.47094e-05	9.32211e-06
s__Streptococcus_sp._A12	4.87249e-05	5.72506e-05	5.9325e-05
s__Prevotella_stercorea	4.86457e-05	0	4.58926e-07
s__Roseburia_faecis	4.85135e-05	5.96437e-05	2.26247e-05
s__Coprobacillus_sp._29_1	4.80715e-05	8.58935e-05	4.02701e-05
s__Bacteroides_sp._3_1_13	4.74517e-05	2.68087e-05	4.08051e-05
s__Erysipelatoclostridium Clostridium_spiroforme	4.68133e-05	1.12559e-05	1.71695e-05
s__Streptococcus_pasteurianus	4.65361e-05	8.80011e-06	2.10559e-06
s__Eubacteriaceae_bacterium_CHKCI004	4.4966e-05	8.30647e-06	4.46351e-06
s__Agathobaculum_desmolans	4.42346e-05	7.61913e-05	3.78721e-05
s__Klebsiella_aerogenes	4.36681e-05	0.000120208	0.00014515
s__Veillonella_sp._6_1_27	4.35426e-05	3.59568e-05	4.46336e-05
s__Subdoligranulum_variabile	4.1778e-05	2.007e-05	2.02736e-05
s__Enterorhabdus_mucosicola	4.11716e-05	3.51005e-06	8.75412e-06
s__Bifidobacterium_angulatum	3.99273e-05	0.00011876	0.000126067
s__Streptococcus_sp._400_SSPC	3.77681e-05	4.77539e-05	5.02418e-05
s__Bacteroides_xylanisolvens	3.74226e-05	1.90183e-05	2.28122e-05
s__Actinomyces_odontolyticus	3.67344e-05	0	0
s__Streptococcus_australis	3.66854e-05	4.21528e-05	4.22751e-05
s__Merdibacter_massiliensis	3.63582e-05	1.67904e-05	8.997e-06
s__Absiella_dolichum	3.63558e-05	4.57423e-05	3.50074e-05
s__Alistipes_sp._Marseille-P2431	3.61804e-05	9.76202e-05	9.64748e-05
s__Dorea_sp._D27	3.4775e-05	2.20035e-05	3.61331e-05
s__Veillonella_sp._3_1_44	3.46765e-05	2.88484e-05	5.22872e-05
s__Lachnospiraceae_bacterium_TF01-11	3.43024e-05	6.91486e-05	3.75751e-05
s__Bacteroides_sp._Marseille-P3166	3.30125e-05	2.27052e-06	2.73256e-06
s__Citrobacter_farmeri	3.22615e-05	0.000114463	0.000126169
s__Eubacterium_plexicaudatum	3.19054e-05	7.44147e-05	4.48933e-05
s__Eubacterium_sp._3_1_31	3.18618e-05	3.13941e-05	1.61448e-05
s__Veillonella_sp._HPA0037	3.16294e-05	2.17957e-05	6.56489e-06
s__Ruminiclostridium Clostridium_methylpentosum	3.10674e-05	2.47564e-05	2.54527e-05
s__Pseudoflavonifractor_sp._Marseille-P3106	3.08693e-05	3.24527e-05	3.18267e-05
s__Bacteroides_bouchesdurhonensis	3.03227e-05	3.25193e-05	2.51338e-05
s__Streptococcus_cristatus	3.02547e-05	6.133e-06	4.75545e-05
s__Bacteroides_sp._3_1_33FAA	2.98412e-05	6.36975e-05	4.54047e-05
s__Finegoldia_magna	2.94186e-05	4.53099e-05	8.21169e-06
s__Marvinbryantia_formatexigens	2.84117e-05	4.15663e-06	5.31459e-06
s__Eisenbergiella_massiliensis	2.81878e-05	2.93159e-05	2.34533e-05
s__Streptococcus_mutans	2.80294e-05	1.17857e-05	1.79901e-05
s__Lactobacillus_zeae	2.79747e-05	8.16886e-05	9.47042e-05
s__Anaerotruncus_sp._AT3	2.77923e-05	1.69728e-05	1.82361e-05
s__Bacteroides_sp._3_1_40A	2.6983e-05	1.22088e-05	9.99503e-06
s__Clostridium_sp._L2-50	2.43577e-05	8.53378e-07	5.67675e-07
s__Ileibacterium_massiliense	2.43272e-05	6.55315e-07	2.73673e-06
s__Streptococcus_agalactiae	2.37638e-05	3.58214e-05	2.046e-05
s__Escherichia_sp._KTE31	2.37019e-05	9.06881e-05	8.98521e-05
s__Bacteroides_fluxus	2.36427e-05	2.17679e-05	1.57165e-05
s__Holdemania_sp._Marseille-P2844	2.33704e-05	5.91899e-05	4.07791e-05
s__Bacteroides_sp._9_1_42FAA	2.18306e-05	7.68472e-05	5.28333e-05
s__Streptococcus_sanguinis	2.15723e-05	3.18926e-05	2.74225e-05
s__Bacteroides_sp._2_2_4	2.1424e-05	2.65227e-05	2.97543e-05
s__Butyrivibrio_crossotus	2.04804e-05	5.13444e-06	6.47018e-07
s__Actinomyces_naeslundii	2.04594e-05	0	0
s__Lactobacillus_sp._HMSC056D05	2.04124e-05	7.92263e-05	7.63782e-05
s__Lachnoclostridium Clostridium_saccharolyticum	2.03719e-05	2.72893e-05	2.19637e-05
s__Enterococcus_sp._HMSC063D12	1.97537e-05	2.1097e-06	3.7259e-05
s__Pediococcus_pentosaceus	1.89566e-05	0	0
s__Negativibacillus_massiliensis	1.77524e-05	3.83811e-05	3.62376e-05
s__Enterococcus_cecorum	1.74138e-05	7.31558e-05	5.01434e-05
s__Mediterranea_massiliensis	1.72611e-05	4.15546e-06	5.34545e-06
s__Pediococcus_acidilactici	1.64869e-05	6.84072e-05	6.84837e-05
s__Ruminococcus_bicirculans	1.61626e-05	1.11007e-06	8.73498e-07
s__Fusicatenibacter_sp._2789STDY5834925	1.5905e-05	3.33382e-05	2.93439e-05
s__Bifidobacterium_animalis	1.58999e-05	1.94406e-05	3.4326e-05
s__Hespellia_stercorisuis	1.56745e-05	4.79794e-05	2.83127e-05
s__Lachnospiraceae_bacterium_NLAE-zl-G231	1.54557e-05	3.98688e-05	3.94764e-05
s__Acidaminococcus_fermentans	1.53823e-05	5.4867e-05	1.19071e-05
s__Citrobacter_koseri	1.52053e-05	7.21255e-05	7.38291e-05
s__Bifidobacterium_scardovii	1.46941e-05	3.54313e-05	5.78403e-05
s__Lactobacillus_gallinarum	1.44834e-05	5.82556e-05	6.51932e-05
s__Johnsonella_ignava	1.4364e-05	1.67504e-05	1.87688e-05
s__Desulfovibrio_piger	1.40675e-05	3.11105e-06	7.18752e-06
s__Streptococcus_oralis	1.38296e-05	6.61001e-05	4.05228e-05
s__Collinsella_bouchesdurhonensis	1.33396e-05	3.10039e-05	5.76163e-05
s__Klebsiella_sp._MS_92-3	1.31549e-05	2.54066e-05	3.17325e-05
s__Campylobacter_sp._P0106	1.22007e-05	6.12461e-07	1.14148e-06
s__Bacteroides_faecichinchillae	1.19277e-05	8.26534e-06	7.55459e-06
s__Lactobacillus_gasseri	1.18144e-05	0	0
s__Bifidobacterium_saguini	1.16218e-05	3.45225e-05	5.30405e-05
s__Collinsella_ihuae	1.11019e-05	1.79468e-05	3.44266e-05
s__Lachnoclostridium Clostridium_scindens	1.10103e-05	1.53449e-05	1.55934e-05
s__Rikenella_microfusus	1.08195e-05	1.58581e-05	1.10027e-05
s__Clostridium_sp._ASF502	1.06171e-05	1.37247e-05	1.25404e-05
s__Porphyromonas_uenonis	1.04749e-05	1.39706e-05	1.10592e-05
s__Gordonibacter_massiliensis	1.02983e-05	3.48321e-05	5.7134e-05
s__Holdemanella_biformis	1.01396e-05	1.47718e-05	6.63886e-06
s__Citrobacter_rodentium	1.01366e-05	5.48987e-05	6.43508e-05
s__Traorella_massiliensis	1.01342e-05	1.79274e-05	1.2624e-05
s__Lachnospiraceae_bacterium_9_1_43BFAA	9.96431e-06	2.85171e-06	2.51742e-06
s__Streptococcus_sp._HMSC061E03	9.91743e-06	3.41118e-05	2.67654e-05
s__Streptococcus_mitis	9.26322e-06	2.38828e-05	1.00088e-05
s__Anaerotruncus_rubiinfantis	8.14039e-06	1.57147e-05	1.16741e-05
s__Monoglobus_pectinilyticus	6.45656e-06	2.16442e-05	1.06305e-05
s__Streptococcus_sp._I-G2	6.23953e-06	1.54669e-05	1.35561e-05
s__Lactobacillus_sp._HMSC25A02	6.12186e-06	4.68718e-05	5.09848e-05
s__Erysipelotrichaceae_bacterium_2_2_44A	6.06106e-06	4.4838e-05	2.84017e-05
s__Propionibacterium_freudenreichii	5.86958e-06	1.15753e-05	2.56538e-05
s__Alistipes_senegalensis	5.86753e-06	1.56338e-05	5.5981e-06
s__Atopobium_minutum	5.37022e-06	7.18567e-06	1.29755e-05
s__Filifactor_alocis	5.03412e-06	2.39643e-06	2.55826e-06
s__Bacteroides_mediterraneensis	4.70561e-06	1.48314e-07	6.15714e-08
s__Barnesiella_viscericola	4.52914e-06	1.33038e-05	1.10401e-05
s__Bacteroides_sp._HMSC067B03	3.90746e-06	1.69135e-05	1.85274e-05
s__Streptococcus_sp._HMSC072G04	3.79478e-06	3.43255e-05	2.23485e-05
s__Lactobacillus_sp._HMSC068F07	3.67982e-06	3.95525e-05	2.57051e-05
s__Klebsiella_quasipneumoniae	3.39826e-06	1.87587e-05	2.04024e-05
s__Tetzosporium_hominis	3.02104e-06	4.49454e-05	5.14805e-05
s__Klebsiella_sp._2N3	2.93304e-06	1.52922e-06	2.01699e-05
s__Clostridium_sp._Marseille-P3244	2.22146e-06	1.05116e-06	1.10395e-06
s__Lactobacillus_rogosae	1.54918e-06	5.23016e-06	3.60682e-06
s__Clostridiales_bacterium_KA00274	1.54731e-06	3.35743e-05	1.20141e-05
s__Bacteroides_oleiciplenus	1.39804e-06	4.59272e-06	5.61672e-06
s__Bifidobacterium_gallinarum	1.14083e-06	1.80561e-05	3.8148e-05
s__Streptococcus_sp._HMSC072C09	1.13309e-06	3.40204e-05	2.48075e-05
s__Streptococcus_sp._HMSC065E03	1.0535e-06	2.33753e-05	1.94897e-05
s__Prevotella_melaninogenica	9.5242e-07	3.06231e-07	1.54158e-07
s__Streptobacillus_hongkongensis	9.27549e-07	3.95272e-05	5.0482e-05
s__Prevotella_albensis	5.98326e-07	3.16675e-07	2.06672e-07
s__Eubacterium_coprostanoligenes	5.63278e-07	0	0
s__Streptococcus_sp._HMSC057E02	5.10505e-07	1.35494e-05	2.3861e-05
s__Lactobacillus_antri	2.82513e-07	3.20545e-05	3.3987e-05
s__Escherichia_sp._KTE159	2.10547e-07	4.33859e-05	4.84132e-05
s__Clostridioides_difficile	7.53503e-08	3.35572e-05	2.99309e-05
s__Coprococcus_sp._HPP0074	0	8.29532e-06	4.69202e-06
s__Anaerostipes_caccae	0	3.46663e-06	2.51646e-06
s__Xylanimonas_cellulosilytica	0	0	0
