# Supplementary material for: BIOME-Preserve: A novel storage and transport medium for preserving anaerobic microbiota samples for culture recovery
Source: PLoS One. 2022 Jan 21;17(1):e0261820. doi: 10.1371/journal.pone.0261820 (PMC8782539; doi:10.1371/journal.pone.0261820)
Supplement: S15 Table — Please note that this table contains relative abundances, not absolute counts. This formatting is automatically done during the data analysis process performed at CoreBiome and is delivered to the customer in this format. (XLSX) [file pone.0261820.s018.xlsx]

## Sheet: Sheet1
Taxon	STOOL CTRL.1	STOOL CTRL.2	STOOL CTRL.3	72 BP.1R	72 BP.2R	72 BP.3R	96 BP.1R	96 BP.2R	96 BP.3R	120 BP.1R	120 BP.2R	120 BP.3R	STOOL BHI.1R	STOOL BHI.2R	STOOL BHI.3R	STOOL CFU.1	STOOL CFU.2	STOOL CFU.3	STOOL CHOC.1R	STOOL CHOC.2R	STOOL CHOC.3R	STOOL YCFA.1R	STOOL YCFA.2R	STOOL YCFA.3R	BP.T0 BHI	BP.T0 CHOC	BP.T0 YCFA	72.RT BHI.1R	72.RT BHI.2R	72.RT BHI.3R	72.RT CFU.1R	72.RT CFU.2R	72.RT CFU.3R	72.RT CHOC.1R	72.RT CHOC.2R	72.RT YCFA.1R	72.RT YCFA.2R	72.RT YCFA.3R	72.RT FRZ.BHI.1R	72.RT FRZ.BHI.2R	72.RT FRZ.BHI.3R	72.FRZ CFU.1R	72.FRZ CFU.2R	72.FRZ CFU.3R	72.FRZ CHOC.1R	72.FRZ CHOC.2R	72.FRZ CHOC.3R	72.FRZ YCFA.1R	72.FRZ YCFA.2R
s__Absiella_dolichum	0.000129353	0.000116349	0.000100123	0.000162993	0.000140066	0.000169412	0.000142935	0.000142455	0.000142999	0.000152698	0.000158963	0.00016379	3.94902e-05	3.65426e-05	6.63222e-05	2.64812e-05	2.93412e-05	4.34011e-05	4.46997e-05	3.4227e-05	3.57635e-05	6.25407e-06	3.2742e-06	3.16406e-06	4.82868e-05	4.97837e-05	1.75067e-05	6.15086e-05	3.39415e-05	3.25815e-05	5.27713e-05	3.50664e-05	3.06687e-05	3.01972e-05	1.33014e-05	5.15022e-06	7.16511e-07	1.23173e-06	3.80178e-05	6.37663e-05	5.74364e-05	4.58981e-05	6.26623e-05	2.96028e-05	1.98779e-05	2.66903e-05	2.38757e-05	6.66271e-06	2.7753e-06
s__Acetivibrio_ethanolgignens	2.54676e-05	2.54285e-05	3.08624e-05	2.31712e-05	2.49932e-05	2.43906e-05	2.04417e-05	2.29548e-05	2.89736e-05	2.73583e-05	2.39217e-05	2.15053e-05	1.05307e-05	5.8088e-06	9.15878e-06	4.46975e-06	7.14055e-06	6.38252e-06	9.22525e-06	4.79328e-06	5.77137e-06	2.33586e-06	6.23657e-07	1.38427e-06	1.78226e-05	1.76529e-05	4.47846e-06	9.39715e-06	3.19108e-06	1.98322e-05	4.71734e-06	3.61796e-06	4.05347e-06	7.22107e-06	5.28852e-06	5.61842e-07	0	1.60661e-07	3.85434e-06	1.06072e-05	1.58839e-05	7.24247e-06	4.04273e-06	4.77464e-06	1.78151e-06	4.38199e-06	1.95138e-06	1.80073e-07	7.26864e-07
s__Achromobacter_sp._ATCC35328	1.09932e-06	1.46351e-06	7.17731e-07	1.05926e-06	5.72762e-06	3.67329e-06	2.98763e-06	2.53178e-06	1.55772e-06	4.13556e-06	2.44361e-06	4.12601e-06	0.000468354	0.000379262	0.000682803	0	2.59657e-07	0	0.000606489	0.000430422	0.000475996	0	3.11828e-07	1.97753e-07	0.000295938	0.000402842	0	0.000563487	0.00089244	0.000786207	0	0	0	0.000784635	0.000976934	3.74561e-07	0	2.35636e-06	0.000843663	0.000501126	0.000552126	0	0	1.73623e-07	0.00126665	0.000886158	0.00112675	0	2.64314e-07
s__Acidaminococcus_fermentans	1.64898e-05	2.78067e-05	2.4044e-05	3.85304e-05	2.56875e-05	3.68798e-05	3.8682e-05	3.71327e-05	3.97218e-05	5.40804e-05	5.06728e-05	3.75092e-05	5.92353e-06	6.12565e-06	6.3164e-06	5.40587e-05	3.14184e-05	7.64742e-05	1.7119e-06	3.37028e-06	3.40605e-06	3.01401e-07	3.11828e-07	8.89891e-07	2.64231e-05	2.79398e-06	1.2214e-06	1.23017e-05	4.35148e-06	1.27493e-05	5.83063e-05	9.80561e-05	8.35933e-05	1.47704e-06	2.88465e-06	8.42763e-07	3.18449e-07	1.17818e-06	7.0955e-06	9.99046e-06	4.57458e-06	1.79753e-05	4.22241e-05	1.63206e-05	2.90668e-06	3.58527e-06	1.03308e-06	0	0
s__Acidaminococcus_intestini	1.64898e-06	0	0	2.25092e-06	1.56208e-06	1.91011e-06	4.08834e-06	6.7514e-07	5.29624e-06	2.86308e-06	4.37278e-06	4.8762e-06	5.13372e-06	4.96389e-06	9.4746e-06	0	0	0	1.6168e-06	9.73636e-07	8.51513e-07	0	0	0	4.04117e-06	3.80998e-06	0	2.93875e-05	2.16607e-05	2.4082e-05	0	0	0	0	4.80775e-06	0	0	0	1.13002e-05	2.49145e-05	1.47403e-05	0	0	0	1.59398e-06	2.58936e-06	1.49223e-06	0	0
s__Actinomyces_bouchesdurhonensis	2.67501e-05	3.51242e-05	1.43546e-05	2.17147e-05	2.77703e-05	3.58513e-05	4.87456e-05	3.56136e-05	3.14659e-05	3.27664e-05	4.23131e-05	5.10125e-05	0	0	0	0	0	0	0	0	0	0	0	0	0	0	0	0	0	0	0	0	0	0	0	0	0	0	0	0	0	0	0	0	0	0	0	0	0
s__Actinomyces_massiliensis	7.51203e-06	9.69574e-06	5.02412e-06	2.40981e-05	1.19759e-05	1.9395e-05	1.52526e-05	1.11398e-05	1.91599e-05	1.30429e-05	1.86486e-05	3.02574e-05	0	0	0	0	0	0	0	0	0	0	0	0	0	0	0	0	0	0	0	0	0	0	0	0	0	0	0	0	0	0	0	0	0	0	0	0	0
s__Actinomyces_naeslundii	5.00191e-05	5.46986e-05	4.36021e-05	6.95136e-05	6.83843e-05	6.656e-05	8.47544e-05	6.65013e-05	6.90069e-05	6.68052e-05	0.000113178	9.81491e-05	0	0	0	0	0	0	0	0	0	0	0	0	0	0	0	0	0	0	0	0	0	0	0	0	0	0	0	0	0	0	0	0	0	0	0	0	0
s__Actinomyces_odontolyticus	0.000112131	9.91527e-05	8.59483e-05	0.000123403	0.000102403	0.000125773	0.000102208	9.67138e-05	0.000105302	0.000118659	0.000155105	0.000174293	0	0	6.3164e-07	0	0	0	0	0	0	0	0	0	4.14479e-07	5.07997e-07	0	0	0	0	0	0	0	0	0	3.74561e-07	0	0	0	0	0	0	0	0	0	0	0	0	0
s__Actinomyces_oris	2.25361e-05	1.90256e-05	1.43546e-05	3.68091e-05	3.02002e-05	2.85047e-05	3.0977e-05	2.88622e-05	3.80083e-05	4.231e-05	4.5657e-05	4.22604e-05	0	0	0	0	0	0	0	0	0	0	0	0	0	0	0	0	0	0	0	0	0	0	0	0	0	0	0	0	0	0	0	0	0	0	0	0	0
s__Actinomyces_sp._HMSC035G02	3.51783e-05	2.89043e-05	2.76326e-05	4.23702e-05	3.55807e-05	3.26188e-05	2.28003e-05	3.46009e-05	3.80083e-05	2.16322e-05	4.88722e-05	3.95097e-05	0	0	0	0	0	0	0	0	3.7845e-07	0	0	0	0	5.07997e-07	0	6.83429e-07	0	0	0	0	0	0	0	0	0	0	0	0	0	0	0	0	0	0	0	0	0
s__Actinomyces_sp._HPA0247	1.31919e-05	6.95166e-06	1.0766e-05	1.64185e-05	1.33644e-05	1.57217e-05	1.13216e-05	1.14774e-05	1.19944e-05	2.57677e-05	2.13494e-05	2.40059e-05	0	0	6.3164e-07	0	0	0	0	0	0	0	0	0	0	0	0	0	0	0	0	0	0	0	0	0	0	0	0	0	0	0	0	0	0	7.96726e-07	0	0	0
s__Actinomyces_sp._oral_taxon_172	1.081e-05	9.14692e-06	1.81227e-05	1.44324e-05	1.96128e-05	1.35177e-05	1.65106e-05	1.83976e-05	1.10598e-05	2.00416e-05	1.72339e-05	1.52537e-05	0	4.22458e-07	0	0	0	0	0	2.9958e-07	3.7845e-07	0	0	3.95507e-07	0	0	0	0	0	0	0	0	0	0	0	0	0	0	3.50395e-07	0	0	0	0	0	0	0	0	0	0
s__Agathobaculum_desmolans	0.000119093	0.00010025	0.000119502	0.000138365	0.000149439	0.000165151	0.000184761	0.000179081	0.000169012	0.00017942	0.000163722	0.000166916	4.94944e-05	3.6437e-05	6.00058e-05	0.000134093	0.000161117	0.000108619	3.75667e-05	2.81605e-05	2.99922e-05	4.15933e-05	2.40887e-05	2.74877e-05	7.26375e-05	3.32738e-05	7.81695e-05	2.68246e-05	1.02501e-05	2.26654e-05	0.000110826	0.000115125	0.000108144	1.47704e-05	1.37822e-05	2.12563e-05	8.75735e-06	5.03404e-06	1.43662e-05	3.28082e-05	2.4906e-05	0.000135338	0.000148233	0.000140027	1.83777e-05	1.25484e-05	1.57258e-05	1.66868e-05	9.31708e-06
s__Akkermansia_muciniphila	0.00904576	0.00921644	0.00824027	0.0206193	0.0175736	0.0181687	0.0172896	0.0167625	0.0188168	0.0213242	0.0244577	0.0222815	3.23819e-05	3.01002e-05	4.0425e-05	7.16847e-06	1.51899e-05	1.14885e-05	1.11274e-05	1.20581e-05	1.55165e-05	1.19053e-05	7.71775e-06	5.43822e-06	4.63181e-05	7.49295e-06	6.51412e-06	5.80915e-05	0.000133639	0.000177074	9.43468e-07	3.71073e-07	1.07073e-06	6.56461e-06	1.89105e-05	3.83925e-06	7.00588e-06	2.94545e-06	6.9203e-05	0.000113225	0.000131138	2.5305e-06	4.49192e-07	6.94493e-07	8.90756e-06	1.5337e-05	1.80216e-05	1.38056e-06	2.44491e-06
s__Alistipes_finegoldii	0.00339177	0.00332363	0.00230284	0.00636268	0.00548446	0.0054397	0.00574113	0.00539116	0.00653712	0.00718856	0.00858724	0.00681955	0.000642374	0.000986123	0.000751968	2.95172e-06	1.55794e-06	1.39255e-06	0.00268236	0.00210448	0.00227657	4.89777e-06	4.3656e-06	1.77978e-06	0.00161958	0.00278128	2.84993e-06	0.00276037	0.00448251	0.00442826	0	0	0	0.00713753	0.00796948	2.80921e-07	1.9107e-06	2.83834e-06	0.00254176	0.0025134	0.00128978	0	0	2.60435e-07	0.00241395	0.00470566	0.00493562	2.64107e-06	9.91179e-07
s__Alistipes_ihumii	6.41271e-06	1.06104e-05	4.84468e-06	5.6935e-06	1.00667e-05	1.02852e-05	1.1636e-05	1.29964e-05	1.44868e-05	1.8451e-05	1.04175e-05	1.40034e-05	1.06623e-05	5.70319e-06	1.53173e-05	6.74679e-07	5.19313e-07	4.64183e-07	7.70356e-06	8.98741e-06	6.24443e-06	3.01401e-07	0	3.95507e-07	7.25339e-06	4.44497e-06	0	5.29658e-06	4.15808e-06	1.69991e-05	0	0	0	5.08757e-06	3.68594e-06	0	0	0	6.48231e-06	9.12709e-06	8.38672e-06	0	0	0	5.81335e-06	2.39018e-06	3.5584e-06	0	0
s__Alistipes_onderdonkii	0.000288389	0.000313191	0.000226085	0.00047362	0.000368303	0.000392013	0.000364806	0.000380104	0.000466069	0.000525535	0.000616305	0.000512751	0.000203111	0.000333003	0.000211284	6.74679e-07	0	3.48137e-07	0.000901126	0.000675254	0.000756427	2.26051e-07	1.01344e-06	1.2854e-06	0.00043282	0.000935476	0	0.000505396	0.000916228	0.00108936	0	0	0	0.00101029	0.0010436	2.80921e-07	7.96123e-07	1.60661e-07	0.000739684	0.000692302	0.000509938	2.61776e-07	0	2.60435e-07	0.000626154	0.00128253	0.00140075	0	0
s__Alistipes_putredinis	0.0196278	0.0200951	0.0151398	0.0333352	0.0289193	0.0284409	0.026221	0.0262793	0.0321501	0.0387213	0.0424656	0.0369132	0.000291964	0.000422881	0.000503417	7.92748e-06	1.11652e-05	1.23009e-05	0.00285821	0.00249168	0.00210191	2.85577e-05	2.22178e-05	2.42248e-05	0.000837352	0.00419517	2.21209e-05	0.00237047	0.00279607	0.0029975	4.33995e-06	4.17457e-06	2.82978e-06	0.0164463	0.0182348	1.21732e-05	2.53167e-05	2.57593e-05	0.0022279	0.00265968	0.00140147	3.22857e-06	5.05341e-06	1.02438e-05	0.00753373	0.0163359	0.0184463	2.49701e-05	2.37222e-05
s__Alistipes_senegalensis	2.85823e-05	2.9819e-05	2.49411e-05	5.24331e-05	5.76233e-05	3.59982e-05	5.45636e-05	4.67534e-05	5.6701e-05	6.6169e-05	6.21192e-05	5.32631e-05	2.89595e-06	7.28741e-06	5.52685e-06	0	0	0	1.15078e-05	7.93888e-06	1.14481e-05	0	0	0	9.01492e-06	1.76529e-05	0	1.4352e-05	1.963e-05	2.12488e-05	0	0	0	3.52848e-05	3.76607e-05	0	0	0	1.38406e-05	1.71441e-05	5.71822e-06	0	0	0	9.93896e-06	1.93206e-05	2.04321e-05	0	0
s__Alistipes_shahii	0.00138276	0.00152772	0.00117026	0.00195393	0.00166917	0.00162536	0.00167071	0.00156717	0.00198017	0.00229619	0.00275086	0.00207726	0.00024813	0.000365426	0.000413724	3.03606e-06	0	1.97278e-06	0.000447853	0.000292016	0.000283459	2.93866e-06	4.13173e-06	3.26293e-06	0.000336143	0.000540128	2.57851e-06	0.00035077	0.000483691	0.00048164	0	0	2.29442e-07	0.000713901	0.00052741	0	1.35341e-06	3.21322e-07	0.000326831	0.000388271	0.000250712	0	0	0	0.000183496	0.000407326	0.000442504	8.40342e-07	1.12334e-06
s__Alistipes_sp._AL-1	0.000362959	0.000362401	0.000277224	0.000555977	0.000436688	0.000468565	0.000405689	0.000401202	0.000521524	0.000581524	0.000755976	0.000617276	0.000230096	0.000426155	0.000258815	0	0	6.96275e-07	0.00113832	0.00086706	0.00098766	6.02802e-07	8.57528e-07	2.9663e-07	0.0005811	0.0011656	8.14265e-07	0.000688897	0.00120178	0.00140384	0	0	0	0.00124678	0.00132197	0	2.38837e-07	7.49751e-07	0.000992143	0.000866703	0.00059622	0	3.36894e-07	2.60435e-07	0.000796898	0.0016297	0.0018304	0	1.98236e-07
s__Alistipes_sp._CHKCI003	3.48118e-06	4.20759e-06	4.12695e-06	8.60645e-06	1.00667e-05	6.75885e-06	4.87456e-06	3.88206e-06	6.54242e-06	1.20886e-05	9.38861e-06	8.62712e-06	2.50104e-06	3.69651e-06	1.89492e-06	0	0	0	3.99444e-06	2.84601e-06	4.35218e-06	0	0	0	2.38326e-06	6.85796e-06	0	3.24629e-06	5.99537e-06	0	0	0	0	4.43111e-06	6.08981e-06	0	0	0	5.43112e-06	2.8368e-06	4.44751e-06	0	0	0	4.31313e-06	9.16235e-06	5.28021e-06	0	0
s__Alistipes_sp._Marseille-P2431	3.35293e-05	3.73195e-05	2.96064e-05	4.88582e-05	4.70359e-05	3.76145e-05	3.61661e-05	5.04667e-05	5.74798e-05	5.18536e-05	7.20222e-05	4.77617e-05	2.4089e-05	3.32686e-05	2.32128e-05	0	0	0	9.15868e-05	6.22378e-05	7.44601e-05	0	0	0	4.87013e-05	9.14394e-05	0	6.35589e-05	9.03174e-05	9.49115e-05	0	0	0	0.000115701	0.000100161	0	0	0	7.77877e-05	7.48668e-05	4.39668e-05	0	0	0	6.1509e-05	0.00013624	0.000136023	0	0
s__Alistipes_sp._Marseille-P5061	8.79457e-06	5.85403e-06	5.74185e-06	6.35553e-06	5.55406e-06	4.11408e-06	2.5159e-06	6.07626e-06	8.10014e-06	8.90737e-06	1.18322e-05	7.00172e-06	1.57961e-06	4.22458e-07	6.3164e-07	0	0	0	1.14127e-06	8.98741e-07	0	0	0	0	1.65792e-06	5.58797e-06	0	6.83429e-07	2.70759e-06	0	0	0	0	3.93876e-06	2.56413e-06	0	0	0	2.10237e-06	1.48007e-06	1.52486e-06	0	0	0	1.50022e-06	5.57708e-06	3.21404e-06	0	0
s__Alistipes_timonensis	1.37415e-05	1.68303e-05	1.50723e-05	2.2112e-05	1.97863e-05	2.24805e-05	2.37438e-05	2.39675e-05	3.25563e-05	3.27664e-05	4.02553e-05	2.75067e-05	7.89804e-07	4.43581e-06	3.94775e-06	0	0	0	5.32592e-06	5.84181e-06	4.73063e-06	0	0	2.9663e-07	6.32081e-06	8.88995e-06	0	7.68858e-06	8.60626e-06	4.24977e-06	0	0	0	1.4278e-05	1.25001e-05	0	0	0	7.35829e-06	5.55026e-06	4.95579e-06	0	0	0	5.71959e-06	8.96317e-06	1.05604e-05	0	0
s__Allisonella_histaminiformans	3.31629e-05	2.85384e-05	2.35057e-05	2.51573e-06	4.33911e-06	9.99134e-06	4.87456e-06	5.23234e-06	4.82893e-06	7.953e-06	1.54333e-06	1.50037e-06	5.23903e-05	5.25961e-05	6.79013e-05	1.01202e-06	7.7897e-07	2.20487e-06	0.000136762	5.59466e-05	5.2983e-05	0.00871833	0.00704919	0.00876354	5.18099e-06	8.62325e-05	0.00379068	4.25435e-05	3.91633e-05	1.69991e-05	0	0	0	6.07226e-06	2.69234e-05	0.0011705	0.00032856	0.000364058	0	3.08348e-06	4.70165e-06	0	0	0	0	0	0	0.000127012	3.74005e-05
s__Anaeromassilibacillus_sp._Marseille-P3371	0.000300481	0.000281176	0.000279197	0.000484874	0.000455085	0.000432273	0.000419369	0.00044593	0.000477441	0.000537305	0.000544925	0.000530505	1.14522e-05	7.18179e-06	1.27907e-05	9.85875e-05	3.37553e-06	5.36132e-05	9.79589e-06	6.74055e-06	8.23129e-06	1.43165e-06	4.67743e-07	1.87866e-06	1.93769e-05	1.39699e-05	6.10699e-06	2.25532e-05	5.02838e-06	1.84157e-05	1.63534e-06	2.69028e-06	1.98849e-06	2.62584e-06	1.60258e-06	5.61842e-07	0	0	5.34352e-06	1.78842e-05	9.02208e-06	1.39614e-06	1.12298e-06	1.12855e-06	3.3755e-06	2.58936e-06	3.67319e-06	0	0
s__Anaerostipes_caccae	1.09932e-06	2.56114e-06	1.0766e-06	7.94442e-07	5.20693e-07	2.49784e-06	3.45936e-06	2.36299e-06	5.14047e-06	4.45368e-06	3.21528e-06	3.50086e-06	1.05307e-05	1.10895e-05	1.16853e-05	0	0	0	7.60845e-06	1.31815e-05	1.06912e-05	2.26051e-07	0	0	1.45068e-06	3.17498e-06	8.14265e-07	2.90457e-06	7.73596e-07	0	0	0	0	4.92346e-07	4.80775e-07	0	0	0	1.92717e-06	1.35673e-06	2.16022e-06	0	0	0	2.81291e-07	2.78854e-06	3.44361e-07	0	1.98236e-07
s__Anaerostipes_hadrus	0.00836748	0.00828839	0.00886146	0.00733561	0.00878669	0.00839038	0.0106028	0.0104441	0.00889566	0.00834079	0.00726267	0.00823327	0.00102714	0.000788413	0.001605	0.00444049	0.0436498	0.0084153	0.000333536	0.00016739	0.000254129	0.00829169	0.00443475	0.00678423	0.00282955	0.00169315	0.0612258	0.00137933	0.000465125	0.00067713	0.015114	0.0117805	0.00979326	0.000817129	0.000289426	0.000730394	0.000141551	0.000504047	0.000780242	0.00114866	0.00150059	0.00822169	0.0149406	0.00974938	0.000492822	0.000232445	0.000171377	0.000414649	0.000764133
s__Anaerostipes_sp._3_2_56FAA	1.33751e-05	1.22569e-05	1.70461e-05	2.74082e-05	2.81174e-05	3.32065e-05	3.1606e-05	3.24067e-05	3.03755e-05	3.9765e-05	3.61397e-05	3.16328e-05	6.45006e-06	8.6604e-06	1.73701e-05	4.63842e-06	3.50536e-06	5.33811e-06	6.08676e-06	1.071e-05	9.55587e-06	1.3563e-06	2.33871e-07	0	1.5543e-06	4.69897e-06	2.03566e-06	4.61315e-06	5.80197e-07	0	2.51591e-06	7.05039e-06	6.95973e-06	9.84691e-07	9.61549e-07	2.80921e-07	0	1.60661e-07	1.31398e-06	2.96014e-06	2.6685e-06	2.9668e-06	2.35826e-06	3.7329e-06	2.53162e-06	2.98772e-06	1.03308e-06	3.60146e-07	1.98236e-07
s__Anaerotignum_lactatifermentans	0.000333278	0.000335875	0.000320108	0.000319233	0.000290026	0.000294451	0.000316532	0.000273263	0.000300017	0.000310167	0.000313425	0.000311201	4.08065e-05	0.000168244	9.3009e-05	3.69387e-05	1.2074e-05	4.85072e-05	0.000126586	0.000336728	6.88779e-05	2.86331e-06	2.26076e-06	4.05395e-06	0.000290343	0.000143636	4.72274e-05	4.11766e-05	2.58188e-05	2.12488e-05	6.41558e-06	5.65887e-06	7.34213e-06	1.7068e-05	2.22759e-05	8.42763e-07	7.16511e-07	4.81983e-07	0.000125529	0.0001374	8.47567e-05	6.10811e-06	5.8395e-06	6.33725e-06	2.44723e-05	2.76862e-05	0.000102849	7.20293e-07	0
s__Anaerotignum_neopropionicum	1.85052e-05	1.35374e-05	1.7405e-05	3.24397e-05	2.27369e-05	2.90924e-05	3.11343e-05	1.97478e-05	2.50793e-05	2.67221e-05	1.76197e-05	3.18828e-05	4.47555e-06	7.39302e-06	6.94804e-06	9.02384e-06	1.7397e-05	8.12321e-06	2.18743e-06	2.54643e-06	3.21683e-06	7.08292e-06	1.79301e-06	1.6809e-06	8.70406e-06	5.07997e-06	1.27568e-05	5.12572e-06	9.66995e-07	0	1.88694e-07	2.78305e-07	5.35364e-07	0	0	0	0	0	2.01477e-06	2.8368e-06	2.92265e-06	2.61776e-07	1.90907e-06	2.34391e-06	6.56346e-07	3.38609e-06	3.44361e-07	0	0
s__Anaerotruncus_colihominis	0.000311291	0.00030569	0.000325311	0.000393778	0.000383751	0.000366888	0.00037251	0.000394282	0.000407499	0.000389379	0.000444094	0.000432981	0.000125842	0.000126104	0.000169437	4.69746e-05	6.7251e-05	6.24327e-05	0.000148175	0.000111594	0.000138134	2.35093e-05	1.50457e-05	2.20495e-05	7.64714e-05	5.16887e-05	5.26558e-05	4.59606e-05	2.78495e-05	1.84157e-05	1.43407e-05	2.26355e-05	1.41489e-05	2.80637e-05	2.61221e-05	4.58837e-06	7.0855e-06	5.94445e-06	3.38131e-05	3.82351e-05	2.43977e-05	9.68572e-06	1.13421e-05	1.07646e-05	2.59726e-05	2.54952e-05	2.30722e-05	6.54266e-06	5.41844e-06
s__Anaerotruncus_rubiinfantis	5.53325e-05	7.02484e-05	6.42369e-05	6.5409e-05	4.72095e-05	4.77527e-05	3.99399e-05	4.54032e-05	5.71683e-05	5.91704e-05	6.99645e-05	6.57661e-05	2.02716e-05	2.24959e-05	2.19495e-05	2.53005e-07	0	0	1.55022e-05	9.28699e-06	1.42865e-05	0	2.33871e-07	0	8.60044e-06	1.72719e-05	4.07133e-07	1.11057e-05	2.39815e-05	4.67474e-05	0	0	0	6.23638e-06	7.53214e-06	0	0	0	2.07609e-05	2.1831e-05	3.57071e-05	2.61776e-07	0	0	6.93852e-06	8.76399e-06	4.36191e-06	0	0
s__Anaerotruncus_sp._AT3	0.000128254	0.000106104	0.00010748	0.000104204	0.000105701	9.75625e-05	9.87491e-05	8.69243e-05	9.84478e-05	0.000107207	0.000109191	9.92743e-05	1.88237e-05	1.91162e-05	1.53173e-05	1.34936e-06	0	8.23925e-06	1.07469e-05	7.78909e-06	6.43365e-06	0	7.79571e-07	9.88767e-07	2.18638e-05	1.56209e-05	1.23497e-05	1.33269e-05	1.66323e-05	3.68313e-05	1.44665e-06	1.20599e-06	3.74755e-06	1.06675e-05	5.7693e-06	2.80921e-07	0	0	1.05118e-05	1.64041e-05	1.48674e-05	2.26873e-06	2.13366e-06	3.12522e-06	6.37594e-06	1.41419e-05	1.26266e-05	7.80317e-07	0
s__Anaerotruncus_sp._G32012	2.03374e-05	1.70133e-05	2.53e-05	2.58194e-05	1.71829e-05	2.29213e-05	2.35866e-05	2.48114e-05	1.72907e-05	2.09959e-05	3.0095e-05	2.51312e-05	1.26369e-05	1.07727e-05	1.65806e-05	1.69513e-05	1.63584e-05	1.14885e-05	1.11274e-05	5.39244e-06	7.09594e-06	6.55547e-06	3.2742e-06	6.52586e-06	9.63664e-06	5.33397e-06	1.46568e-05	1.4352e-05	7.54256e-06	0	5.09473e-06	5.00949e-06	4.81828e-06	6.40049e-06	7.6924e-06	1.96645e-06	7.16511e-07	1.12463e-06	1.10374e-05	1.36906e-05	9.14915e-06	4.4502e-06	4.37962e-06	3.90652e-06	1.09704e-05	6.57299e-06	8.26468e-06	1.44059e-06	5.94707e-07
s__Angelakisella_massiliensis	0.000386228	0.000410697	0.000393855	0.000464748	0.000467756	0.000428893	0.000406003	0.000429558	0.000474014	0.000425009	0.000512001	0.000493496	0.000297229	0.000316421	0.000307135	3.46617e-05	2.25901e-05	4.67665e-05	0.000422459	0.000300179	0.000400873	4.97312e-06	3.50807e-06	5.24047e-06	0.000199572	0.000134492	2.75493e-05	0.000156164	8.25814e-05	0.000194073	1.40891e-05	3.66435e-05	2.19499e-05	7.13901e-05	3.87825e-05	7.49122e-07	2.38837e-07	6.96197e-07	8.33064e-05	0.000153434	9.47954e-05	1.12564e-05	1.35881e-05	6.16363e-06	6.1509e-05	8.66439e-05	6.99054e-05	6.60268e-07	5.28629e-07
s__Arabia_massiliensis	2.19864e-06	4.93934e-06	3.22979e-06	5.6935e-06	3.64485e-06	6.75885e-06	5.18904e-06	5.56991e-06	5.14047e-06	4.7718e-06	8.23111e-06	6.1265e-06	6.84496e-06	9.61093e-06	9.15878e-06	0	0	0	3.13849e-06	5.01797e-06	5.20369e-06	0	0	0	5.38823e-06	6.98496e-06	0	5.63829e-06	2.00168e-05	3.82479e-05	3.77387e-07	0	2.29442e-07	1.0011e-05	1.26604e-05	0	0	0	4.55513e-06	8.26371e-06	1.27072e-05	0	0	0	4.31313e-06	7.17053e-06	1.14787e-05	0	0
s__Atopobium_minutum	0	0	0	2.25092e-06	2.08277e-06	0	9.43463e-07	0	2.64812e-06	3.81744e-06	0	0	5.39699e-06	1.26737e-06	0	0	0	0	0	0	0	0	0	0	4.81832e-05	2.92098e-06	2.21209e-05	1.02514e-06	4.54488e-06	8.49953e-06	0	0	0	0	2.72439e-06	0	0	0	1.93593e-05	2.8738e-05	7.37015e-06	6.59676e-05	0	3.02973e-05	1.59398e-06	0	1.95138e-06	0	0
s__bacterium_LF-3	0.00346616	0.00314709	0.00367137	0.00218114	0.00314117	0.00324057	0.00333215	0.00371276	0.00339505	0.00424977	0.00274791	0.00301737	0.000269981	0.000148494	0.000373141	0.000295004	0.000289387	0.000556324	8.17909e-06	4.34391e-06	5.86598e-06	0.0002904	0.000167062	0.000349925	0.00016517	1.21919e-05	0.000554651	0.000318136	5.86966e-05	0.000310233	0.000201462	0.000340645	0.000417737	1.57551e-05	8.8142e-06	0.00564679	0.00241297	0.0106094	0.00032648	0.000236811	0.000459745	0.000242928	0.000403599	0.000300021	6.09464e-06	1.01583e-05	7.1168e-06	0.0106218	0.0186344
s__Bacteroides_bouchesdurhonensis	5.45996e-05	5.76256e-05	5.04206e-05	0.000114267	0.000106742	0.000105203	9.4818e-05	0.000111567	0.000129135	0.00012693	0.000135556	0.000131032	8.02967e-06	1.17232e-05	1.45277e-05	1.26502e-06	7.7897e-07	1.16046e-06	1.41707e-05	1.5728e-05	1.71249e-05	1.50701e-07	0	0	1.08801e-05	1.72719e-05	2.71422e-07	2.32366e-05	1.97267e-05	8.49953e-06	0	1.85537e-07	0	5.71121e-05	4.4712e-05	1.87281e-07	1.59225e-07	1.07107e-07	1.47166e-05	2.61479e-05	1.65193e-05	0	0	0	3.63803e-05	2.70887e-05	3.66171e-05	1.20049e-07	0
s__Bacteroides_caccae	0.000149508	0.000140314	0.000141034	0.000154519	0.000136942	0.000132238	0.000102051	0.000106335	0.000108261	9.16186e-05	9.10567e-05	8.9522e-05	0.000113337	0.000118605	0.000146383	4.38542e-06	3.50536e-06	4.87392e-06	9.11112e-05	8.59795e-05	8.4489e-05	2.03446e-06	2.26076e-06	1.97753e-06	0.000111599	8.85185e-05	1.35711e-06	0.000102002	7.05906e-05	9.63281e-05	1.25796e-07	0	1.52961e-07	8.89504e-05	5.03211e-05	0	0	1.07107e-07	7.32325e-05	0.000104098	7.95468e-05	5.23552e-07	2.24596e-07	0	5.51331e-05	4.20273e-05	5.05063e-05	0	0
s__Bacteroides_caecimuris	2.38186e-05	2.14038e-05	1.95582e-05	2.38332e-05	2.46461e-05	2.17459e-05	2.07562e-05	2.91998e-05	2.47677e-05	2.13141e-05	2.14781e-05	2.038e-05	2.67217e-05	2.73542e-05	3.09504e-05	5.0601e-07	0	0	1.8926e-05	1.61024e-05	1.36242e-05	3.01401e-07	0	3.95507e-07	2.60086e-05	2.01929e-05	2.71422e-07	3.07543e-05	2.48518e-05	8.49953e-06	0	0	0	2.19914e-05	1.04168e-05	0	0	0	1.97973e-05	3.30549e-05	2.70662e-05	0	0	0	1.56585e-05	9.95907e-06	5.05063e-06	0	0
s__Bacteroides_cellulosilyticus	0.00473551	0.00368328	0.00354398	0.00495387	0.00491117	0.00477836	0.00307097	0.00332236	0.00397654	0.00263976	0.00267768	0.00254562	0.00170295	0.00135514	0.00195682	6.32512e-06	2.85622e-06	5.10602e-06	0.001982	0.00255055	0.00223049	1.11518e-05	8.10754e-06	1.31506e-05	0.00312403	0.00183463	1.13997e-05	0.0017788	0.00112036	0.000964697	1.25796e-07	7.42147e-07	1.07073e-06	0.0014196	0.00118655	1.12368e-06	7.96123e-08	6.96197e-07	0.0013718	0.0019474	0.00152346	8.72587e-08	0	8.68116e-08	0.00112779	0.000835766	0.000823713	2.40098e-07	2.64314e-07
s__Bacteroides_clarus	3.84762e-06	3.84171e-06	5.74185e-06	3.44258e-06	1.38851e-06	4.26101e-06	4.71731e-07	1.85664e-06	2.02503e-06	0	1.41472e-06	1.37534e-06	8.02967e-06	1.68983e-06	6.63222e-06	0	0	0	5.80145e-06	4.71839e-06	5.20369e-06	0	0	0	5.18099e-06	6.73096e-06	0	2.22115e-06	4.83498e-07	4.24977e-06	0	0	0	4.75934e-06	5.92955e-06	0	0	0	2.10237e-06	3.20681e-06	2.03315e-06	0	0	0	2.43786e-06	5.77626e-06	1.26266e-06	0	0
s__Bacteroides_coprocola	1.11764e-05	5.12228e-06	4.66525e-06	1.05926e-05	1.18024e-05	8.66896e-06	1.14788e-05	9.45196e-06	1.24617e-05	6.68052e-06	7.84528e-06	5.00123e-06	1.48746e-05	1.04558e-05	1.89492e-05	0	0	2.32092e-07	8.74972e-06	7.5644e-06	9.36664e-06	0	0	0	1.26416e-05	1.37159e-05	0	1.28143e-05	6.86567e-06	2.83318e-06	0	0	0	1.7068e-05	7.85265e-06	0	0	0	9.89866e-06	1.22106e-05	1.32154e-05	0	0	0	1.17205e-05	7.96726e-06	5.395e-06	0	0
s__Bacteroides_coprophilus	6.59593e-06	8.96399e-06	8.43334e-06	5.16387e-06	5.38049e-06	9.10975e-06	3.30212e-06	3.88206e-06	5.29624e-06	3.1812e-06	4.37278e-06	1.6254e-06	5.79189e-06	6.02003e-06	6.47431e-06	5.22877e-06	0	1.5086e-06	7.89377e-06	7.93888e-06	1.09751e-05	0	0	0	1.45068e-05	4.95297e-06	4.07133e-07	1.36686e-06	9.66995e-07	0	0	0	0	2.95407e-06	1.28207e-06	0	0	0	2.01477e-06	6.16695e-07	1.27072e-06	0	0	0	1.68775e-06	1.59345e-06	9.18297e-07	0	0
s__Bacteroides_dorei	0.000725185	0.000684922	0.000684177	0.000322279	0.000344351	0.000332506	0.000238696	0.000246764	0.000252973	0.000211232	0.000165651	0.000184795	0.000579453	0.000553315	0.000537368	5.98778e-06	1.42811e-06	4.87392e-06	0.000491887	0.000468019	0.000473441	2.86331e-06	1.48119e-06	2.9663e-06	0.000831549	0.000416303	5.83557e-06	0.000617478	0.000322106	0.000379646	3.77387e-07	3.71073e-07	8.41286e-07	0.000803672	0.000596962	3.74561e-07	3.18449e-07	8.56858e-07	0.000336379	0.000539608	0.000530905	1.74517e-07	4.49192e-07	1.73623e-07	0.000530984	0.000449353	0.000378224	0	0
s__Bacteroides_eggerthii	2.08871e-05	1.62815e-05	1.91993e-05	5.16387e-06	6.769e-06	1.04321e-05	6.76148e-06	5.73869e-06	5.29624e-06	5.08992e-06	2.70083e-06	2.00049e-06	3.21187e-05	3.01002e-05	2.76343e-05	1.18069e-06	0	2.32092e-07	3.89933e-05	3.24296e-05	3.66151e-05	3.76751e-07	3.89786e-07	1.97753e-07	4.85977e-05	2.66698e-05	0	3.588e-06	2.61089e-06	0	0	0	0	5.25169e-06	4.32697e-06	0	0	0	1.57678e-06	1.72675e-06	2.28729e-06	0	0	0	3.18797e-06	4.58117e-06	3.44361e-06	0	0
s__Bacteroides_faecichinchillae	2.30857e-05	2.76237e-05	2.76326e-05	1.27111e-05	1.6315e-05	1.63094e-05	7.07597e-06	1.08022e-05	7.63282e-06	6.04428e-06	4.88722e-06	5.62638e-06	4.01484e-05	3.67539e-05	3.36348e-05	9.27684e-07	2.59657e-07	2.32092e-07	4.78382e-05	5.07788e-05	5.005e-05	1.50701e-07	1.55914e-07	0	8.50719e-05	4.49577e-05	0	8.71372e-06	3.96468e-06	0	0	0	0	1.32933e-05	6.57059e-06	0	0	0	3.76675e-06	7.64702e-06	4.82872e-06	0	0	0	7.96992e-06	8.5648e-06	7.57595e-06	0	0
s__Bacteroides_finegoldii	0.000741309	0.000765598	0.00078125	0.000713541	0.000735044	0.000686464	0.000615138	0.000673959	0.000668729	0.000605701	0.000584538	0.000584268	0.00042373	0.000349584	0.000782602	0.00036205	5.33594e-05	0.000176506	0.000394689	0.000475209	0.000366813	1.02476e-05	4.83334e-06	1.18652e-05	0.000520897	0.000520189	6.05271e-05	0.000827975	0.000499937	0.000457558	1.69824e-06	2.69028e-06	1.75905e-06	0.000687314	0.000275804	0	3.18449e-07	4.28429e-07	0.000561771	0.000912092	0.000714651	1.22162e-06	2.80745e-06	6.94493e-07	0.000202436	0.000139427	0.000160932	0	2.64314e-07
s__Bacteroides_fluxus	5.62486e-05	4.1527e-05	3.7322e-05	7.70608e-05	6.43923e-05	7.90492e-05	6.98162e-05	9.01312e-05	9.26843e-05	7.73032e-05	8.12822e-05	6.41407e-05	1.56644e-05	8.6604e-06	1.08958e-05	1.6867e-07	0	0	1.41707e-05	1.3556e-05	1.44757e-05	1.50701e-07	0	0	1.32633e-05	1.80339e-05	0	8.54287e-06	7.92936e-06	1.27493e-05	0	0	0	4.10288e-05	2.75644e-05	0	0	0	1.12126e-05	1.64041e-05	1.01657e-05	0	0	0	2.10031e-05	2.82838e-05	2.75489e-05	0	1.32157e-07
s__Bacteroides_fragilis	0.00816026	0.00819162	0.00848107	0.00799407	0.00806188	0.00793063	0.00768309	0.00823164	0.0085958	0.00902507	0.00799987	0.0075501	0.0131223	0.012235	0.0139776	0.0023279	0.000219799	0.000811741	0.0181488	0.0173732	0.0184254	0.000161325	0.000138218	0.000155731	0.011541	0.0121181	0.000173167	0.00815434	0.00167609	0.00330915	0.000178441	0.000187021	0.000510125	0.0089172	0.00225003	5.89934e-06	2.70682e-06	5.62313e-06	0.00282357	0.00505184	0.00549191	0.000110731	6.98494e-05	7.65679e-05	0.00577575	0.00344305	0.00353728	2.28093e-06	1.25549e-06
s__Bacteroides_gallinarum	1.02603e-05	8.23223e-06	8.7922e-06	7.14997e-06	4.68623e-06	3.37942e-06	4.56007e-06	4.5572e-06	2.18081e-06	2.54496e-06	4.50139e-06	3.37583e-06	1.05307e-05	8.6604e-06	6.15849e-06	1.6867e-07	0	4.64183e-07	1.3505e-05	9.58657e-06	1.6368e-05	0	1.55914e-07	0	1.91697e-05	1.13029e-05	0	5.63829e-06	5.22177e-06	0	0	0	0	5.74403e-06	3.04491e-06	0	0	1.07107e-07	1.22638e-06	3.33015e-06	4.44751e-06	0	0	0	1.50022e-06	1.59345e-06	2.29574e-07	0	0
s__Bacteroides_helcogenes	5.86305e-06	5.85403e-06	4.84468e-06	5.29628e-06	5.55406e-06	5.87726e-06	3.45936e-06	6.24505e-06	3.11544e-06	7.953e-06	2.57222e-06	4.62613e-06	2.23778e-06	1.26737e-06	4.26357e-06	0	0	0	2.85317e-06	2.9958e-06	3.31144e-06	0	0	0	3.62669e-06	3.42898e-06	0	4.61315e-06	6.76897e-07	0	0	0	0	2.46173e-06	1.9231e-06	0	0	0	2.18997e-06	2.46678e-06	2.54143e-06	0	0	0	1.40646e-06	3.98363e-07	2.29574e-07	0	0
s__Bacteroides_intestinalis	0.000684877	0.000525582	0.000500617	0.000675143	0.000698943	0.000674856	0.000433521	0.000459433	0.000566075	0.000399877	0.000370014	0.000351711	0.000245629	0.000205104	0.000292607	1.26502e-06	1.16845e-06	1.16046e-06	0.000296635	0.000372828	0.000328306	2.10981e-06	1.94893e-06	1.87866e-06	0.000464631	0.000263015	2.03566e-06	0.000246205	0.000155976	0.000147325	6.28979e-08	0	0	0.000193164	0.000163784	9.36403e-08	7.96123e-08	0	0.000194119	0.000273689	0.000213607	0	0	8.68116e-08	0.00015396	0.000130265	0.000114328	0	1.98236e-07
s__Bacteroides_massiliensis	8.83121e-05	7.31754e-05	7.10554e-05	7.56044e-05	8.33108e-05	8.02246e-05	5.7394e-05	7.12273e-05	7.33685e-05	5.2808e-05	5.58172e-05	6.9142e-05	0.00018284	0.000235732	0.00020402	2.63125e-05	2.85622e-06	1.23009e-05	0.000142183	0.000157579	0.000152988	8.28853e-07	1.55914e-07	6.92137e-07	0.000196152	0.000151637	3.93562e-06	0.000204858	9.815e-05	0.000109077	1.25796e-07	0	1.52961e-07	0.000225002	0.000127245	0	0	0	0.000163547	0.000185502	0.000187176	0	0	0	0.000202623	0.000115525	9.44698e-05	0	0
s__Bacteroides_mediterraneensis	3.13307e-05	2.48796e-05	3.10419e-05	6.48794e-06	6.42188e-06	4.99567e-06	3.45936e-06	2.86935e-06	5.29624e-06	6.3624e-07	9.00278e-07	1.25031e-06	9.21438e-07	7.39302e-07	1.10537e-06	2.96016e-05	5.32296e-06	1.57822e-05	0	1.4979e-07	1.89225e-07	1.28095e-06	3.89786e-07	1.18652e-06	7.25339e-07	0	7.87123e-06	1.70857e-06	0	0	0	1.85537e-07	1.52961e-07	0	3.20516e-07	0	0	0	1.75197e-07	6.16695e-07	0	0	2.24596e-07	0	1.87528e-07	3.98363e-07	5.73936e-07	0	0
s__Bacteroides_nordii	1.44744e-05	1.73792e-05	1.70461e-05	3.45582e-05	2.44726e-05	3.4235e-05	2.24859e-05	2.59929e-05	2.77274e-05	3.59476e-05	3.92264e-05	3.70091e-05	3.68575e-06	4.43581e-06	3.94775e-06	1.6867e-07	0	0	7.51335e-06	6.89034e-06	6.52827e-06	0	3.11828e-07	0	8.60044e-06	1.07949e-05	2.71422e-07	4.27143e-06	3.57788e-06	1.55825e-05	0	0	0	2.11709e-05	1.37822e-05	0	0	0	3.41635e-06	4.19353e-06	1.779e-06	0	0	0	6.75099e-06	1.23493e-05	1.15935e-05	1.20049e-07	0
s__Bacteroides_oleiciplenus	2.49179e-05	2.23185e-05	2.49411e-05	2.66138e-05	2.77703e-05	2.39498e-05	1.60389e-05	1.99166e-05	1.88484e-05	1.5906e-05	1.44044e-05	1.16279e-05	9.08274e-06	8.34355e-06	1.68964e-05	0	0	0	9.51057e-06	1.43798e-05	1.09751e-05	3.01401e-07	0	9.88767e-08	1.91697e-05	7.11196e-06	1.35711e-07	1.00806e-05	1.12171e-05	1.41659e-05	0	0	0	9.02633e-06	7.85265e-06	9.36403e-08	0	0	9.11027e-06	9.74378e-06	8.89501e-06	0	0	0	4.87572e-06	4.78036e-06	4.01755e-06	0	0
s__Bacteroides_ovatus	0.00845763	0.00812741	0.00873855	0.00956296	0.010154	0.00976022	0.00855265	0.00889801	0.00903819	0.00777136	0.00661627	0.00639207	0.00648389	0.00597134	0.0112367	7.87688e-05	1.45408e-05	5.60501e-05	0.00512601	0.00516813	0.00448057	2.91605e-05	2.79086e-05	3.41125e-05	0.00650504	0.00572322	3.51491e-05	0.00805473	0.00456818	0.00486315	2.8933e-06	2.78305e-06	1.04778e-05	0.00678255	0.00278288	2.52829e-06	1.9107e-06	4.01652e-06	0.00583793	0.00925758	0.00743979	2.26873e-06	1.01068e-06	1.4758e-06	0.00330217	0.00191354	0.00185175	7.80317e-07	5.94707e-07
s__Bacteroides_pectinophilus	0.0065591	0.00621515	0.00722737	0.0109249	0.0109463	0.0107269	0.0108857	0.011246	0.0118267	0.0110114	0.012504	0.0133256	2.89595e-05	2.56643e-05	3.56877e-05	0.000157791	0.000197339	0.000129507	3.30968e-05	2.58388e-05	2.76269e-05	4.10659e-05	2.19839e-05	3.18383e-05	2.58013e-05	4.00048e-05	0.000191895	1.84526e-05	9.18645e-06	0	0.000114348	0.000121155	0.00011518	2.05144e-05	2.58016e-05	1.5357e-05	8.59813e-06	6.69421e-06	1.05994e-05	1.3814e-05	2.00773e-05	0.000111429	0.000171704	0.000120842	2.55037e-05	3.00764e-05	3.12221e-05	1.69269e-05	1.36783e-05
s__Bacteroides_plebeius	4.94694e-06	8.59811e-06	4.48582e-06	3.8398e-06	4.33911e-06	6.61192e-06	4.56007e-06	5.23234e-06	5.14047e-06	2.22684e-06	3.4725e-06	3.62589e-06	1.6191e-05	1.41524e-05	1.65806e-05	7.59014e-07	0	0	1.05567e-05	1.19832e-05	1.09751e-05	5.27452e-07	5.457e-07	8.89891e-07	1.3367e-05	1.21919e-05	0	9.05544e-06	4.93168e-06	1.27493e-05	0	0	0	7.71341e-06	4.64749e-06	0	0	0	5.25592e-06	1.04838e-05	8.5138e-06	0	0	0	4.78195e-06	2.58936e-06	6.08372e-06	1.20049e-07	0
s__Bacteroides_salanitronis	1.26422e-05	1.04275e-05	9.8688e-06	6.62035e-06	1.04139e-05	1.08729e-05	4.87456e-06	8.43925e-06	8.56745e-06	4.45368e-06	4.24417e-06	6.50159e-06	5.66026e-06	3.80212e-06	9.00087e-06	0	2.59657e-07	0	5.70634e-06	6.21629e-06	6.33904e-06	0	0	0	5.18099e-07	3.04798e-06	0	8.54287e-07	0	0	0	0	0	1.14881e-06	0	0	0	0	1.75197e-07	1.23339e-06	0	0	0	0	1.31269e-06	0	0	0	0
s__Bacteroides_salyersiae	0.00428241	0.00429009	0.00456082	0.0062549	0.00666087	0.006682	0.00621915	0.00693386	0.00738405	0.00714275	0.00664598	0.00634193	0.00256357	0.00226195	0.00625561	7.2528e-06	2.20708e-06	4.0616e-06	0.00273001	0.00286826	0.00165515	6.48012e-06	5.61291e-06	7.71238e-06	0.00426168	0.00235418	1.58782e-05	0.0122395	0.012837	0.00921066	1.82404e-06	2.59751e-06	1.05543e-05	0.00962716	0.00411287	2.71557e-06	2.78643e-06	7.65817e-06	0.00491569	0.0131773	0.00746685	7.85329e-07	1.23528e-06	1.12855e-06	0.00158076	0.00181813	0.00144494	1.44059e-06	1.45373e-06
s__Bacteroides_sartorii	1.37415e-05	1.92085e-05	1.68667e-05	9.5333e-06	8.67821e-06	8.96282e-06	5.50353e-06	4.89477e-06	6.0751e-06	8.27112e-06	5.40167e-06	4.37607e-06	1.71124e-05	1.71096e-05	1.94229e-05	1.6867e-07	0	0	1.7119e-05	1.78999e-05	1.74087e-05	0	3.11828e-07	3.95507e-07	2.47651e-05	1.33349e-05	5.42844e-07	5.98001e-06	2.51419e-06	2.83318e-06	0	0	0	3.93876e-06	4.48723e-06	0	0	0	1.48918e-06	4.31687e-06	5.33701e-06	0	0	0	4.12561e-06	2.98772e-06	3.21404e-06	0	0
s__Bacteroides_sp._1_1_30	2.96817e-05	2.78067e-05	3.24773e-05	4.27674e-05	4.26968e-05	4.54018e-05	3.96254e-05	3.94957e-05	4.54854e-05	3.78563e-05	2.86803e-05	3.6509e-05	2.27727e-05	1.73208e-05	3.91617e-05	6.74679e-07	3.89485e-07	5.80229e-07	1.58826e-05	1.62522e-05	1.08804e-05	1.50701e-07	6.23657e-07	1.97753e-07	2.08276e-05	2.14629e-05	8.14265e-07	4.49355e-05	2.93e-05	4.53309e-05	0	0	0	3.57771e-05	1.50643e-05	0	0	0	2.40021e-05	4.66222e-05	3.69778e-05	0	0	0	1.30332e-05	6.37381e-06	6.88723e-06	0	0
s__Bacteroides_sp._2_1_16	9.85725e-05	9.31157e-05	0.000113581	0.000115194	0.000103444	0.000103293	0.000103624	0.000101946	9.86036e-05	0.000116114	9.58153e-05	9.45232e-05	0.000196529	0.000182185	0.000194703	3.13726e-05	2.46674e-06	9.28367e-06	0.000286839	0.000250973	0.000275133	1.88376e-06	1.6371e-06	1.6809e-06	0.000178537	0.000171957	2.84993e-06	0.000116866	2.7366e-05	6.94129e-05	2.39012e-06	2.78305e-06	8.56582e-06	0.000134903	3.31735e-05	1.87281e-07	0	1.07107e-07	4.23978e-05	7.21533e-05	7.6243e-05	1.83243e-06	8.98385e-07	1.12855e-06	8.90756e-05	5.3779e-05	6.32477e-05	0	0
s__Bacteroides_sp._2_1_22	5.86305e-06	5.85403e-06	4.48582e-06	8.20923e-06	7.63683e-06	1.08729e-05	7.70494e-06	7.08897e-06	8.41168e-06	7.63488e-06	8.87417e-06	9.50233e-06	4.21229e-06	3.37967e-06	9.00087e-06	4.21675e-07	2.59657e-07	5.80229e-07	3.99444e-06	3.89454e-06	2.74376e-06	1.50701e-07	0	0	5.07737e-06	5.33397e-06	1.08569e-06	8.37201e-06	1.36346e-05	7.08295e-06	0	0	0	1.18163e-05	5.60904e-06	0	0	0	5.16832e-06	1.20872e-05	7.11601e-06	0	0	0	1.59398e-06	3.98363e-06	1.49223e-06	0	0
s__Bacteroides_sp._2_1_33B	6.28445e-05	4.90275e-05	4.37816e-05	0.000100232	9.14683e-05	9.40362e-05	7.07597e-05	8.16919e-05	8.24033e-05	8.2075e-05	8.07678e-05	6.9142e-05	0.000204559	0.000274281	0.000248866	0	0	2.32092e-07	0.000158541	0.000175105	0.000187049	1.50701e-07	1.55914e-07	5.9326e-07	0.000212213	0.000207263	1.08569e-06	0.000273372	0.000206067	0.000194073	0	0	0	0.000338077	0.000236381	0	0	4.28429e-07	0.000224603	0.000270482	0.000250204	0	0	0	0.000260476	0.000183645	0.000169541	0	0
s__Bacteroides_sp._2_2_4	5.91801e-05	6.34797e-05	6.15454e-05	8.23571e-05	9.61546e-05	8.63957e-05	7.73639e-05	7.81475e-05	8.36495e-05	8.39837e-05	6.4177e-05	6.78917e-05	4.5677e-05	3.80212e-05	0.000100273	1.18069e-06	0	4.64183e-07	3.67108e-05	4.86069e-05	2.83838e-05	5.27452e-07	7.79571e-07	9.88767e-08	4.56963e-05	4.78787e-05	5.42844e-07	9.15795e-05	6.67227e-05	4.67474e-05	0	0	0	7.68059e-05	3.4776e-05	0	0	5.35536e-08	6.6575e-05	0.000114212	8.59004e-05	0	0	0	2.67227e-05	1.15525e-05	1.48075e-05	0	0
s__Bacteroides_sp._3_1_13	0.000104252	0.000117812	0.00011394	0.000128435	0.0001451	0.000141201	0.00013067	0.000145999	0.000130225	0.000102117	0.000101731	9.43982e-05	8.88529e-05	7.13955e-05	0.000171964	1.34936e-06	1.03863e-06	1.85673e-06	6.45768e-05	7.11503e-05	5.18477e-05	4.52102e-07	1.24731e-06	1.38427e-06	7.28447e-05	7.96285e-05	8.14265e-07	0.000119429	6.92369e-05	8.78285e-05	1.88694e-07	0	0	0.00010569	3.79812e-05	0	1.59225e-07	1.60661e-07	9.21539e-05	0.000135673	0.000121735	1.74517e-07	0	0	4.8007e-05	2.9678e-05	1.87103e-05	0	0
s__Bacteroides_sp._3_1_19	6.30277e-05	4.64664e-05	5.29326e-05	7.66636e-05	8.76499e-05	8.84528e-05	7.0288e-05	8.11856e-05	7.75744e-05	8.43019e-05	7.58806e-05	7.81442e-05	0.000180865	0.000251891	0.000226601	3.3734e-07	2.59657e-07	2.32092e-07	0.000163392	0.000156306	0.000168883	1.50701e-07	7.01614e-07	7.91014e-07	0.000212421	0.000203834	8.14265e-07	0.000260899	0.000173479	0.000134576	0	1.85537e-07	0	0.000337257	0.000222278	0	1.59225e-07	2.14215e-07	0.000202265	0.000253708	0.000226569	0	0	0	0.000240785	0.000180259	0.000149223	0	0
s__Bacteroides_sp._3_1_23	0.000175158	0.000170133	0.000178356	0.000237273	0.000243684	0.000239351	0.000228318	0.00022786	0.000238798	0.000217594	0.000200891	0.000192422	0.000131239	0.000106248	0.000264499	1.51803e-06	3.89485e-07	2.08882e-06	9.67225e-05	0.000122903	8.00422e-05	8.28853e-07	8.57528e-07	1.38427e-06	0.000134188	0.000143382	2.71422e-07	0.000310448	0.000174059	0.000147325	1.88694e-07	0	1.52961e-07	0.000221391	9.45524e-05	0	0	1.07107e-07	0.00019771	0.000326478	0.00027206	0	2.24596e-07	1.73623e-07	7.64175e-05	5.57708e-05	5.0162e-05	1.80073e-07	0
s__Bacteroides_sp._3_1_33FAA	8.13498e-05	7.00654e-05	7.21319e-05	2.78055e-05	3.97462e-05	3.4382e-05	1.91837e-05	1.83976e-05	2.38331e-05	2.76765e-05	1.46617e-05	1.40034e-05	7.42415e-05	6.36856e-05	6.77434e-05	7.33714e-06	2.59657e-07	1.74069e-06	6.32453e-05	5.97663e-05	5.85652e-05	4.52102e-07	4.67743e-07	3.95507e-07	9.4294e-05	5.57527e-05	8.14265e-07	5.04029e-05	2.72693e-05	3.39981e-05	1.25796e-07	1.85537e-07	0	7.50006e-05	4.72762e-05	0	0	0	2.41772e-05	4.52654e-05	4.66353e-05	0	0	0	5.06324e-05	2.92797e-05	3.237e-05	0	0
s__Bacteroides_sp._3_1_40A	5.97298e-05	6.05526e-05	6.60312e-05	2.43629e-05	2.4299e-05	2.64477e-05	2.28003e-05	1.77224e-05	1.94715e-05	1.46335e-05	1.51761e-05	1.91297e-05	7.70059e-05	6.96e-05	8.57452e-05	1.43369e-06	0	4.64183e-07	9.81491e-05	8.64289e-05	9.30041e-05	3.01401e-07	5.457e-07	3.95507e-07	0.000128178	8.34385e-05	9.49976e-07	1.04223e-05	8.02606e-06	1.55825e-05	0	0	0	2.14991e-05	1.9231e-05	0	0	0	5.78152e-06	7.77036e-06	1.16906e-05	0	0	0	1.22831e-05	9.56071e-06	9.29776e-06	0	2.64314e-07
s__Bacteroides_sp._4_1_36	0.000140163	0.000139948	0.000161131	5.336e-05	5.76233e-05	5.50993e-05	2.90901e-05	3.30819e-05	3.14659e-05	2.67221e-05	2.18639e-05	2.37558e-05	0.00022312	0.000232035	0.000168332	2.19271e-06	2.59657e-07	1.74069e-06	0.000265535	0.000241986	0.000258576	1.13025e-06	1.01344e-06	1.87866e-06	0.000400387	0.00024422	2.98564e-06	3.53675e-05	3.46184e-05	3.1165e-05	0	0	0	4.95628e-05	3.14106e-05	0	0	0	2.35641e-05	3.74951e-05	3.44364e-05	0	0	0	2.27846e-05	2.01173e-05	1.62998e-05	0	0
s__Bacteroides_sp._4_3_47FAA	7.67693e-05	8.19564e-05	8.37951e-05	2.85999e-05	3.48864e-05	3.49697e-05	2.13852e-05	2.2786e-05	2.44562e-05	1.94053e-05	1.51761e-05	1.33783e-05	0.000121103	0.000135926	0.000115274	1.6867e-06	5.19313e-07	8.12321e-07	0.00012573	0.000126348	0.000140594	9.79553e-07	4.67743e-07	3.95507e-07	0.000211695	0.000102996	1.2214e-06	2.23823e-05	2.26277e-05	1.84157e-05	0	0	0	3.01972e-05	2.00323e-05	0	0	2.14215e-07	2.08485e-05	2.96014e-05	2.52872e-05	0	0	1.73623e-07	2.16594e-05	1.79263e-05	1.56111e-05	0	0
s__Bacteroides_sp._9_1_42FAA	6.94404e-05	5.89062e-05	5.86745e-05	3.09832e-05	3.00266e-05	3.04148e-05	2.75177e-05	2.29548e-05	2.43004e-05	1.81329e-05	1.92917e-05	1.48786e-05	3.30401e-05	3.71763e-05	3.41086e-05	3.3734e-07	5.19313e-07	2.32092e-07	2.99583e-05	3.15308e-05	2.96137e-05	3.01401e-07	3.11828e-07	3.95507e-07	5.76126e-05	2.57808e-05	6.78555e-07	5.77498e-05	2.46584e-05	3.54147e-05	0	0	0	8.22217e-05	5.44878e-05	0	0	0	2.55788e-05	3.49049e-05	4.18066e-05	0	0	0	4.61318e-05	2.78854e-05	3.65023e-05	1.20049e-07	0
s__Bacteroides_sp._AR29	9.34423e-06	7.31754e-06	5.92128e-06	2.91295e-06	4.16554e-06	4.55488e-06	3.77385e-06	3.3757e-06	3.42698e-06	1.27248e-06	1.67194e-06	3.37583e-06	1.8692e-05	2.38689e-05	1.50015e-05	1.09635e-06	5.19313e-07	8.12321e-07	1.09372e-05	1.01108e-05	1.0502e-05	1.50701e-07	8.57528e-07	6.92137e-07	2.09312e-05	1.04139e-05	0	1.14474e-05	6.67227e-06	1.27493e-05	0	0	0	4.43111e-06	5.28852e-06	0	0	0	1.00739e-05	1.09772e-05	1.43591e-05	0	0	0	6.28217e-06	4.78036e-06	2.52532e-06	0	0
s__Bacteroides_sp._D20	8.06169e-06	2.3782e-06	5.92128e-06	6.09072e-06	5.03336e-06	8.08123e-06	4.87456e-06	7.08897e-06	7.16551e-06	4.13556e-06	6.55917e-06	6.37656e-06	2.47472e-05	1.8905e-05	1.95808e-05	3.3734e-07	2.59657e-07	2.32092e-07	9.22525e-06	1.25824e-05	1.38134e-05	1.50701e-07	3.11828e-07	0	2.29e-05	1.34619e-05	0	1.50354e-05	1.2861e-05	9.91612e-06	0	0	1.52961e-07	1.13239e-05	7.37188e-06	0	0	0	9.11027e-06	1.5294e-05	1.51215e-05	0	0	0	1.16267e-05	5.3779e-06	7.1168e-06	0	0
s__Bacteroides_sp._D22	2.71166e-05	2.74408e-05	2.72738e-05	3.33665e-05	3.59278e-05	3.23249e-05	2.31148e-05	2.63305e-05	3.0064e-05	1.94053e-05	1.64622e-05	1.6379e-05	2.014e-05	1.67927e-05	3.72668e-05	4.21675e-07	3.89485e-07	0	1.30295e-05	1.26573e-05	1.2205e-05	1.50701e-07	6.23657e-07	1.97753e-07	1.63719e-05	1.73989e-05	6.78555e-07	1.98194e-05	1.24742e-05	2.26654e-05	0	0	0	1.59192e-05	6.8911e-06	0	0	0	1.35778e-05	2.02276e-05	2.4906e-05	0	0	0	1.10641e-05	2.191e-06	6.54287e-06	0	0
s__Bacteroides_sp._HMSC067B03	4.65379e-05	4.02465e-05	3.78603e-05	4.56804e-05	4.44324e-05	4.59896e-05	3.99399e-05	3.93269e-05	4.62642e-05	3.1812e-05	3.704e-05	2.87571e-05	2.5537e-05	3.13675e-05	5.16366e-05	6.74679e-07	0	6.96275e-07	3.63304e-05	3.58747e-05	2.91407e-05	0	0	0	4.65253e-05	3.04798e-05	0	4.4252e-05	3.68425e-05	3.96645e-05	0	0	0	3.74183e-05	2.22759e-05	0	0	1.07107e-07	2.89952e-05	6.08061e-05	2.85911e-05	0	0	0	1.20955e-05	1.13533e-05	1.01013e-05	0	0
s__Bacteroides_sp._HMSC073E02	0.000262005	0.000246052	0.000222676	0.000330885	0.000354418	0.000339118	0.000278636	0.000300606	0.000317151	0.000250042	0.000218253	0.000214052	0.000202585	0.000181868	0.000380247	2.02404e-06	0	2.20487e-06	0.000170239	0.000200794	0.000151948	1.2056e-06	7.01614e-07	1.2854e-06	0.000190971	0.000186943	1.35711e-06	0.000263462	0.00016584	0.00012466	2.51591e-07	0	7.64806e-08	0.00021138	9.77575e-05	9.36403e-08	0	5.35536e-08	0.000195958	0.000317968	0.000234574	0	0	0	9.90145e-05	7.09086e-05	6.69209e-05	0	0
s__Bacteroides_sp._HPS0048	7.69525e-06	1.29886e-05	1.02277e-05	1.39027e-05	1.90921e-05	1.68971e-05	1.58816e-05	1.78912e-05	1.37079e-05	1.24067e-05	1.08033e-05	1.20029e-05	1.00042e-05	7.49863e-06	1.27907e-05	0	2.59657e-07	2.32092e-07	6.27697e-06	6.81545e-06	4.82524e-06	0	0	0	8.08235e-06	8.00095e-06	0	1.09349e-05	8.50956e-06	7.08295e-06	0	0	0	1.13239e-05	4.80775e-06	1.87281e-07	0	1.07107e-07	9.46066e-06	1.23339e-05	1.39779e-05	0	0	0	6.18841e-06	9.95907e-07	2.29574e-06	0	0
s__Bacteroides_sp._Marseille-P3166	7.89679e-05	7.82977e-05	8.541e-05	2.93943e-05	2.36047e-05	2.85047e-05	8.33392e-06	1.06335e-05	1.44868e-05	4.7718e-06	2.315e-06	3.50086e-06	1.7244e-05	2.71429e-05	1.70543e-05	0.000110732	1.11652e-05	4.32851e-05	7.89377e-06	1.09347e-05	8.79897e-06	2.48656e-06	1.01344e-06	1.77978e-06	2.4247e-05	6.98496e-06	1.37068e-05	1.12766e-05	8.02606e-06	4.24977e-06	1.25796e-06	4.63842e-07	2.29442e-07	6.23638e-06	4.48723e-06	0	0	1.60661e-07	9.28547e-06	1.24572e-05	1.05469e-05	2.61776e-07	1.12298e-06	0	4.96948e-06	5.57708e-06	1.14787e-06	0	1.98236e-07
s__Bacteroides_stercoris	1.30086e-05	6.40285e-06	1.13043e-05	9.40089e-06	5.72762e-06	7.78737e-06	3.61661e-06	5.56991e-06	6.69819e-06	4.7718e-06	5.53028e-06	5.00123e-06	1.7244e-05	2.55587e-05	2.11599e-05	4.21675e-07	0	0	1.15078e-05	1.30317e-05	1.14481e-05	0	2.33871e-07	0	2.35217e-05	1.15569e-05	0	1.11057e-05	1.1894e-05	2.83318e-05	0	0	0	4.59522e-06	4.80775e-06	0	0	0	7.53349e-06	1.24572e-05	6.73479e-06	0	0	0	5.4383e-06	2.58936e-06	4.36191e-06	0	0
s__Bacteroides_thetaiotaomicron	0.00013485	0.0001083	0.000124706	0.000101556	0.000131215	0.000124598	0.00010268	0.000111904	0.000114492	8.87555e-05	6.05758e-05	9.16475e-05	0.000153748	0.000125681	0.000213179	2.47101e-05	4.67382e-06	1.28811e-05	0.000140376	0.000109347	0.000114576	7.53503e-07	1.87097e-06	2.37304e-06	0.000190453	0.00011976	6.2427e-06	8.55995e-05	6.26613e-05	7.9329e-05	5.03183e-07	0	1.52961e-07	0.000118491	6.37828e-05	0	0	0	6.25455e-05	8.7324e-05	8.3359e-05	0	0	0	7.13542e-05	4.84011e-05	5.5557e-05	0	0
s__Bacteroides_uniformis	0.00333259	0.00321441	0.00326119	0.00176604	0.00167021	0.00182195	0.00100494	0.00104275	0.00107623	0.000666462	0.000696815	0.00067204	0.0148611	0.0189006	0.0126889	2.11681e-05	1.45408e-05	1.93797e-05	0.00680529	0.0057649	0.00691485	1.56729e-05	2.19839e-05	1.94787e-05	0.0183313	0.00732163	2.42923e-05	0.00767559	0.00750001	0.00689879	3.77387e-07	1.85537e-07	4.58883e-07	0.00370572	0.00327055	1.12368e-06	4.77674e-07	3.74876e-06	0.00755995	0.0102358	0.00913975	5.23552e-07	0	0	0.00348736	0.00258657	0.00286509	4.80195e-07	3.96472e-07
s__Bacteroides_vulgatus	0.0144304	0.0137579	0.0155387	0.00511382	0.00582672	0.00626839	0.00391097	0.00402569	0.00355066	0.00249693	0.00229519	0.00241784	0.0217311	0.0202711	0.0173916	0.000456589	5.63455e-05	0.000256809	0.0265513	0.0240268	0.0260253	0.000102853	7.91265e-05	0.00010649	0.0366319	0.0224104	0.000269386	0.00164792	0.000986528	0.00119135	3.27069e-06	3.89627e-06	2.90626e-06	0.00412536	0.00207663	1.31096e-06	1.43302e-06	2.46347e-06	0.000682306	0.00134982	0.00136449	1.74517e-07	1.34758e-06	2.2571e-06	0.00201405	0.00143132	0.0011978	4.80195e-07	5.28629e-07
s__Bacteroides_xylanisolvens	0.000100405	0.00010336	9.54582e-05	0.000117975	0.000128264	0.000119015	0.0001107	0.000104309	0.000116517	9.03461e-05	8.34686e-05	8.48958e-05	7.68742e-05	6.31575e-05	0.000128855	2.61438e-06	1.55794e-06	1.39255e-06	5.849e-05	5.30257e-05	4.64548e-05	1.28095e-06	1.55914e-06	2.57079e-06	6.36226e-05	6.74366e-05	1.08569e-06	8.42327e-05	4.3128e-05	4.67474e-05	0	0	0	7.50006e-05	3.9744e-05	0	0	1.07107e-07	6.45603e-05	9.66978e-05	8.11987e-05	0	0	0	3.81619e-05	2.90805e-05	2.44497e-05	0	0
s__Bacteroides_zoogleoformans	5.49661e-06	3.29289e-06	3.76809e-06	5.56109e-06	5.72762e-06	3.52636e-06	5.18904e-06	3.54449e-06	3.73852e-06	2.86308e-06	2.315e-06	2.25055e-06	9.87255e-06	1.20401e-05	1.42119e-05	7.59014e-07	0	0	6.27697e-06	6.74055e-06	6.24443e-06	0	0	2.9663e-07	1.44032e-05	4.95297e-06	0	4.61315e-06	5.22177e-06	8.49953e-06	0	0	0	5.90815e-06	3.36542e-06	0	0	0	8.40948e-06	6.66031e-06	7.6243e-06	0	0	0	3.0942e-06	1.79263e-06	2.41053e-06	0	0
s__Bariatricus_massiliensis	6.96237e-06	4.39052e-06	5.02412e-06	5.95831e-06	9.37247e-06	5.87726e-06	6.28975e-06	6.41383e-06	8.10014e-06	8.27112e-06	8.74556e-06	7.62687e-06	2.50104e-06	1.4786e-06	3.1582e-07	3.79507e-06	4.02468e-06	3.59742e-06	1.80701e-06	1.42301e-06	0	6.78152e-07	1.0914e-06	1.97753e-07	2.48688e-06	1.52399e-06	1.62853e-06	1.196e-06	6.76897e-07	2.83318e-06	1.63534e-06	1.94813e-06	1.60609e-06	1.14881e-06	8.01291e-07	0	0	0	7.88389e-07	1.48007e-06	2.54143e-07	6.10811e-07	2.24596e-07	7.81305e-07	4.68819e-07	0	5.73936e-07	3.00122e-07	0
s__Barnesiella_intestinihominis	2.7483e-06	3.29289e-06	4.66525e-06	7.41479e-06	1.37116e-05	1.0726e-05	6.91873e-06	1.04647e-05	1.04367e-05	6.68052e-06	9.00278e-06	7.7519e-06	1.54012e-05	1.76376e-05	1.80017e-05	0	0	0	1.34099e-05	1.22828e-05	1.3908e-05	0	0	0	1.39887e-05	1.00329e-05	0	2.10154e-05	8.50956e-06	8.49953e-06	0	0	0	1.92015e-05	1.31412e-05	0	0	0	1.54174e-05	1.73908e-05	2.38895e-05	0	0	0	1.8659e-05	1.57353e-05	1.04456e-05	0	0
s__Barnesiella_viscericola	1.31919e-05	1.97574e-05	2.00965e-05	4.64748e-05	4.04405e-05	4.43733e-05	4.79593e-05	4.82725e-05	4.75104e-05	5.63073e-05	5.3245e-05	4.92621e-05	3.94902e-07	0	1.10537e-06	0	0	0	4.66018e-06	2.69622e-06	2.83838e-06	0	0	0	2.38326e-06	4.19097e-06	0	2.73372e-06	3.48118e-06	0	0	0	2.29442e-07	2.26479e-05	2.05131e-05	0	0	0	4.02954e-06	3.20681e-06	4.19336e-06	0	0	2.60435e-07	1.17205e-05	1.57353e-05	1.2397e-05	0	0
s__Bifidobacterium_adolescentis	0.0069675	0.00721015	0.00633344	0.00975151	0.0081018	0.00868218	0.00859211	0.00803957	0.00817724	0.00977011	0.0114559	0.0100216	0.00389255	0.00230535	0.00464492	0.0216029	0.0202467	0.00762235	0.00277147	0.0034991	0.00213796	0.0770034	0.118499	0.0691102	0.00417598	0.00438617	0.0433241	0.00228727	0.0031525	0.00502181	0.0383093	0.0432288	0.0270493	0.00316414	0.00168496	0.0656605	0.082208	0.113309	0.00182258	0.00311209	0.00385878	0.0372744	0.0306477	0.0328212	0.000885036	0.00157075	0.00219783	0.0858432	0.133126
s__Bifidobacterium_aesculapii	2.19864e-06	1.46351e-06	7.17731e-07	1.58888e-06	6.94257e-07	1.17545e-06	0	2.70056e-06	1.24617e-06	1.27248e-06	1.54333e-06	5.00123e-07	0	4.22458e-07	0	4.30108e-06	2.59657e-06	5.91834e-06	1.14127e-06	2.02217e-06	2.55454e-06	6.78152e-06	6.39248e-06	3.06518e-06	2.0724e-06	1.01599e-06	3.66419e-06	2.05029e-06	1.93399e-06	0	5.15762e-06	1.09467e-05	8.10694e-06	1.96938e-06	6.41033e-07	3.65197e-06	8.12046e-06	7.33685e-06	1.05118e-06	1.97342e-06	5.08286e-07	4.4502e-06	8.42235e-06	6.16363e-06	1.50022e-06	7.96726e-07	9.18297e-07	8.46344e-06	8.78845e-06
s__Bifidobacterium_angulatum	1.11764e-05	1.11592e-05	1.38163e-05	2.43629e-05	1.77036e-05	1.4987e-05	1.21078e-05	1.63721e-05	1.51099e-05	1.78147e-05	1.98061e-05	2.75067e-05	8.81947e-06	7.60425e-06	1.058e-05	5.61671e-05	4.77768e-05	8.56418e-05	5.32592e-06	1.07849e-05	8.23129e-06	0.000105415	0.000124575	8.40452e-05	7.46063e-06	1.87959e-05	9.45905e-05	5.29658e-06	8.41286e-06	4.24977e-05	0.00011504	0.000102695	9.16237e-05	1.50986e-05	1.07373e-05	6.28326e-05	7.01384e-05	0.000108071	7.0955e-06	6.29029e-06	8.38672e-06	9.87769e-05	8.11915e-05	0.000100528	3.84431e-06	1.99181e-06	9.41255e-06	8.51746e-05	0.000129316
s__Bifidobacterium_animalis	5.86305e-06	6.76872e-06	8.61277e-06	1.04601e-05	8.67821e-07	1.32238e-05	9.12014e-06	8.94561e-06	4.05007e-06	8.27112e-06	9.51722e-06	1.12528e-05	5.52863e-06	2.21791e-06	9.15878e-06	0	6.49141e-07	0	5.0406e-06	8.23846e-07	1.04074e-06	9.19273e-06	1.77742e-05	1.30517e-05	9.84388e-06	0	2.08995e-05	1.87943e-06	6.67227e-06	0	5.36519e-05	0	0	4.26699e-06	7.6924e-06	1.14241e-05	6.76705e-06	9.37189e-06	6.9203e-06	7.15366e-06	7.37015e-06	0.000100348	0	4.34058e-07	1.50022e-06	6.37381e-06	4.82106e-06	6.06246e-06	8.72237e-06
s__Bifidobacterium_biavatii	6.59593e-06	5.30522e-06	4.66525e-06	3.8398e-06	3.29772e-06	5.73033e-06	4.08834e-06	6.07626e-06	2.95967e-06	1.01798e-05	5.7875e-06	4.5011e-06	1.71124e-06	0	9.4746e-07	0	7.7897e-07	0	2.47275e-06	2.24685e-07	1.5138e-06	1.43165e-06	7.79571e-07	0	4.04117e-06	4.06398e-06	2.57851e-06	0	9.66995e-07	0	0	1.20599e-06	2.29442e-07	4.92346e-07	4.80775e-07	9.36403e-07	7.96123e-07	1.01752e-06	5.25592e-07	1.23339e-06	7.6243e-07	1.13436e-06	0	2.60435e-07	0	0	3.44361e-07	1.74071e-06	1.71804e-06
s__Bifidobacterium_bifidum	0.0187815	0.0211685	0.0161149	0.025152	0.0196702	0.0204108	0.0210251	0.0186705	0.0190697	0.0235908	0.0299148	0.0275269	0.0120158	0.0133683	0.0142185	0.0578474	0.0534377	0.0653309	0.0296314	0.0263302	0.0304021	0.0645954	0.0793379	0.0696254	0.0202978	0.0310328	0.0415655	0.0303041	0.0246476	0.0424991	0.116107	0.0905681	0.129273	0.0504946	0.0278939	0.0825775	0.0427826	0.0330266	0.0147748	0.0175342	0.0234763	0.123086	0.0779388	0.133745	0.0187217	0.0267732	0.0299181	0.0376449	0.0306091
s__Bifidobacterium_boum	9.16101e-07	1.82938e-06	0	6.62035e-07	8.67821e-07	2.20397e-06	1.57244e-06	8.43925e-07	2.33658e-06	0	6.43056e-07	1.25031e-06	0	5.28073e-07	7.8955e-07	4.55409e-06	3.24571e-06	1.16046e-06	9.51057e-07	0	9.46125e-07	1.77073e-05	3.17285e-05	1.98742e-05	1.0362e-06	1.90499e-06	8.00694e-06	8.54287e-07	9.66995e-07	7.08295e-06	1.50955e-05	1.31731e-05	1.00954e-05	0	0	1.97581e-05	1.9107e-05	3.12218e-05	4.37994e-07	6.16695e-07	1.27072e-06	1.02965e-05	3.25664e-06	9.80971e-06	4.68819e-07	0	1.14787e-06	2.05884e-05	3.13873e-05
s__Bifidobacterium_breve	0.000374685	0.000390025	0.000334642	0.000606424	0.000501253	0.000562601	0.000513401	0.000497578	0.000520278	0.00052458	0.000730768	0.000675291	0.000234703	0.000191796	0.000300661	0.00292533	0.000831031	0.0074397	0.00045432	0.000437836	0.000564648	0.00586308	0.0056805	0.00663463	0.000239569	0.000688336	0.00439486	0.000513768	0.000419966	0.000616216	0.00834384	0.00621436	0.00617305	0.00126861	0.000795041	0.00828894	0.0052205	0.00580479	0.000242386	0.000391478	0.000464828	0.00862491	0.00499165	0.00678754	0.000630843	0.000695741	0.000689871	0.00529679	0.00627317
s__Bifidobacterium_catenulatum	3.55447e-05	1.73792e-05	2.78121e-05	4.42239e-05	2.69025e-05	3.36473e-05	3.83675e-05	3.44321e-05	3.56718e-05	4.93086e-05	5.19589e-05	4.23854e-05	1.44797e-05	7.39302e-06	1.73701e-05	8.11302e-05	7.76373e-05	2.7735e-05	7.60845e-06	1.45296e-05	9.93432e-06	0.000293037	0.000370452	0.000240567	1.65792e-05	2.09549e-05	0.000151589	1.11057e-05	1.59554e-05	2.83318e-05	0.000127934	0.000167447	0.000117474	1.64115e-05	8.01291e-06	0.000241405	0.000340183	0.000439515	5.25592e-06	2.03509e-05	1.779e-05	0.000134902	0.000132175	0.000131172	5.62583e-06	8.96317e-06	1.60702e-05	0.000326233	0.000520567
s__Bifidobacterium_dentium	2.19864e-06	1.46351e-06	1.43546e-06	3.04536e-06	1.38851e-06	3.96715e-06	3.61661e-06	2.02542e-06	1.86926e-06	3.81744e-06	4.50139e-06	1.00025e-06	5.26536e-07	8.44917e-07	2.36865e-06	1.9397e-06	3.50536e-06	1.39255e-06	0	5.9916e-07	0	1.30356e-05	1.73844e-05	8.30565e-06	4.14479e-07	5.07997e-07	6.78555e-06	1.36686e-06	1.45049e-06	5.66636e-06	3.64808e-06	3.89627e-06	2.67682e-06	6.56461e-07	0	9.73859e-06	1.09865e-05	1.68694e-05	6.7451e-06	3.33015e-06	3.43093e-06	3.66487e-06	6.0641e-06	2.69116e-06	7.5011e-07	4.58117e-06	4.59149e-07	8.76356e-06	2.23346e-05
s__Bifidobacterium_gallinarum	1.55737e-05	2.85384e-05	2.29674e-05	3.38962e-05	2.13484e-05	2.08643e-05	2.31148e-05	2.07606e-05	1.91599e-05	1.97235e-05	3.4725e-05	3.61339e-05	1.25052e-05	1.49973e-05	2.02125e-05	7.59014e-07	1.8176e-06	1.62464e-06	2.28254e-06	3.74475e-07	4.73063e-07	3.54146e-06	5.14517e-06	4.64721e-06	7.87511e-06	6.34996e-07	1.2214e-06	1.21309e-05	1.50851e-05	4.67474e-05	4.15126e-06	2.59751e-06	6.50085e-06	2.29761e-06	2.24362e-06	5.3375e-06	1.9107e-06	4.55206e-06	8.32188e-06	1.68974e-05	3.3674e-05	2.87954e-06	2.69515e-06	5.72957e-06	0	2.78854e-06	2.75489e-06	5.94242e-06	1.25549e-06
s__Bifidobacterium_kashiwanohense	1.46576e-05	1.37204e-05	1.57901e-05	2.22444e-05	1.52737e-05	1.43993e-05	2.23286e-05	2.53178e-05	1.93157e-05	2.83127e-05	2.72656e-05	2.53812e-05	5.79189e-06	5.59757e-06	9.00087e-06	4.14084e-05	3.08991e-05	1.84513e-05	6.7525e-06	7.26482e-06	1.1732e-05	0.000124855	0.000175949	0.000112225	1.20199e-05	1.35889e-05	7.30125e-05	1.04223e-05	6.86567e-06	2.4082e-05	8.11382e-05	7.74616e-05	4.82592e-05	8.6981e-06	6.41033e-06	0.00011911	0.000151184	0.000182136	5.08073e-06	1.4184e-05	1.16906e-05	7.74858e-05	6.00795e-05	6.52823e-05	5.81335e-06	2.39018e-06	6.54287e-06	0.000157444	0.00021165
s__Bifidobacterium_longum	0.00394894	0.00432576	0.00325401	0.00637076	0.00521682	0.00549597	0.00539267	0.00495907	0.00525512	0.00619444	0.00768387	0.00697721	0.000455848	0.000452347	0.0012047	0.00279823	0.00884416	0.0072372	0.00101012	0.00133171	0.000888979	0.0255343	0.0295046	0.037453	0.00133618	0.00153669	0.00802893	0.00235476	0.00208968	0.00231046	0.0106524	0.0283674	0.0216975	0.0070947	0.00431992	0.0520734	0.0317753	0.0244689	0.000691767	0.0013402	0.000821518	0.0140002	0.0218871	0.0149913	0.00107716	0.00240611	0.00250982	0.0265882	0.0165658
s__Bifidobacterium_pseudocatenulatum	3.42622e-05	3.18313e-05	1.91993e-05	2.83351e-05	2.08277e-05	2.61538e-05	2.79894e-05	3.15628e-05	2.22754e-05	4.10375e-05	3.84547e-05	2.4631e-05	2.59319e-05	2.21791e-05	2.25811e-05	4.89143e-05	4.98541e-05	2.7967e-05	1.52169e-05	1.56531e-05	1.18266e-05	0.000169463	0.000261936	0.000143767	1.9895e-05	1.81609e-05	0.000108433	3.12669e-05	2.59155e-05	1.84157e-05	9.73659e-05	0.000106776	8.52758e-05	3.59412e-05	1.9231e-05	0.000146266	0.000188203	0.000242544	1.51546e-05	3.07114e-05	1.91878e-05	9.57228e-05	8.42235e-05	8.21238e-05	1.12517e-05	1.67312e-05	1.74476e-05	0.000192318	0.000288037
s__Bifidobacterium_saguini	2.7483e-06	4.02465e-06	5.20355e-06	5.29628e-06	3.81841e-06	5.43647e-06	5.18904e-06	5.56991e-06	5.76356e-06	1.27248e-05	9.38861e-06	6.37656e-06	1.97451e-06	4.22458e-07	3.47402e-06	2.44571e-06	1.14249e-05	8.12321e-06	6.6574e-07	1.34811e-06	1.04074e-06	2.76535e-05	3.37554e-05	4.86474e-05	1.13982e-06	1.39699e-06	8.41408e-06	3.07543e-06	3.19108e-06	0	1.89323e-05	3.4046e-05	2.50091e-05	5.4158e-06	4.64749e-06	5.53414e-05	3.21634e-05	2.34029e-05	9.63586e-07	2.71346e-06	5.08286e-07	2.24255e-05	2.2235e-05	1.88381e-05	2.0628e-06	2.191e-06	1.72181e-06	2.68909e-05	1.72465e-05
s__Bifidobacterium_scardovii	1.09932e-05	8.59811e-06	4.12695e-06	2.64814e-06	6.42188e-06	4.40795e-06	3.14488e-06	3.3757e-06	1.15271e-05	9.54361e-06	1.02889e-05	5.00123e-06	9.21438e-07	0	2.05283e-06	1.09635e-06	1.09056e-05	7.42693e-06	2.85317e-07	1.27322e-06	1.60841e-06	3.02908e-05	4.46694e-05	5.56676e-05	1.34706e-06	4.31797e-06	8.14265e-06	5.80915e-06	2.22409e-06	0	1.3523e-05	3.29328e-05	2.3556e-05	9.84691e-06	5.92955e-06	6.68592e-05	4.26722e-05	2.73124e-05	1.75197e-06	2.09676e-06	8.89501e-07	1.5183e-05	2.9759e-05	1.71887e-05	2.81291e-07	1.99181e-06	2.6401e-06	3.07925e-05	1.57267e-05
s__Bifidobacterium_sp._12_1_47BFAA	4.72708e-05	5.63451e-05	4.09107e-05	7.49423e-05	5.9359e-05	6.14174e-05	7.10742e-05	6.05938e-05	6.05953e-05	0.000106252	8.9642e-05	8.23952e-05	1.05307e-06	6.65372e-06	1.34224e-05	2.85052e-05	9.98379e-05	8.72665e-05	1.04616e-05	1.77501e-05	1.04074e-05	0.000298688	0.000379183	0.000452855	1.57502e-05	1.71449e-05	9.58119e-05	2.59703e-05	2.29178e-05	2.4082e-05	0.000124412	0.000314021	0.00025208	7.976e-05	5.20839e-05	0.000635818	0.000369003	0.000289886	7.79629e-06	1.82542e-05	7.49722e-06	0.000165879	0.00026435	0.000188902	1.81902e-05	2.35034e-05	3.20256e-05	0.000318309	0.00019209
s__Bifidobacterium_sp._TRE_1	0	7.31754e-07	0	1.05926e-06	0	5.87726e-07	6.28975e-07	0	6.23087e-07	0	0	0	5.26536e-07	0	0	0	0	9.28367e-07	0	0	0	2.33586e-06	3.66398e-06	1.87866e-06	0	5.07997e-07	3.12135e-06	1.36686e-06	0	0	2.45302e-06	1.7626e-06	1.22369e-06	0	0	1.77917e-06	9.55348e-07	3.10611e-06	0	4.93356e-07	0	6.9807e-07	0	1.04174e-06	0	0	4.59149e-07	2.58105e-06	3.10569e-06
s__Bifidobacterium_stellenboschense	4.21406e-06	4.20759e-06	1.43546e-06	3.04536e-06	1.90921e-06	2.20397e-06	1.72968e-06	5.73869e-06	2.95967e-06	0	3.34389e-06	2.37558e-06	5.26536e-07	1.58422e-06	6.3164e-07	6.74679e-07	1.42811e-06	9.28367e-07	1.80701e-06	5.9916e-07	7.569e-07	8.28853e-07	1.16936e-06	1.87866e-06	1.5543e-06	3.30198e-06	4.07133e-06	0	7.73596e-07	0	9.43468e-07	3.15412e-06	1.75905e-06	1.31292e-06	6.41033e-07	2.80921e-06	8.75735e-07	1.82082e-06	0	9.86712e-07	5.08286e-07	9.59846e-07	1.68447e-06	2.60435e-06	3.75055e-07	7.96726e-07	4.59149e-07	1.56063e-06	1.51981e-06
s__Bifidobacterium_thermophilum	9.16101e-07	9.14692e-07	8.97164e-07	6.62035e-07	1.73564e-06	0	7.86219e-07	1.68785e-06	0	1.5906e-06	1.28611e-06	1.87546e-06	0	0	0	4.55409e-06	4.41416e-06	1.16046e-06	0	7.48951e-07	4.73063e-07	1.15286e-05	1.83979e-05	1.16675e-05	0	0	5.29273e-06	0	1.45049e-06	0	5.28342e-06	3.15412e-06	4.89476e-06	0	0	1.47015e-05	1.21807e-05	1.84225e-05	4.37994e-07	1.23339e-06	0	9.86024e-06	4.37962e-06	2.9516e-06	0	9.95907e-07	5.73936e-07	1.62666e-05	2.2731e-05
s__Bilophila_sp._4_1_30	0.00102274	0.00101933	0.00100698	0.00155128	0.00125435	0.00139056	0.00151379	0.00126285	0.00132328	0.00149739	0.00174512	0.00148311	0.000313815	0.000308395	0.000192334	1.43369e-06	9.08798e-07	0	0.00133443	0.000904807	0.0011625	1.80841e-06	2.02689e-06	8.89891e-07	0.000112946	0.00137896	2.71422e-07	7.97904e-05	0.000135863	0.000184157	1.25796e-07	4.63842e-07	6.88325e-07	0.000738354	0.000721643	4.68201e-07	0	1.07107e-07	9.54826e-05	0.000129506	0.000159983	0	5.6149e-07	6.07681e-07	0.000514482	0.00082242	0.000984874	1.20049e-07	0
s__Bilophila_wadsworthia	0.00115905	0.00117721	0.00109095	0.00170222	0.00139494	0.00146241	0.00166867	0.00145763	0.0014627	0.00163259	0.00189637	0.00161527	0.000304996	0.000275337	0.000202283	2.95172e-06	1.16845e-06	8.12321e-07	0.00122896	0.000894172	0.00108804	3.31541e-06	1.40323e-06	2.17529e-06	7.90619e-05	0.00139699	2.57851e-06	8.08155e-05	0.000116523	0.000117577	2.51591e-07	3.71073e-07	0	0.000829274	0.000765874	8.42763e-07	1.59225e-07	2.14215e-07	0.00010468	0.000141347	0.00018921	1.74517e-07	4.49192e-07	0	0.000563614	0.000819632	0.00103515	3.60146e-07	0
s__Bittarella_massiliensis	1.75891e-05	1.55498e-05	9.68937e-06	2.39657e-05	2.53404e-05	1.24892e-05	1.997e-05	2.34611e-05	2.88178e-05	1.97235e-05	3.66542e-05	3.07575e-05	1.97451e-06	2.42914e-06	2.36865e-06	0	0	0	3.99444e-06	3.74475e-06	4.35218e-06	0	0	0	5.18099e-06	2.41299e-06	0	1.05932e-05	3.67458e-06	5.66636e-06	0	0	6.11845e-07	3.77465e-06	3.04491e-06	0	0	0	6.04431e-06	9.00375e-06	3.93922e-06	0	0	0	1.40646e-06	4.58117e-06	2.18096e-06	0	0
s__Blautia Ruminococcus_gnavus	0.00904045	0.00944274	0.00868077	0.0128796	0.0134686	0.0129069	0.0135796	0.0141855	0.0145436	0.0152367	0.014998	0.0150673	0.00207008	0.00260065	0.00268305	0.00341	0.00316521	0.00816789	0.00411608	0.00343813	0.00363341	0.000394835	0.000253517	0.000406977	0.00318165	0.00558835	0.00147029	0.00188097	0.000501194	0.000626132	0.00255523	0.00384321	0.00882968	0.0034602	0.00109472	0.000391604	0.00011082	9.9824e-05	0.00187882	0.00162388	0.00152931	0.00500961	0.00356939	0.00303858	0.00328014	0.00140961	0.00130674	0.000267649	0.000110021
s__Blautia Ruminococcus_torques	0.000967952	0.00100141	0.00104304	0.00129812	0.00140552	0.00136793	0.00155215	0.00152497	0.0014912	0.0015572	0.00150089	0.00153825	0.000316053	0.000326032	0.000426673	0.00108396	0.000999807	0.00121999	0.000286363	0.000215773	0.000254413	0.00011943	7.37474e-05	0.000117169	0.000511778	0.000286256	0.000349998	0.000193752	7.81332e-05	0.00011616	0.00108134	0.00141045	0.00128158	0.000115209	9.15075e-05	0.000105345	3.43129e-05	3.50241e-05	0.000111864	0.000196479	0.000201027	0.000832448	0.00112545	0.000789031	0.000124237	6.27422e-05	6.40512e-05	8.18733e-05	4.18277e-05
s__Blautia_hansenii	0.000150424	0.000141229	0.000148929	0.000210527	0.000234832	0.000237882	0.000269359	0.000227691	0.000250637	0.000219821	0.000234458	0.000255938	5.55495e-05	5.37578e-05	6.80592e-05	0.000353701	0.000277183	0.000328642	3.94689e-05	3.22798e-05	4.23864e-05	4.54362e-05	2.50242e-05	3.62878e-05	0.000103516	4.33067e-05	8.76693e-05	4.15183e-05	1.78894e-05	2.69152e-05	0.000284424	0.000561898	0.000415289	2.49455e-05	2.43593e-05	2.21927e-05	1.10661e-05	1.26922e-05	2.58416e-05	3.99618e-05	3.41823e-05	0.000217711	0.000302756	0.000232655	2.7379e-05	2.44993e-05	1.74476e-05	2.76712e-05	1.51981e-05
s__Blautia_hydrogenotrophica	0.000623132	0.000598758	0.000548167	0.000939427	0.000891947	0.000910535	0.000828203	0.000914477	0.000856901	0.000877375	0.000842531	0.000805948	0.000218117	8.61815e-05	0.000270658	5.47334e-05	3.03798e-05	3.17966e-05	0.00409848	0.00277628	0.00367447	4.06891e-06	2.26076e-06	7.11912e-06	0.000335832	0.0102293	1.05855e-05	0.000560754	3.04603e-05	0.000195489	2.39641e-05	3.72001e-05	3.18924e-05	0.00122873	0.000438306	5.61842e-07	7.16511e-07	3.21322e-07	0.000136829	0.000486942	0.000466353	9.9475e-06	1.9203e-05	5.90319e-06	0.00162455	0.00161198	0.00189514	8.40342e-07	0
s__Blautia_massiliensis	0.000664356	0.00066242	0.000669284	0.000929497	0.000895071	0.000914796	0.00102397	0.000987392	0.000958464	0.000867196	0.000960854	0.00101437	0.000203374	0.000204681	0.000302082	0.000674511	0.000926584	0.00066297	0.000152264	0.000126872	0.000152799	0.000276611	0.000174468	0.00026756	0.000336246	0.000153542	0.000533615	0.000122676	7.24279e-05	5.09972e-05	0.000406257	0.000514122	0.000445499	9.61715e-05	5.97763e-05	0.000107967	0.000100948	0.000100949	9.89866e-05	0.000124202	0.000108011	0.000353398	0.000447845	0.000342819	9.99522e-05	4.91978e-05	6.72653e-05	0.00012407	9.23118e-05
s__Blautia_obeum	0.0113538	0.0111658	0.0122795	0.0150334	0.016897	0.0170939	0.0205189	0.0201651	0.0182988	0.0177759	0.0166762	0.0179847	0.00288028	0.00285297	0.00532378	0.0107824	0.0188243	0.00964202	0.00126424	0.0010513	0.00124397	0.00538973	0.0025223	0.00451076	0.0053245	0.00161721	0.0102798	0.000467636	0.000210902	0.000237987	0.00239748	0.00260577	0.00261051	0.000269641	0.000195515	0.000324464	0.00012324	0.00017903	0.000375273	0.000564153	0.00050511	0.0027031	0.00375951	0.0026468	0.000354333	0.000221689	0.000201566	0.000332355	0.00025698
s__Blautia_producta	0.000899794	0.000858896	0.000894651	0.00185118	0.0017504	0.00174893	0.00200061	0.00195706	0.00192004	0.00190268	0.00207295	0.00208926	0.00400167	0.00394671	0.00800193	0.000412904	0.00014398	0.000289534	0.00909391	0.0110478	0.00974907	1.62003e-05	1.49678e-05	1.95776e-05	0.00119909	0.0104792	4.96702e-05	0.00844548	0.00546874	0.00532071	0.000372733	0.000356045	0.000377279	0.0142237	0.00973409	0.000132876	7.02181e-05	2.96152e-05	0.00930316	0.0119742	0.0104309	0.000431582	0.000465475	0.000540489	0.0141366	0.0143265	0.0129033	3.37337e-05	1.05065e-05
s__Blautia_schinkii	6.77915e-06	1.11592e-05	1.13043e-05	1.19166e-05	1.37116e-05	1.30769e-05	1.68251e-05	1.26589e-05	1.94715e-05	1.49516e-05	1.64622e-05	1.77544e-05	4.47555e-06	4.01335e-06	4.26357e-06	7.84315e-06	7.7897e-06	5.10602e-06	2.28254e-06	2.39664e-06	2.93299e-06	1.28095e-06	1.32527e-06	1.08764e-06	8.08235e-06	3.04798e-06	4.61417e-06	3.588e-06	2.03069e-06	4.24977e-06	1.63534e-06	7.42147e-07	1.52961e-06	3.93876e-06	3.36542e-06	0	0	3.21322e-07	4.02954e-06	4.68688e-06	5.97236e-06	1.74517e-06	3.25664e-06	1.30217e-06	5.15701e-06	3.38609e-06	3.5584e-06	4.80195e-07	1.32157e-07
s__Blautia_sp._KLE_1732	0.000122574	0.000119825	0.000146776	0.000182854	0.000190574	0.00017764	0.000223443	0.000200685	0.000210136	0.000191826	0.000209508	0.000188046	3.11972e-05	2.50307e-05	3.47402e-05	0.000116467	0.000123986	0.000136354	2.69149e-05	1.81995e-05	1.73141e-05	3.61681e-05	1.49678e-05	2.63012e-05	6.21719e-05	2.50188e-05	7.45053e-05	1.75983e-05	9.08975e-06	1.27493e-05	6.9565e-05	0.000126258	9.44535e-05	8.86222e-06	4.16671e-06	2.43465e-06	2.38837e-07	3.21322e-07	8.49708e-06	1.72675e-05	1.93149e-05	3.5427e-05	5.13202e-05	1.90986e-05	4.31313e-06	5.77626e-06	4.93585e-06	6.60268e-07	9.251e-07
s__Blautia_sp._Marseille-P2398	0.00217189	0.00212575	0.00226031	0.00290872	0.00318178	0.00330816	0.00394729	0.00389387	0.00352948	0.0033813	0.00319882	0.00344109	0.000510082	0.000515822	0.000997992	0.0022078	0.00363766	0.00197359	0.000223118	0.000203265	0.000245425	0.000995904	0.000468288	0.000822753	0.00101009	0.000283843	0.00185517	0.000101489	4.92201e-05	4.95806e-05	0.000632249	0.000757268	0.00063953	4.5624e-05	3.99043e-05	4.90675e-05	1.74351e-05	1.61196e-05	8.94383e-05	0.000115815	0.000110044	0.000716132	0.000971491	0.000716804	7.1823e-05	5.53725e-05	3.42066e-05	4.57986e-05	1.77751e-05
s__Blautia_sp._Marseille-P3087	0.000157203	0.000163181	0.000149109	0.000207879	0.000223551	0.000244641	0.000255049	0.000281533	0.000239733	0.000206778	0.000224298	0.000252937	8.96427e-05	8.87162e-05	0.00013075	0.000215391	0.000190198	0.000231976	9.44399e-05	6.38106e-05	6.3485e-05	2.14748e-05	1.4578e-05	2.15551e-05	0.000135949	7.55645e-05	6.60912e-05	4.40812e-05	1.98234e-05	1.27493e-05	0.000245868	0.000270791	0.000242214	2.5602e-05	1.33014e-05	2.61256e-05	6.36898e-06	1.06572e-05	2.52284e-05	4.99523e-05	5.84529e-05	0.000208897	0.00025997	0.000236388	2.55975e-05	1.27476e-05	1.34301e-05	2.79714e-05	9.91179e-06
s__Blautia_sp._Marseille-P3201T	0.000150973	0.0001469	0.000158798	0.000232904	0.00027076	0.000283284	0.000350339	0.000330481	0.000288645	0.000259904	0.000231371	0.000291196	4.26494e-05	4.77378e-05	7.56389e-05	0.000107611	0.000330543	0.000229539	3.72814e-05	3.08568e-05	3.67097e-05	5.89992e-05	3.34436e-05	5.30968e-05	7.87511e-05	3.89888e-05	0.000409168	3.1096e-05	1.40214e-05	1.98322e-05	0.000201525	0.000160675	0.000157779	2.44532e-05	1.45835e-05	5.3375e-06	5.57286e-07	6.69421e-06	2.15493e-05	2.17077e-05	2.14751e-05	7.53915e-05	0.000115218	5.68616e-05	2.15657e-05	2.43001e-05	1.51519e-05	5.46222e-06	1.02422e-05
s__Blautia_sp._SF-50	0.00158412	0.0015912	0.00175575	0.00186244	0.00226762	0.00234503	0.00279737	0.00285618	0.00258893	0.00272025	0.00226446	0.00238584	0.000624471	0.00057222	0.000957567	0.0027968	0.00375502	0.00273671	0.000384798	0.000389604	0.00040059	0.000666699	0.000393605	0.000604236	0.000609077	0.000317625	0.00137163	0.000266196	5.23144e-05	0.000117577	0.00267939	0.00235335	0.00280355	0.000184301	5.91353e-05	0.000532251	0.000143461	0.000122638	0.00017073	0.000188462	0.000218055	0.00250755	0.00309112	0.00259966	0.000237597	7.9075e-05	7.28898e-05	0.000450363	0.000193148
s__Blautia_wexlerae	0.0238102	0.022995	0.0257012	0.0322248	0.0358636	0.0363926	0.0436955	0.0426342	0.0391159	0.037557	0.0350987	0.0383544	0.0058664	0.00581007	0.0111423	0.0204341	0.0395087	0.01781	0.00223042	0.00185171	0.0023479	0.0119121	0.00545365	0.0098329	0.0106852	0.00319949	0.0228153	0.000459948	0.000336224	0.000368313	0.00133683	0.000869981	0.00104052	0.000237475	0.000190707	0.000125384	6.4486e-05	3.51847e-05	0.000572458	0.000788136	0.000815037	0.00261942	0.00373279	0.00235763	0.0004255	0.000308731	0.00025345	0.000109064	4.76427e-05
s__Burkholderiales_bacterium_1_1_47	0.000826873	0.000781696	0.000701223	0.00121682	0.00125956	0.00109302	0.00104661	0.00100343	0.0012834	0.0013272	0.00136058	0.00101412	0.000183893	0.000244709	0.00017828	3.28906e-06	0	1.39255e-06	0.000469061	0.000739963	0.000814425	2.03446e-06	3.66398e-06	4.2517e-06	0.000289514	0.000439671	1.08569e-06	0.000771762	0.000627096	0.000704045	2.70461e-06	8.25638e-06	1.48372e-05	0.0015005	0.0023683	2.15373e-06	9.55348e-07	2.8919e-06	0.000750984	0.000919492	0.000649463	0	6.0641e-06	3.03841e-06	0.00274146	0.00240093	0.00187402	3.48141e-06	6.14531e-06
s__Butyricicoccus_pullicaecorum	0.000168013	0.000166474	0.000130986	0.000261769	0.000234832	0.000218487	0.000197655	0.000203217	0.00022104	0.000229047	0.000292333	0.00028657	7.2267e-05	0.000111001	4.83205e-05	2.34451e-05	0.000107628	3.0404e-05	0.000147984	9.50418e-05	0.000110602	8.89133e-06	7.01614e-06	8.00902e-06	0.000129214	0.000228472	1.77781e-05	2.44326e-05	1.93399e-05	1.69991e-05	1.70453e-05	4.94455e-05	3.28866e-05	1.18163e-05	2.54811e-05	1.12368e-06	1.99031e-06	0	1.58554e-05	2.92313e-05	1.779e-05	7.59151e-06	1.85292e-05	7.29218e-06	1.25643e-05	1.79263e-05	1.57258e-05	0	3.96472e-07
s__Butyricimonas_sp._Marseille-P4593	5.13017e-06	2.19526e-06	2.87092e-06	5.29628e-06	6.24831e-06	6.17112e-06	4.40283e-06	4.72598e-06	6.85396e-06	8.27112e-06	6.43056e-06	7.12675e-06	2.63268e-06	1.05615e-06	4.10566e-06	1.6867e-07	0	2.32092e-07	1.52169e-06	1.94727e-06	1.89225e-06	0	1.55914e-07	0	1.65792e-06	2.28599e-06	2.71422e-07	3.07543e-06	4.25478e-06	2.83318e-06	0	0	0	3.61053e-06	4.80775e-06	0	0	0	3.50395e-07	3.20681e-06	1.779e-06	0	0	0	1.31269e-06	3.1869e-06	2.29574e-06	0	0
s__Butyrivibrio_crossotus	0.000113963	9.29328e-05	0.000103174	8.60645e-05	9.42454e-05	9.49178e-05	0.000114002	0.000111736	9.75132e-05	0.000107843	9.82589e-05	0.0001019	1.25052e-05	1.03502e-05	1.86334e-05	3.45773e-05	4.55697e-05	3.56261e-05	6.37208e-06	8.53804e-06	8.23129e-06	1.39398e-05	7.0941e-06	8.99778e-06	1.5543e-05	9.01694e-06	3.52848e-05	0	0	0	2.70461e-06	5.10226e-06	3.59459e-06	6.56461e-07	0	0	0	0	0	2.96014e-06	2.54143e-06	2.44324e-06	4.82882e-06	3.03841e-06	3.75055e-07	0	0	0	0
s__Campylobacter_coli	2.01542e-06	5.85403e-06	5.74185e-06	9.26849e-06	7.46326e-06	6.31806e-06	3.30212e-06	3.54449e-06	7.47705e-06	1.01798e-05	6.945e-06	6.00147e-06	2.10614e-06	2.21791e-06	1.73701e-06	3.12039e-06	4.80365e-06	3.71347e-06	3.04338e-06	2.77112e-06	1.04074e-06	0	0	0	6.11357e-06	1.39699e-06	0	3.588e-06	2.61089e-06	0	2.01273e-06	1.48429e-06	2.06498e-06	2.62584e-06	1.76284e-06	0	0	0	2.36517e-06	7.8937e-06	4.06629e-06	0	5.6149e-07	4.34058e-07	4.68819e-07	3.1869e-06	2.41053e-06	0	0
s__Campylobacter_hominis	0	2.19526e-06	3.22979e-06	1.58888e-06	0	0	0	0	0	3.81744e-06	7.71667e-07	1.50037e-06	3.8832e-05	8.7132e-05	9.69568e-05	0	0	0	0.000264679	0.000154733	4.78739e-05	4.52102e-07	0	0	4.4971e-05	9.71544e-05	0	0.000110203	2.1564e-05	9.34949e-05	0	0	0	8.86222e-06	1.73079e-05	0	0	0	9.46066e-06	5.94494e-05	4.51104e-05	0	0	0	8.25121e-05	0.000124887	0.000168048	0	0
s__Campylobacter_sp._P0106	3.86595e-05	3.07337e-05	5.40092e-05	5.17711e-05	4.49531e-05	7.15556e-05	5.58215e-05	6.80204e-05	5.62336e-05	5.34442e-05	4.7972e-05	8.5771e-05	3.15921e-06	1.90106e-06	8.52714e-06	5.0601e-07	1.32425e-05	0	0	0	0	0	9.35485e-07	3.55956e-06	4.97375e-06	0	1.46568e-05	6.15086e-06	3.48118e-06	8.49953e-06	7.92513e-06	5.5661e-06	3.21983e-05	0	2.88465e-06	1.12368e-06	4.77674e-07	6.42644e-07	7.88389e-06	2.96014e-06	3.04972e-06	4.71197e-06	4.04273e-06	8.85479e-06	5.06324e-06	1.19509e-06	2.06617e-06	1.08044e-06	0
s__Candidatus_Stoquefichus_sp._SB1	5.09352e-05	4.11612e-05	3.92958e-05	4.27674e-05	6.33509e-05	6.6413e-05	7.89364e-05	8.38861e-05	6.60473e-05	0.000107207	5.59458e-05	5.86394e-05	0.00107374	0.000702654	0.00148278	5.0601e-07	0.000148264	0.000178478	0.000595647	0.000451617	0.000535696	7.18841e-05	4.33442e-05	9.66026e-05	0.00016144	0.000266317	5.98485e-05	0.00158368	0.000274723	0.000961864	0.000662063	0.000179414	0.00128962	0.00145029	0.000381415	0.000759423	0.000137889	0.000118139	0.00135244	0.000736087	0.00148165	0.000440133	0.000182821	0.000462011	0.00152	0.000326458	0.000297414	0.00014796	5.65633e-05
s__Catabacter_hongkongensis	8.18994e-05	9.38474e-05	6.28014e-05	6.63359e-05	6.94257e-05	7.94899e-05	5.36201e-05	5.95811e-05	7.94436e-05	8.36656e-05	8.05106e-05	8.48958e-05	0.000181128	0.000172469	0.000227233	0	3.89485e-07	3.48137e-07	0.000109181	9.98351e-05	8.63813e-05	0	0	0	5.86488e-05	9.57574e-05	0	9.61927e-05	0.000154236	0.000216738	0	0	0	4.26699e-05	6.52251e-05	0	2.38837e-07	0	0.000138669	0.000202153	0.000276635	0	0	0	0.000121987	0.000108952	0.000133957	0	0
s__Catenibacterium_mitsuokai	0.000162333	0.000184402	0.000159336	0.000336843	0.00029853	0.000321633	0.000288228	0.000297062	0.000337246	0.000354386	0.000390463	0.000385345	1.40848e-05	1.7532e-05	1.78438e-05	3.71074e-06	2.20708e-06	1.13725e-05	1.27442e-05	7.71419e-06	5.96059e-06	1.73306e-06	1.16936e-06	9.88767e-07	1.82371e-05	1.11759e-05	3.39277e-06	1.28143e-05	6.28547e-06	2.83318e-06	4.08836e-06	1.7626e-06	1.91201e-06	5.90815e-06	3.04491e-06	3.74561e-07	1.59225e-07	1.07107e-07	9.37306e-06	1.11005e-05	1.01657e-05	4.71197e-06	1.90907e-06	2.34391e-06	5.53206e-06	1.59345e-06	4.13234e-06	3.60146e-07	6.60786e-07
s__Christensenella_minuta	0.000168379	0.000174889	0.000147135	0.000219266	0.000219385	0.000209818	0.000218097	0.000234611	0.000253285	0.000241135	0.000266225	0.000268191	9.17489e-05	0.000107832	0.000216337	0.000113768	0.000183967	0.000121268	6.91418e-05	8.72527e-05	6.49042e-05	2.90852e-05	1.62151e-05	2.19506e-05	5.12918e-05	6.98496e-05	0.000164482	0.000121992	7.62959e-05	0.00012041	0.000154477	0.000126722	0.000129023	6.49896e-05	6.41033e-05	1.31096e-05	4.06023e-06	4.92694e-06	0.000116944	0.000170578	0.000187939	0.000136211	0.000187875	0.000147319	0.000114017	0.000110944	0.000120297	1.37456e-05	7.66512e-06
s__Citrobacter_braakii	0	0	0	0	0	0	0	0	0	0	0	0	6.45006e-06	7.28741e-06	4.42148e-06	0	0	0	4.85039e-06	6.66566e-06	6.14982e-06	0	0	0	4.24841e-06	3.30198e-06	0	6.66344e-06	9.96005e-06	1.13327e-05	0	0	0	5.90815e-06	6.08981e-06	0	0	0	9.98625e-06	5.79693e-06	6.98894e-06	0	0	0	9.65767e-06	8.16644e-06	9.52733e-06	0	0
s__Citrobacter_farmeri	3.6644e-07	3.65877e-07	0	2.64814e-07	6.94257e-07	5.87726e-07	0	6.7514e-07	0	0	0	0	8.54304e-05	7.35077e-05	5.2584e-05	0	0	0	9.00651e-05	9.57159e-05	9.52748e-05	1.50701e-07	0	0	4.36239e-05	9.38524e-05	0	7.53481e-05	0.00012716	9.49115e-05	0	0	0	0.000100603	0.000118431	0	0	1.07107e-07	0.000132975	8.49806e-05	9.65744e-05	0	0	0	0.000132863	0.000120505	0.000147501	0	0
s__Citrobacter_freundii_complex_sp._CFNIH3	0	0	0	0	0	0	0	0	0	0	0	0	2.23778e-05	2.08061e-05	2.03704e-05	0	0	0	2.45373e-05	2.69622e-05	2.82892e-05	0	0	0	1.689e-05	3.09878e-05	0	2.20406e-05	3.5392e-05	3.25815e-05	0	0	0	2.06785e-05	3.95838e-05	0	0	0	3.06596e-05	2.08443e-05	2.69392e-05	0	0	0	2.41911e-05	4.04338e-05	3.43214e-05	0	0
s__Citrobacter_koseri	0	0	0	0	0	0	0	0	0	0	0	0	4.37025e-05	4.14009e-05	3.03187e-05	0	2.59657e-07	0	6.25795e-05	6.25374e-05	5.58214e-05	0	0	0	2.55941e-05	5.44827e-05	0	3.89555e-05	6.30481e-05	5.5247e-05	0	0	0	5.1368e-05	7.66034e-05	0	0	0	7.98024e-05	4.56354e-05	6.02319e-05	0	0	0	8.11057e-05	6.51323e-05	7.39229e-05	0	0
s__Citrobacter_rodentium	0	3.65877e-07	0	0	0	0	0	0	0	0	0	0	3.92269e-05	4.53087e-05	2.70026e-05	0	0	0	4.25122e-05	4.29898e-05	3.98319e-05	0	0	0	2.39362e-05	4.35607e-05	0	3.09252e-05	5.82131e-05	4.53309e-05	0	0	0	4.10288e-05	6.53854e-05	0	0	0	5.74648e-05	3.72484e-05	5.51491e-05	0	0	0	5.85086e-05	6.05512e-05	5.84267e-05	0	0
s__Citrobacter_sp._MGH103	4.03084e-06	3.47583e-06	1.0766e-06	3.44258e-06	3.29772e-06	3.52636e-06	1.72968e-06	1.51907e-06	3.73852e-06	6.3624e-07	3.34389e-06	1.12528e-06	0.00158382	0.00142759	0.000940039	5.90344e-07	7.7897e-07	0	0.00171666	0.00183238	0.00176935	5.27452e-07	1.01344e-06	1.97753e-07	0.000925843	0.0017578	5.42844e-07	0.00132432	0.00223966	0.00164749	0	0	0	0.00165904	0.00234698	3.74561e-07	3.18449e-07	2.08859e-06	0.00209422	0.00142938	0.00163554	0	0	1.73623e-07	0.00220345	0.00230413	0.00259362	0	3.96472e-07
s__Clostridiales_bacterium_1_7_47FAA	0.000143645	0.00014507	0.00015826	0.000345847	0.000311027	0.000278876	0.000252848	0.000286766	0.000318553	0.000306986	0.000384161	0.000390096	0.00110796	0.00134173	0.00129407	2.10837e-06	0.000106849	0.000290463	0.00457078	0.00466611	0.00405566	3.08936e-06	5.06721e-06	2.27416e-06	0.000868438	0.00312799	3.39277e-06	0.00245044	0.0022648	0.0020753	0.00140419	0.00208886	0.000519303	0.00574961	0.00661899	5.15022e-06	2.86604e-06	7.06908e-06	0.0026298	0.0024674	0.00199032	0.00025209	8.45604e-05	0.000113376	0.00809022	0.00721953	0.00585931	2.52102e-06	1.98236e-06
s__Clostridiales_bacterium_KA00134	0	0	0	0	0	0	9.43463e-07	0	0	0	7.71667e-07	0	0	0	9.4746e-07	0	7.7897e-07	0	1.6168e-06	1.72259e-06	5.67675e-07	8.28853e-07	0	5.9326e-07	0	7.61995e-07	2.30709e-06	1.87943e-06	5.80197e-07	0	1.06926e-06	2.13367e-06	1.30017e-06	1.80527e-06	2.72439e-06	5.89934e-06	3.66217e-06	1.23173e-06	5.25592e-07	7.40034e-07	1.39779e-06	3.49035e-06	4.49192e-06	2.51754e-06	5.62583e-07	2.191e-06	1.95138e-06	6.18251e-06	1.12334e-06
s__Clostridiales_bacterium_KA00274	2.49179e-05	2.25014e-05	2.09936e-05	3.25721e-05	4.39117e-05	3.71737e-05	2.04417e-05	5.78933e-05	4.75104e-05	3.91288e-05	4.33419e-05	4.53861e-05	4.21229e-06	6.86495e-06	7.10595e-06	3.22159e-05	3.19378e-05	4.8159e-05	3.04338e-06	4.4937e-07	4.25756e-06	3.91821e-06	2.49463e-06	3.85619e-06	1.40923e-05	2.41299e-06	2.98564e-05	1.02514e-06	1.83729e-06	0	5.34003e-05	5.94645e-05	4.35939e-05	4.26699e-06	9.61549e-07	1.77917e-06	4.77674e-07	6.96197e-07	2.27757e-06	5.55026e-06	5.71822e-06	2.37344e-05	3.93043e-05	1.85777e-05	3.00044e-06	1.19509e-06	6.88723e-07	2.34095e-06	8.59022e-07
s__Clostridiales_bacterium_KLE1615	0.0132617	0.0124576	0.0123565	0.0238419	0.0237721	0.0248455	0.0237289	0.0251186	0.0246543	0.0239987	0.0234423	0.0267957	6.84496e-05	4.67873e-05	0.000113853	5.62514e-05	0.000106589	0.000125446	0.000120974	0.000115263	0.000105209	0.000236826	0.000122393	0.000241259	6.35189e-05	0.000121284	0.000259208	1.89652e-05	8.50956e-06	7.08295e-06	3.6921e-05	2.50474e-05	2.79919e-05	1.09957e-05	5.28852e-06	3.65197e-06	2.46798e-06	2.08859e-06	1.62058e-05	2.82446e-05	2.03315e-05	3.48162e-05	4.31225e-05	2.96896e-05	1.25643e-05	1.27476e-05	1.48075e-05	4.80195e-06	3.56824e-06
s__Clostridioides_difficile	3.84762e-05	3.40266e-05	4.32433e-05	4.93878e-05	5.08543e-05	4.83405e-05	4.73304e-05	5.29985e-05	5.24951e-05	5.53529e-05	4.48853e-05	5.12626e-05	2.86962e-05	1.84826e-05	3.80563e-05	3.6264e-05	4.10257e-05	4.11963e-05	1.94016e-05	2.02217e-05	1.22996e-05	1.11518e-05	3.89786e-06	9.68992e-06	2.51796e-05	1.24459e-05	1.69639e-05	4.3056e-05	1.02501e-05	7.08295e-06	4.0003e-05	4.47143e-05	4.01523e-05	1.52627e-05	4.64749e-06	8.98947e-06	3.10488e-06	7.60462e-06	2.98712e-05	3.20681e-05	4.38397e-05	3.46417e-05	4.53684e-05	2.76061e-05	1.26581e-05	8.16644e-06	5.05063e-06	7.6231e-06	1.30836e-05
s__Clostridium_phoceensis	0.00152403	0.00167572	0.00147207	0.00184191	0.00155461	0.00159744	0.00149963	0.00145493	0.00173265	0.00199302	0.00227436	0.00189959	0.00451096	0.0056546	0.00418667	3.28906e-06	2.33691e-06	6.26647e-06	0.00231383	0.00216244	0.00222434	2.26051e-06	3.04033e-06	2.07641e-06	0.00390605	0.000775965	2.84993e-06	0.00155343	0.00018634	0.00041931	5.66081e-07	0	2.29442e-07	0.000376152	0.000262343	0	0	0	0.000570268	0.000591411	0.00044043	0	0	0	0.000452691	0.000543367	0.000432518	1.80073e-07	0
s__Clostridium_sp._7_3_54FAA	0.000147859	0.000136289	0.00015198	0.000207482	0.000197516	0.000194831	0.000203159	0.000195284	0.000196428	0.000187373	0.000214523	0.000213302	0.000148088	0.000160112	0.00015112	0.000202657	0.000118144	0.000175229	0.000194776	0.000238016	0.000215527	1.49947e-05	1.25511e-05	1.10742e-05	0.000213975	0.00019977	6.31056e-05	0.00037674	0.000201328	0.000201156	0.000161396	0.000262905	0.000202368	0.000615104	0.0003726	1.49824e-05	5.1748e-06	5.40892e-06	0.000317458	0.000329192	0.000233431	0.000121464	0.00016811	0.000128134	0.000742234	0.00056448	0.000472923	1.03842e-05	4.88982e-06
s__Clostridium_sp._ASF502	4.12245e-05	3.47583e-05	3.78603e-05	6.1834e-05	5.57141e-05	5.98011e-05	7.90936e-05	6.59949e-05	5.37413e-05	7.12589e-05	5.91611e-05	6.78917e-05	1.85604e-05	1.32018e-05	2.51077e-05	3.6264e-05	6.60826e-05	2.72708e-05	1.01763e-05	7.78909e-06	7.94745e-06	1.98925e-05	8.96507e-06	1.29529e-05	2.40398e-05	9.65194e-06	3.2842e-05	2.80206e-05	1.1894e-05	1.84157e-05	2.64171e-06	1.48429e-06	1.14721e-06	8.6981e-06	6.25007e-06	1.87281e-07	1.59225e-07	0	1.23514e-05	2.24477e-05	2.08397e-05	3.92664e-06	6.73788e-06	4.5142e-06	4.96948e-06	6.37381e-06	7.1168e-06	1.20049e-07	1.98236e-07
s__Clostridium_sp._AT4	0.000180105	0.000167023	0.000209577	0.000253427	0.000229105	0.000261097	0.000297348	0.000312252	0.000266214	0.000238272	0.000234072	0.000272567	0.000269323	0.000222847	0.000236233	1.62766e-05	6.64721e-05	4.44456e-05	0.000284746	0.000123652	0.000194429	5.50057e-06	3.43011e-06	5.24047e-06	0.000639645	0.000507743	0.000142225	0.000104052	0.000143212	0.00017424	1.32714e-05	2.84799e-05	1.88142e-05	6.53178e-05	9.66357e-05	4.40109e-06	2.30876e-06	3.26677e-06	0.000115105	0.000303907	0.000277397	9.9475e-06	3.94166e-05	3.4551e-05	6.86351e-05	7.05102e-05	6.55435e-05	2.82115e-06	3.30393e-06
s__Clostridium_sp._ATCC_29733	0.000280327	0.000278615	0.000267714	0.000513871	0.000459772	0.000456075	0.000465284	0.000488464	0.000513112	0.000593294	0.000616948	0.00057039	7.68742e-05	8.20625e-05	8.0692e-05	0.000137129	6.94581e-05	0.000176738	9.32987e-05	7.68423e-05	7.02025e-05	6.25407e-06	2.96237e-06	5.14159e-06	0.000136364	7.18816e-05	8.41408e-06	9.26047e-05	6.07273e-05	0.000111911	0.000115543	0.000320051	0.000210245	7.76265e-05	5.52891e-05	2.80921e-07	1.9107e-06	2.57058e-06	7.65613e-05	8.99141e-05	6.88728e-05	4.97375e-05	7.98439e-05	3.50719e-05	7.06041e-05	7.76808e-05	7.41525e-05	4.20171e-07	1.38765e-06
s__Clostridium_sp._ATCC_BAA-442	0.000278495	0.000303678	0.000312572	0.000427542	0.000420199	0.00042522	0.00048604	0.000449306	0.000458437	0.000474635	0.00048242	0.00046924	0.000691341	0.000913989	0.000740282	0.000198271	0.000280299	0.000223388	0.00088648	0.000546959	0.000719718	7.70833e-05	3.86667e-05	6.71373e-05	0.00140871	0.000772536	0.000137339	0.00225224	0.00156247	0.00309525	0.00010636	0.000170044	0.000129329	0.000830751	0.000664911	1.49824e-06	1.2738e-06	1.01752e-06	0.00123208	0.0021403	0.00134162	4.79923e-05	8.01808e-05	4.1496e-05	0.000520764	0.000670644	0.000607683	9.6039e-07	1.05726e-06
s__Clostridium_sp._D5	5.49661e-05	5.46986e-05	5.63419e-05	6.8984e-05	8.69557e-05	7.31719e-05	7.86219e-05	7.91602e-05	7.36801e-05	8.462e-05	6.67492e-05	6.83918e-05	0.000454927	0.00029044	0.000935933	1.09635e-06	7.7897e-07	9.28367e-07	0.000311091	0.000333657	0.000201714	7.53503e-07	1.55914e-07	7.91014e-07	1.10873e-05	0.00015024	2.71422e-07	0.000600734	0.000125323	0.000148742	2.39012e-06	1.39152e-06	2.3709e-06	0.000198251	4.9039e-05	1.87281e-07	0	1.07107e-07	0.000394107	0.000525671	0.000469657	2.18147e-06	2.80745e-06	2.34391e-06	8.30747e-05	6.75225e-05	8.96488e-05	3.60146e-07	0
s__Clostridium_sp._HMSC19A11	1.2459e-05	5.48815e-06	7.17731e-06	1.69481e-05	1.26702e-05	1.293e-05	1.30512e-05	1.26589e-05	1.05925e-05	1.20886e-05	1.54333e-05	1.35033e-05	7.89804e-06	6.65372e-06	1.18433e-05	1.41683e-05	1.2074e-05	2.04241e-05	7.60845e-07	1.4979e-06	2.36531e-06	1.50701e-06	1.55914e-06	1.77978e-06	9.84388e-06	1.90499e-06	4.74988e-06	1.196e-05	6.57557e-06	4.24977e-06	1.08813e-05	2.72739e-05	2.03438e-05	3.77465e-06	2.40387e-06	2.80921e-07	2.38837e-07	0	9.46066e-06	1.39373e-05	7.6243e-06	5.06101e-06	7.07478e-06	3.90652e-06	3.0942e-06	4.58117e-06	1.49223e-06	1.80073e-07	1.98236e-07
s__Clostridium_sp._KLE_1755	5.86305e-06	4.20759e-06	6.28014e-06	1.17842e-05	1.64886e-05	1.58686e-05	1.60389e-05	1.68785e-05	1.72907e-05	1.11342e-05	1.24753e-05	1.82545e-05	1.34267e-05	9.71654e-06	2.14758e-05	6.74679e-07	1.11652e-05	3.24928e-06	9.9861e-06	8.76272e-06	6.43365e-06	8.28853e-07	1.16936e-06	7.91014e-07	9.22216e-06	4.82597e-06	7.32839e-06	3.17795e-05	1.05402e-05	4.24977e-06	1.00008e-05	7.3287e-06	1.91201e-06	1.29651e-05	6.08981e-06	8.42763e-07	0	2.67768e-07	1.92717e-05	2.9108e-05	2.96077e-05	9.77298e-06	1.56094e-05	8.42073e-06	4.50066e-06	5.57708e-06	4.36191e-06	1.20049e-07	1.32157e-07
s__Clostridium_sp._L2-50	0.000117627	0.000119825	0.000128115	6.15692e-05	6.26567e-05	6.31806e-05	6.65141e-05	5.97499e-05	7.29012e-05	6.0761e-05	6.73922e-05	5.58887e-05	1.84288e-06	2.53475e-06	4.42148e-06	1.31562e-05	4.02468e-06	1.7755e-05	2.28254e-06	1.79748e-06	4.25756e-06	7.53503e-07	5.457e-07	6.92137e-07	3.93755e-06	1.77799e-06	2.84993e-06	1.196e-06	2.90099e-07	0	6.98166e-06	3.89627e-06	2.90626e-06	4.92346e-07	1.12181e-06	0	0	0	0	0	0	6.10811e-07	1.90907e-06	1.4758e-06	9.37638e-07	0	3.44361e-07	1.80073e-07	0
s__Clostridium_sp._M62/1	0.000530972	0.000606258	0.000612404	0.000396559	0.00037299	0.000374969	0.000364177	0.000371327	0.00039753	0.0003757	0.000397537	0.000383094	0.000179417	0.000202358	0.000229601	0.000204597	0.000163064	0.000159447	0.000234055	0.000170236	0.000223191	3.07429e-05	1.80081e-05	2.22473e-05	0.000121235	0.000120014	7.28768e-05	4.57898e-05	3.42316e-05	3.39981e-05	0.000140074	0.000209564	0.000186154	4.31623e-05	3.60581e-05	1.88217e-05	5.97092e-06	5.62313e-06	4.46754e-05	5.58726e-05	4.4348e-05	0.000174692	0.000239532	0.000209216	4.27563e-05	3.04748e-05	3.20256e-05	1.64467e-05	8.52414e-06
s__Clostridium_sp._Marseille-P3244	2.83991e-05	3.25631e-05	3.67837e-05	5.95831e-05	4.66888e-05	4.68712e-05	5.28339e-05	4.59095e-05	4.76662e-05	4.07194e-05	5.7875e-05	5.08875e-05	4.47555e-06	2.53475e-06	2.05283e-06	2.53005e-07	0	8.12321e-07	3.51891e-06	7.48951e-07	1.22996e-06	2.26051e-07	0	6.92137e-07	8.3932e-06	5.96896e-06	9.49976e-07	1.196e-06	3.86798e-06	0	0	2.78305e-07	0	1.14881e-06	4.80775e-07	0	0	1.60661e-07	2.10237e-06	4.93356e-06	3.81215e-06	2.61776e-07	0	0	1.59398e-06	0	2.75489e-06	0	0
s__Clostridium_sp._SN20	8.68464e-05	9.49451e-05	8.75632e-05	0.000112811	0.000114032	0.000101383	9.96925e-05	9.87392e-05	9.92267e-05	0.000114205	0.000122052	0.000117654	0.000117681	0.000150606	0.000132487	1.29876e-05	6.49141e-06	5.28009e-05	0.00015293	0.000115713	0.000113251	1.88376e-06	1.0914e-06	2.9663e-06	0.000201851	0.000122554	5.97128e-06	0.000371786	0.000208581	0.000413644	1.40262e-05	1.30803e-05	2.11086e-05	0.000132113	9.77575e-05	1.03004e-06	6.36898e-07	4.28429e-07	0.00018895	0.000326602	0.000225425	9.86024e-06	9.65763e-06	1.12855e-05	8.79504e-05	0.000100587	8.83861e-05	2.461e-06	5.28629e-07
s__Clostridium_sp._SS2/1	0.000348302	0.000336058	0.000371426	0.000351143	0.000412041	0.000426836	0.00050318	0.000493527	0.000424167	0.000450776	0.000368728	0.000412851	4.55453e-05	3.51697e-05	7.73759e-05	0.000211006	0.00179072	0.000394324	2.13037e-05	1.15338e-05	1.75979e-05	0.000346913	0.00019232	0.000274581	0.000129628	7.92475e-05	0.0024637	5.0232e-05	1.98234e-05	3.1165e-05	0.000646779	0.000492971	0.000394181	3.988e-05	1.37822e-05	3.68943e-05	9.95154e-06	2.43134e-05	3.36379e-05	4.69922e-05	5.48949e-05	0.000368494	0.000638864	0.00044109	2.30659e-05	1.5337e-05	9.52733e-06	2.80314e-05	3.2775e-05
s__Collinsella_aerofaciens	0.0084525	0.00857616	0.00683567	0.0162777	0.0125798	0.0132209	0.0116364	0.0113663	0.0128565	0.0160049	0.0201432	0.0178731	0.00571107	0.00648875	0.00775149	0.0582548	0.0523595	0.112939	0.00597939	0.00721112	0.00734089	0.0360247	0.0292023	0.0347532	0.00552356	0.0137293	0.0847809	0.00413953	0.00426251	0.00585051	0.130424	0.107475	0.101422	0.00209001	0.00224458	0.0126604	0.00194342	0.00145259	0.00535728	0.00528199	0.00642881	0.132288	0.120194	0.148033	0.00228202	0.00408641	0.00373977	0.00586276	0.00177619
s__Collinsella_bouchesdurhonensis	4.94694e-06	2.01232e-06	1.97376e-06	7.28238e-06	1.14552e-05	8.81589e-06	6.91873e-06	4.5572e-06	5.91933e-06	1.5906e-06	9.13139e-06	6.1265e-06	2.10614e-06	1.68983e-06	4.26357e-06	2.67342e-05	2.06427e-05	5.90673e-05	2.09232e-06	2.84601e-06	4.63601e-06	1.98171e-05	1.06801e-05	1.29529e-05	5.18099e-07	6.98496e-06	3.33849e-05	3.75886e-06	2.12739e-06	0	5.40293e-05	4.66625e-05	4.22173e-05	0	8.01291e-07	5.61842e-06	0	0	1.92717e-06	1.35673e-06	2.79557e-06	5.44494e-05	5.09833e-05	6.74526e-05	1.50022e-06	9.95907e-07	5.73936e-07	2.28093e-06	1.45373e-06
s__Collinsella_ihuae	6.96237e-06	4.7564e-06	6.81844e-06	7.41479e-06	8.50465e-06	8.81589e-06	7.07597e-06	4.38841e-06	8.25591e-06	8.27112e-06	1.35042e-05	1.31282e-05	1.63226e-05	2.3024e-05	3.26874e-05	0	5.19313e-07	2.20487e-06	2.7866e-05	3.91701e-05	3.69935e-05	8.28853e-07	0	3.95507e-07	1.83407e-05	4.20367e-05	0	1.34977e-05	4.32247e-05	6.94129e-05	6.91876e-07	0	0	4.00441e-05	5.41673e-05	0	0	0	1.61182e-05	1.94876e-05	1.90607e-05	3.49035e-07	4.49192e-07	1.30217e-06	1.62211e-05	3.36617e-05	4.95881e-05	0	0
s__Collinsella_intestinalis	1.09932e-06	2.01232e-06	0	2.25092e-06	0	8.81589e-07	0	1.01271e-06	9.34631e-07	1.90872e-06	4.37278e-06	0	7.89804e-07	1.16176e-06	2.68447e-06	1.02045e-05	7.40021e-06	8.70344e-06	1.04616e-06	4.4937e-07	1.60841e-06	3.91821e-06	3.11828e-06	2.86743e-06	0	7.61995e-07	7.05697e-06	0	0	0	1.80517e-05	2.23572e-05	1.40724e-05	0	0	1.03004e-06	0	0	9.63586e-07	0	7.6243e-07	1.84989e-05	1.74062e-05	2.04007e-05	5.62583e-07	0	0	6.60268e-07	3.96472e-07
s__Collinsella_phocaeensis	3.6644e-06	3.65877e-06	2.69149e-06	3.97221e-06	1.73564e-06	4.40795e-06	7.86219e-07	8.43925e-07	2.33658e-06	1.5906e-06	2.57222e-06	5.00123e-06	1.31634e-06	3.69651e-06	7.8955e-07	1.02045e-05	1.05161e-05	2.76189e-05	4.75528e-07	7.48951e-07	3.31144e-06	7.98713e-06	7.87367e-06	3.46069e-06	5.18099e-07	2.53998e-06	1.57425e-05	0	1.93399e-06	0	1.91209e-05	1.82754e-05	1.82024e-05	2.46173e-06	1.60258e-06	2.80921e-06	0	2.67768e-07	1.75197e-06	1.85009e-06	1.90607e-06	2.42579e-05	1.87538e-05	2.63907e-05	1.40646e-06	0	2.29574e-06	9.00366e-07	0
s__Collinsella_sp._4_8_47FAA	0.00151138	0.00156833	0.00124347	0.00305781	0.00232923	0.00250357	0.00218805	0.00208213	0.00231321	0.00296297	0.00377512	0.00340721	0.0010145	0.00118901	0.00147804	0.0106736	0.00969311	0.0207007	0.00110323	0.00136736	0.00138787	0.00649112	0.00532494	0.00622241	0.00103651	0.00246442	0.0156291	0.000749038	0.000789165	0.00104969	0.0240663	0.020019	0.0187753	0.00039043	0.000452569	0.00233464	0.00032243	0.000269964	0.000944402	0.000992262	0.00120235	0.0242842	0.0219415	0.0271074	0.000425781	0.000741353	0.000684361	0.00107084	0.000325767
s__Collinsella_sp._TF06-26	0.000670769	0.00067486	0.000540631	0.00126819	0.000979076	0.00100237	0.000931826	0.000905532	0.0010189	0.00130366	0.00159169	0.00137621	0.000468617	0.000486144	0.000608585	0.00463387	0.00405129	0.00893286	0.000463545	0.00056044	0.000584989	0.00288267	0.00228477	0.00277567	0.000436032	0.00101333	0.00650164	0.000322579	0.000328295	0.000468891	0.0103254	0.00850686	0.00801425	0.000152299	0.000151604	0.00096487	0.000139003	0.00012644	0.000433001	0.000382968	0.000486811	0.0104364	0.0093697	0.0116726	0.000176182	0.000303752	0.000272619	0.000459667	0.000139624
s__Collinsella_stercoris	3.29796e-06	2.3782e-06	1.61489e-06	4.10462e-06	1.56208e-06	5.28953e-06	6.28975e-07	3.71327e-06	6.85396e-06	5.72616e-06	6.30195e-06	4.5011e-06	1.18471e-06	2.32352e-06	3.47402e-06	1.42526e-05	1.72672e-05	3.0404e-05	2.56785e-06	2.32175e-06	3.7845e-06	1.00216e-05	1.03683e-05	1.05798e-05	0	6.22296e-06	2.29351e-05	1.53772e-06	2.99769e-06	0	3.57889e-05	2.8016e-05	2.68447e-05	6.56461e-07	6.41033e-07	3.37105e-06	0	9.63966e-07	3.50395e-06	2.2201e-06	2.79557e-06	2.75738e-05	2.89729e-05	3.12522e-05	3.75055e-07	2.58936e-06	2.52532e-06	1.62066e-06	8.59022e-07
s__Coprobacillus_sp._29_1	0.000165448	0.000151107	0.000150185	0.000187885	0.000167663	0.000168971	0.000165106	0.000180431	0.000166832	0.000189282	0.000185843	0.000194173	3.35667e-05	2.97833e-05	3.56877e-05	0.000122286	0.000140734	0.000147842	2.37764e-05	2.0671e-05	1.99632e-05	2.41874e-05	1.53576e-05	2.31372e-05	3.979e-05	2.23519e-05	9.67619e-05	4.81818e-05	1.24742e-05	7.08295e-06	0.000145042	0.000150377	0.000128793	1.59192e-05	7.21162e-06	1.55443e-05	6.28937e-06	5.78379e-06	2.76812e-05	2.92313e-05	4.6127e-05	0.000108375	0.000145987	0.000108775	1.84715e-05	1.0955e-05	6.31329e-06	1.18248e-05	5.74884e-06
s__Coprobacillus_sp._3_3_56FAA	3.84762e-06	7.50048e-06	4.12695e-06	5.42868e-06	6.769e-06	4.26101e-06	4.56007e-06	8.27047e-06	5.60779e-06	9.86173e-06	5.65889e-06	8.37705e-06	5.13372e-06	3.80212e-06	1.31065e-05	7.42147e-06	0.000123856	2.88954e-05	4.58409e-05	4.8532e-05	3.89804e-05	0.000218516	9.31588e-05	0.000175308	1.86516e-06	1.61289e-05	0.000309557	1.77692e-05	6.28547e-06	1.13327e-05	0.000207689	0.000133957	0.000238696	9.22327e-05	5.56096e-05	0.000656699	0.000267657	0.000197238	1.49794e-05	9.86712e-06	2.33812e-05	0.000297203	0.000172602	0.000311827	0.000166243	4.60109e-05	4.61444e-05	0.000475873	0.000141805
s__Coprobacillus_sp._8_1_38FAA	0.000184869	0.000176536	0.000196838	0.000123536	0.000189706	0.0001963	0.000200014	0.000245751	0.000190821	0.00025386	0.000167194	0.00016254	1.63226e-05	1.4786e-05	1.38961e-05	1.712e-05	1.09056e-05	3.7947e-05	1.52169e-06	2.09706e-06	2.2707e-06	1.92143e-05	9.35485e-06	1.77978e-05	9.53302e-06	1.52399e-06	3.08064e-05	1.02514e-05	1.93399e-06	5.66636e-06	8.30252e-06	1.99452e-05	2.34795e-05	1.31292e-06	6.41033e-07	0.000336918	0.000135898	0.000577844	1.95345e-05	1.13472e-05	1.98232e-05	1.43104e-05	2.36949e-05	2.17897e-05	0	0	4.59149e-07	0.000633557	0.00111706
s__Coprobacillus_sp._8_2_54BFAA	1.28254e-05	1.86597e-05	1.68667e-05	1.74777e-05	1.82242e-05	1.35177e-05	2.15424e-05	1.58658e-05	1.33964e-05	2.83127e-05	1.20894e-05	1.58789e-05	2.6985e-05	1.87994e-05	3.96354e-05	2.72402e-05	0.000249011	8.06519e-05	9.40595e-05	9.50418e-05	0.000100952	0.0004411	0.000199258	0.000354473	1.59575e-05	4.96567e-05	0.000638248	4.23726e-05	1.92432e-05	3.82479e-05	0.00046123	0.000369867	0.000524504	0.000215319	0.000150643	0.00133643	0.000599003	0.000408239	2.64548e-05	3.19448e-05	6.46794e-05	0.000690566	0.000491529	0.000711161	0.000351614	0.000100387	0.000102046	0.000947065	0.000275878
s__Coprobacillus_sp._D7	6.26613e-05	5.14057e-05	6.71078e-05	9.09636e-05	8.90384e-05	0.000117545	0.00011636	0.000124901	0.000117919	0.000118977	9.73586e-05	9.7899e-05	2.10614e-05	1.49973e-05	3.56877e-05	6.08898e-05	0.000186823	6.49857e-05	4.55556e-05	4.75584e-05	4.36164e-05	0.000211357	0.000100877	0.000168288	3.03606e-05	2.57808e-05	0.000310507	1.87943e-05	4.25478e-06	8.49953e-06	0.00019794	0.000128577	0.000208715	8.23858e-05	5.48083e-05	0.000577948	0.000236449	0.000177209	1.09498e-05	1.46773e-05	2.69392e-05	0.000283678	0.000154747	0.000276495	0.000134926	3.76453e-05	3.85685e-05	0.000398322	0.000123038
s__Coprococcus_comes	0.0181555	0.0187333	0.0190073	0.0305889	0.0325221	0.0321003	0.0342109	0.0353767	0.0350549	0.0375684	0.0357709	0.0359104	0.0127439	0.0146179	0.0168534	0.0986961	0.073464	0.157771	0.00776376	0.00722632	0.00810839	0.0027218	0.00169689	0.00286574	0.0486889	0.0112001	0.00583733	0.0235091	0.00559939	0.0075405	0.11466	0.180872	0.152534	0.00828027	0.00671049	0.00183329	0.00117357	0.000807964	0.00975946	0.0177223	0.0115798	0.0414921	0.0709361	0.0282538	0.00809697	0.00452222	0.00363646	0.00103614	0.000675059
s__Coprococcus_eutactus	0.000364425	0.000390757	0.000399956	0.000457334	0.000443804	0.000469887	0.000465442	0.000464328	0.000489747	0.000510583	0.000532965	0.000539882	9.89887e-05	0.000113853	0.000123644	0.000492938	0.00040091	0.000395832	9.88148e-05	9.32443e-05	9.0355e-05	7.18088e-05	4.93469e-05	6.29845e-05	0.000102273	6.32456e-05	0.000123497	5.38201e-05	1.963e-05	3.1165e-05	0.000466451	0.000446123	0.000483204	4.07006e-05	1.65066e-05	7.61296e-05	2.61128e-05	2.23319e-05	3.79302e-05	5.26658e-05	4.29502e-05	0.000516223	0.000583501	0.000537624	4.51941e-05	2.48977e-05	2.14652e-05	6.81277e-05	3.25107e-05
s__Coprococcus_sp._HPP0048	9.34423e-06	9.87868e-06	1.11248e-05	1.29759e-05	1.19759e-05	1.0726e-05	1.25795e-05	1.40092e-05	1.24617e-05	2.54496e-05	1.06747e-05	1.03775e-05	3.81738e-06	3.48528e-06	6.3164e-06	1.07105e-05	4.6089e-05	1.89155e-05	5.89655e-06	5.9916e-06	5.48753e-06	4.67172e-06	4.52151e-06	3.55956e-06	8.60044e-06	4.19097e-06	2.9585e-05	4.27143e-06	1.06369e-06	0	3.28327e-05	1.65128e-05	2.63858e-05	4.75934e-06	0	6.55482e-07	8.75735e-07	3.74876e-07	2.18997e-06	4.4402e-06	6.86187e-06	2.0244e-05	3.05451e-05	2.04875e-05	2.0628e-06	7.96726e-07	1.72181e-06	2.82115e-06	1.18941e-06
s__Coprococcus_sp._HPP0074	2.80327e-05	4.171e-05	2.92475e-05	3.91925e-05	3.07209e-05	3.49697e-05	4.05689e-05	5.45176e-05	3.86314e-05	4.00831e-05	4.50139e-05	4.97622e-05	9.87255e-06	6.44249e-06	8.05341e-06	1.57706e-05	8.43884e-06	2.05401e-05	1.22686e-05	9.43678e-06	8.70435e-06	2.56191e-06	1.32527e-06	9.88767e-07	8.08235e-06	1.07949e-05	4.61417e-06	5.80915e-06	1.93399e-06	4.24977e-06	1.30199e-05	1.70694e-05	2.10322e-05	6.07226e-06	5.44878e-06	3.18377e-06	1.35341e-06	5.83735e-06	5.95671e-06	2.46678e-06	5.20993e-06	6.19537e-06	1.06683e-05	6.51087e-06	7.96992e-06	2.78854e-06	5.05063e-06	8.58349e-06	1.10351e-05
s__Corynebacterium_durum	7.14559e-06	9.87868e-06	6.45958e-06	1.74777e-05	1.92656e-05	1.52809e-05	2.87756e-05	2.10981e-05	1.79138e-05	2.3859e-05	2.44361e-05	3.00074e-05	0	0	0	0	0	0	0	0	0	0	0	0	0	0	0	0	0	0	0	0	0	0	0	0	0	0	0	0	0	0	0	0	0	0	0	0	0
s__Cronobacter_malonaticus	0	0	0	0	3.47128e-07	0	0	0	0	0	0	0	1.65859e-05	1.93275e-05	1.54752e-05	0	0	0	2.13037e-05	2.03715e-05	2.07201e-05	0	1.55914e-07	0	1.10873e-05	1.91769e-05	0	1.33269e-05	3.26844e-05	3.82479e-05	0	0	0	1.46062e-05	3.25324e-05	0	0	1.07107e-07	3.27619e-05	2.28177e-05	2.1221e-05	0	0	0	2.82229e-05	2.86821e-05	3.04186e-05	0	0
s__Culturomica_massiliensis	9.16101e-07	2.92702e-06	3.76809e-06	3.97221e-06	3.99198e-06	4.70181e-06	2.20141e-06	2.70056e-06	6.0751e-06	6.3624e-07	4.11556e-06	3.75092e-06	2.10614e-06	2.21791e-06	2.52656e-06	0	0	0	1.7119e-06	2.09706e-06	1.32458e-06	0	0	0	3.31583e-06	1.77799e-06	0	6.32172e-06	7.73596e-06	7.08295e-06	0	0	0	7.22107e-06	4.00646e-06	0	0	0	3.59155e-06	3.94685e-06	3.17679e-06	0	0	0	2.15657e-06	3.1869e-06	2.06617e-06	0	0
s__Desulfovibrio_fairfieldensis	7.32881e-06	6.21991e-06	3.58865e-06	5.6935e-06	6.42188e-06	6.31806e-06	1.1636e-05	7.76411e-06	9.34631e-06	2.86308e-06	1.24753e-05	8.25202e-06	2.63268e-06	1.4786e-06	1.73701e-06	0	0	0	5.13571e-06	3.44517e-06	4.06834e-06	0	0	0	3.10859e-07	7.23896e-06	0	0	2.90099e-07	0	0	0	0	5.57992e-06	4.64749e-06	0	0	0	2.62796e-07	3.70017e-07	0	0	0	0	3.18797e-06	3.98363e-06	6.54287e-06	0	0
s__Desulfovibrio_piger	1.09932e-05	8.96399e-06	1.0766e-05	1.84046e-05	1.18024e-05	1.2783e-05	1.17933e-05	1.3334e-05	1.35522e-05	1.08161e-05	1.69767e-05	1.51287e-05	4.47555e-06	2.74598e-06	2.36865e-06	0	0	0	7.89377e-06	1.04104e-05	1.14481e-05	0	0	0	2.38326e-06	1.72719e-05	0	6.83429e-07	1.06369e-06	5.66636e-06	0	0	0	7.38518e-06	6.08981e-06	0	0	0	7.0079e-07	3.70017e-06	1.90607e-06	0	0	0	4.59442e-06	7.5689e-06	9.98648e-06	0	0
s__Dialister_invisus	2.56508e-05	2.9636e-05	9.68937e-06	0	8.67821e-07	0	0	0	0	0	1.41472e-06	1.37534e-06	1.27685e-05	2.32352e-06	6.79013e-06	1.34936e-06	7.65987e-06	8.12321e-06	4.08954e-06	4.86818e-06	6.14982e-06	7.30897e-06	5.92474e-06	1.11731e-05	3.93755e-06	1.16839e-05	5.19773e-05	0	0	0	0	0	0	0	0	0	0	0	0	0	0	0	0	0	0	0	0	3.00122e-07	0
s__Dielma_fastidiosa	9.21598e-05	7.62854e-05	9.76114e-05	0.000156373	0.000163497	0.000184546	0.000166836	0.000180431	0.000202503	0.000262449	0.000201148	0.000207051	0.000260372	0.000219995	0.000366667	6.72149e-05	3.89485e-07	0	0.000133148	0.000138181	0.000113819	1.13025e-05	8.26345e-06	1.17663e-05	0.000221021	7.12466e-05	1.01783e-05	0.00048831	0.000467639	0.000471724	2.79266e-05	2.1615e-05	0	0.00011127	0.00015529	1.92899e-05	3.50294e-06	2.35636e-06	0.00046988	0.000746571	0.000524933	3.0017e-05	1.43742e-05	1.66678e-05	0.000125268	0.000117318	7.1742e-05	1.68068e-06	1.25549e-06
s__Dorea_formicigenerans	0.000575311	0.000561255	0.000566828	0.00066455	0.000740946	0.000726723	0.000836065	0.000824008	0.000782754	0.000797845	0.000733212	0.000779316	0.000285514	0.000281146	0.000422251	0.00127034	0.00128205	0.00114653	0.000200293	0.000199371	0.000227354	0.000239312	0.000138686	0.00020161	0.000285265	0.000183641	0.000445268	0.000171882	7.22345e-05	7.9329e-05	0.00133331	0.00126731	0.00131722	9.66638e-05	5.65712e-05	0.00018213	5.71616e-05	5.69811e-05	0.000112214	0.000143567	0.000151215	0.00128506	0.00150614	0.00132501	0.000132676	6.85184e-05	4.68332e-05	0.00017209	7.94265e-05
s__Dorea_longicatena	0.0120143	0.0115963	0.0112221	0.0157599	0.0166436	0.0169488	0.0176338	0.017958	0.0170505	0.018339	0.0184406	0.0183104	0.0256207	0.0276849	0.0286949	0.176571	0.139019	0.139669	0.0200561	0.0242696	0.0245608	0.0136512	0.0141602	0.0141709	0.0117665	0.0148456	0.0223303	0.0165762	0.00496871	0.0057131	0.225137	0.196927	0.215827	0.0130923	0.00495615	0.0378092	0.0113778	0.0100689	0.0106377	0.0127455	0.0119855	0.238575	0.278179	0.249078	0.0172075	0.00697514	0.00648329	0.0342982	0.0140102
s__Dorea_sp._5-2	1.68563e-05	2.54285e-05	2.67355e-05	2.79379e-05	2.95059e-05	2.15989e-05	3.05053e-05	2.95374e-05	2.47677e-05	2.76765e-05	2.71369e-05	2.87571e-05	6.5817e-06	4.75266e-06	5.21103e-06	1.47586e-05	1.84356e-05	1.67106e-05	5.80145e-06	4.04433e-06	6.24443e-06	6.40477e-06	2.7285e-06	3.95507e-06	1.34706e-05	1.01599e-05	1.18068e-05	7.17601e-06	2.99769e-06	4.24977e-06	9.24598e-06	1.51212e-05	9.17767e-06	3.11819e-06	2.24362e-06	1.59188e-06	9.55348e-07	1.12463e-06	3.76675e-06	5.55026e-06	6.22651e-06	8.20232e-06	9.76993e-06	6.94493e-06	5.15701e-06	3.78445e-06	2.98447e-06	1.74071e-06	4.6255e-07
s__Dorea_sp._D27	2.29025e-05	3.45754e-05	2.00965e-05	3.61471e-05	4.16554e-05	3.59982e-05	4.37138e-05	4.21963e-05	4.642e-05	3.81744e-05	5.08014e-05	4.8762e-05	9.34601e-06	6.44249e-06	1.20012e-05	0	0	5.80229e-07	7.03782e-06	8.01377e-06	5.77137e-06	0	0	0	8.28959e-07	7.74695e-06	4.07133e-07	1.99903e-05	1.74059e-06	0	0	0	2.29442e-07	3.77465e-06	3.68594e-06	0	0	0	1.61182e-05	5.92027e-06	1.779e-05	0	0	1.56261e-06	2.08156e-05	8.5648e-06	8.14989e-06	0	0
s__Eggerthella_lenta	0.00148537	0.0015001	0.00110566	0.00240809	0.00179708	0.00186353	0.0016649	0.00159468	0.00189154	0.00232196	0.00313554	0.00270904	0.00608662	0.00661232	0.0102034	1.25659e-05	4.98541e-05	3.70186e-05	0.00762557	0.00841753	0.00780128	3.0969e-05	3.29759e-05	3.38158e-05	0.00639158	0.012315	0.000184703	0.00623151	0.0147216	0.018682	0.000104348	9.31394e-05	0.000100343	0.010602	0.015513	1.87281e-05	2.0938e-05	1.21031e-05	0.00522185	0.00771153	0.00694637	0.000126176	8.20899e-05	0.0001876	0.00452082	0.0104845	0.0118641	1.4826e-05	4.88982e-06
s__Eggerthella_sp._1_3_56FAA	0.000541965	0.000553938	0.000456297	0.000905796	0.000658156	0.000676913	0.000658694	0.000618935	0.000718108	0.000864969	0.00114361	0.000983366	0.00180365	0.00198714	0.00299366	3.03606e-06	1.02564e-05	8.12321e-06	0.00283092	0.00309024	0.00280706	9.11738e-06	6.86023e-06	8.70115e-06	0.00200297	0.00408772	5.917e-05	0.00188234	0.00424791	0.00595109	2.15111e-05	2.58824e-05	2.738e-05	0.00343805	0.00475903	5.99298e-06	5.09519e-06	3.42743e-06	0.00161611	0.00234566	0.00218373	3.46417e-05	2.21227e-05	4.81805e-05	0.00174035	0.00403681	0.00438521	2.52102e-06	1.58589e-06
s__Eggerthella_sp._YY7918	1.6673e-05	1.53668e-05	8.07447e-06	1.97286e-05	1.96128e-05	1.7191e-05	1.52526e-05	9.78953e-06	1.82253e-05	2.48134e-05	2.32786e-05	1.93798e-05	0	1.37299e-06	9.4746e-07	0	0	0	5.70634e-07	4.4937e-07	5.67675e-07	0	0	0	6.21719e-07	3.80998e-07	0	1.70857e-06	2.22409e-06	0	0	0	0	9.84691e-07	4.80775e-07	0	0	0	8.75987e-07	1.60341e-06	2.41436e-06	0	0	0	5.62583e-07	0	3.67319e-06	0	0
s__Eggerthellaceae_bacterium_AT8	0	0	0	6.62035e-07	0	2.93863e-06	1.57244e-06	0	7.78859e-07	0	1.92917e-06	2.50061e-06	3.94902e-06	4.22458e-06	7.10595e-06	4.21675e-07	0	0	2.85317e-06	3.37028e-06	5.20369e-06	0	0	0	3.10859e-06	3.80998e-06	0	1.02514e-05	7.15576e-06	2.12488e-05	0	0	3.82403e-07	4.10288e-06	5.60904e-06	0	0	0	2.18997e-06	6.16695e-06	5.08286e-06	0	0	0	4.68819e-07	5.97544e-06	6.88723e-06	0	0
s__Eisenbergiella_massiliensis	7.09062e-05	7.68342e-05	7.50029e-05	9.34793e-05	9.26833e-05	9.50647e-05	9.40318e-05	0.00010009	9.48651e-05	0.000103389	7.88386e-05	8.92719e-05	3.35667e-05	3.179e-05	4.48465e-05	2.59752e-05	1.92146e-05	2.64584e-05	3.65206e-05	2.67375e-05	3.41551e-05	5.65127e-06	4.28764e-06	5.73485e-06	3.73031e-05	3.41628e-05	1.81853e-05	3.81012e-05	1.87597e-05	2.83318e-05	3.00023e-05	2.30993e-05	1.7514e-05	1.49345e-05	1.25001e-05	2.06009e-06	1.03496e-06	7.49751e-07	2.19873e-05	3.72484e-05	3.83756e-05	2.16402e-05	2.41441e-05	1.64942e-05	1.59398e-05	1.49386e-05	1.6185e-05	1.38056e-06	7.92943e-07
s__Eisenbergiella_tayi	0.000165814	0.000177084	0.000195582	0.000301093	0.000301307	0.000289749	0.00031323	0.000286597	0.000288022	0.000311122	0.000320628	0.00032433	0.000139795	0.000153775	0.00017828	1.72043e-05	7.91952e-06	3.84112e-05	0.000136001	0.00015316	0.000146366	7.61038e-06	4.83334e-06	5.33934e-06	0.000245372	0.00016294	6.12056e-05	0.000338297	0.000170385	0.000177074	1.86807e-05	1.77188e-05	3.93875e-05	0.000344806	0.000195996	8.89583e-06	4.77674e-06	3.53454e-06	0.000240809	0.000297494	0.000237243	1.82371e-05	1.02191e-05	1.25009e-05	0.000426719	0.000267899	0.000243923	4.14168e-06	3.03961e-06
s__Emergencia_timonensis	0.000652997	0.000553572	0.000553012	0.0010051	0.00099487	0.00102294	0.000997554	0.00102807	0.00104943	0.00116814	0.00126618	0.00129469	0.0199348	0.0212313	0.0236522	0.000435506	4.90751e-05	5.5702e-05	0.0303018	0.0289724	0.0281832	1.27342e-05	2.15941e-05	1.67102e-05	0.0209689	0.0225123	2.90421e-05	0.0303846	0.0225728	0.0195064	7.0823e-05	0.000119671	0.000107302	0.0251546	0.0165313	5.71206e-06	4.29906e-06	2.14215e-05	0.0239159	0.0319432	0.0304438	2.39962e-05	4.92989e-05	1.90986e-05	0.0140572	0.00983638	0.00944067	3.12127e-06	1.98236e-06
s__Enorma_massiliensis	3.48118e-06	0	8.97164e-07	2.51573e-06	0	0	7.86219e-07	0	0	0	1.1575e-06	1.75043e-06	6.5817e-07	0	0	1.18069e-06	6.49141e-07	3.82951e-06	8.55951e-07	6.74055e-07	0	6.78152e-07	1.0914e-06	8.89891e-07	0	6.34996e-07	3.79991e-06	0	4.83498e-07	0	1.19506e-06	2.59751e-06	4.35939e-06	8.20576e-07	0	4.68201e-07	0	0	0	0	6.35358e-07	5.32278e-06	6.40099e-06	3.64609e-06	0	0	1.03308e-06	3.00122e-07	0
s__Enterobacter_cloacae	0	0	0	0	0	0	0	0	0	0	0	0	3.15921e-06	1.4786e-06	1.89492e-06	0	0	0	7.60845e-07	2.69622e-06	1.70303e-06	0	0	0	2.27964e-06	3.80998e-06	0	1.70857e-06	3.09438e-06	0	0	0	0	1.96938e-06	3.20516e-06	0	0	0	1.57678e-06	1.97342e-06	3.04972e-06	0	0	1.73623e-07	3.75055e-06	3.58527e-06	1.60702e-06	0	0
s__Enterobacter_kobei	0	0	0	0	0	0	0	0	0	0	2.57222e-07	0	3.15921e-06	6.33687e-07	6.3164e-07	0	0	0	3.80423e-06	3.59496e-06	2.2707e-06	0	0	1.97753e-07	1.45068e-06	3.80998e-06	0	3.41715e-06	4.06138e-06	8.49953e-06	0	0	0	4.92346e-06	6.41033e-06	0	0	0	7.27069e-06	4.68688e-06	6.60772e-06	0	0	0	6.56346e-06	5.17872e-06	5.73936e-06	0	0
s__Enterobacter_sp._BIDMC92	0	0	0	0	0	0	0	0	0	0	0	0	2.76431e-06	3.48528e-06	1.89492e-06	0	0	0	2.94828e-06	2.92091e-06	3.68989e-06	0	0	0	1.86516e-06	1.77799e-06	0	2.392e-06	4.93168e-06	0	0	0	0	2.95407e-06	4.00646e-06	0	0	0	5.95671e-06	4.07019e-06	3.93922e-06	0	0	0	3.84431e-06	5.3779e-06	6.31329e-06	0	0
s__Enterobacter_sp._MGH_7	0	0	0	0	0	0	0	0	0	0	0	0	7.7664e-06	7.60425e-06	7.57968e-06	0	0	0	1.10323e-05	1.1384e-05	1.11643e-05	0	0	0	7.66787e-06	1.25729e-05	0	7.17601e-06	1.36346e-05	1.13327e-05	0	0	0	1.09957e-05	1.31412e-05	0	0	0	1.40158e-05	5.92027e-06	9.14915e-06	0	0	0	1.42521e-05	1.39427e-05	1.6185e-05	0	0
s__Enterobacteriaceae_bacterium_ENNIH1	0	0	0	0	0	0	0	0	0	0	0	0	2.09298e-05	2.12285e-05	1.54752e-05	0	0	0	2.14939e-05	2.08208e-05	2.11932e-05	0	1.55914e-07	0	1.36778e-05	2.38759e-05	2.71422e-07	1.94777e-05	3.20075e-05	2.26654e-05	0	0	0	2.2812e-05	3.9103e-05	0	0	0	2.5316e-05	1.85009e-05	2.64309e-05	0	0	0	3.71305e-05	3.44584e-05	3.59284e-05	0	0
s__Enterobacteriaceae_bacterium_strain_FGI_57	0	0	0	0	0	0	0	0	0	0	0	0	4.73882e-06	4.01335e-06	2.36865e-06	0	0	0	3.80423e-06	4.4937e-06	1.22996e-06	0	0	0	1.5543e-06	4.82597e-06	0	2.56286e-06	5.80197e-06	2.83318e-06	0	0	0	3.44642e-06	4.16671e-06	0	0	0	3.76675e-06	3.94685e-06	2.16022e-06	0	0	0	5.81335e-06	5.57708e-06	5.395e-06	0	0
s__Enterococcus_cecorum	0	0	0	2.91295e-06	6.94257e-07	5.87726e-07	0	0	2.02503e-06	0	1.1575e-06	1.6254e-06	2.93544e-05	2.1651e-05	3.23716e-05	0	1.07757e-05	0	1.66435e-05	1.96225e-05	1.32458e-05	3.01401e-07	7.01614e-07	0	1.49213e-05	1.00329e-05	1.2214e-06	8.35492e-05	1.81795e-05	5.66636e-06	2.47189e-05	1.33586e-05	6.88325e-07	2.65867e-05	2.08336e-06	2.06009e-06	0	0	4.39746e-05	5.66126e-05	5.71822e-05	3.05406e-05	3.62723e-05	1.0591e-05	1.3502e-05	7.76808e-06	5.50978e-06	2.40098e-07	0
s__Enterococcus_massiliensis	0	0	0	0	0	5.87726e-07	6.28975e-07	0	6.23087e-07	3.49932e-06	5.14445e-07	0	0	4.22458e-07	0	0	2.46674e-06	0	0	5.24265e-07	0	2.17762e-05	2.07366e-05	1.63147e-05	0	0	3.52848e-06	0	0	0	3.08199e-06	1.7626e-06	3.1357e-06	0	0	2.84666e-05	3.28003e-05	3.1918e-05	0	0	0	6.89344e-06	6.28869e-06	4.86145e-06	0	0	0	3.37337e-05	3.01979e-05
s__Enterococcus_sp._HMSC063D12	0	0	0	0	0	0	0	0	0	0	0	0	0	0	0	0	0	0	0	2.9958e-07	0	0	3.11828e-07	1.48315e-06	0	5.07997e-07	5.42844e-07	0	0	0	0	0	0	0	0	0	6.36898e-07	5.8909e-07	0	4.93356e-07	0	0	0	0	0	0	9.18297e-07	0	0
s__Enterococcus_sp._HMSC067C01	0	0	0	0	0	0	0	0	0	0	0	0	0	0	0	0	0	0	0	4.19412e-06	0	0	3.50807e-06	0	0	1.19379e-05	4.61417e-06	0	0	5.66636e-06	0	0	0	0	4.16671e-06	0	3.901e-06	5.8909e-07	0	4.19353e-06	0	0	0	0	7.5011e-07	5.17872e-06	4.59149e-07	0	2.64314e-07
s__Enterorhabdus_caecimuris	0.00188295	0.00198379	0.00174229	0.00174671	0.00134026	0.0014245	0.00143642	0.0013253	0.00136316	0.00165486	0.00222832	0.00176481	0.000248657	0.000237105	0.000243813	2.10837e-06	9.08798e-07	1.2765e-06	3.25261e-05	4.96554e-05	6.10251e-05	0	5.457e-07	1.08764e-06	8.57972e-05	1.34619e-05	0	6.80012e-05	0.000135669	0.000114744	8.8057e-07	2.59751e-06	3.21218e-06	6.40049e-06	1.07373e-05	0	2.78643e-06	1.4995e-06	7.10426e-05	6.95632e-05	0.000118685	3.49035e-07	7.86086e-07	3.47246e-07	5.90712e-06	6.37381e-06	4.4767e-06	1.08044e-06	7.26864e-07
s__Enterorhabdus_mucosicola	0.000157569	0.000151107	0.000136548	0.000150282	0.000106568	0.000113872	0.000110542	0.000102959	0.000115894	0.000158106	0.000178512	0.000133283	1.44797e-05	1.77432e-05	1.62647e-05	2.61438e-06	4.41416e-06	8.00716e-06	1.6168e-06	4.86818e-06	4.82524e-06	2.33586e-06	3.74194e-06	3.75732e-06	8.9113e-06	2.66698e-06	7.4641e-06	2.90457e-06	7.25246e-06	0	8.17672e-06	5.38056e-06	4.7418e-06	4.92346e-07	1.60258e-06	6.55482e-07	2.38837e-07	1.60661e-07	3.94194e-06	6.78365e-06	4.32043e-06	6.89344e-06	5.7272e-06	1.10251e-05	0	0	8.0351e-07	6.00244e-07	0
s__Erwinia_teleogrylli	0	0	0	0	0	0	0	0	0	0	0	0	1.48746e-05	1.71096e-05	9.4746e-06	0	0	0	1.77848e-05	1.67765e-05	1.73141e-05	0	0	0	1.1709e-05	1.62559e-05	0	1.60606e-05	2.63023e-05	1.13327e-05	0	0	0	1.49345e-05	2.62824e-05	0	0	0	2.51408e-05	1.09772e-05	1.65193e-05	0	0	0	2.29721e-05	2.37026e-05	2.8582e-05	0	0
s__Erysipelatoclostridium Clostridium_cocleatum	0	0	0	0	0	5.87726e-07	0	0	6.23087e-07	0	0	0	4.21229e-06	3.37967e-06	5.05312e-06	0	9.08798e-07	0	1.33148e-06	3.22049e-06	2.64915e-06	1.0549e-06	5.457e-07	1.38427e-06	7.25339e-07	8.88995e-07	2.84993e-06	7.85944e-06	2.03069e-06	0	2.01273e-06	1.94813e-06	5.35364e-07	2.95407e-06	6.41033e-07	2.99649e-06	1.11457e-06	1.71372e-06	4.64273e-06	6.16695e-06	1.21989e-05	3.75213e-06	4.82882e-06	5.2087e-06	2.34409e-06	1.39427e-06	4.59149e-07	3.18129e-06	0
s__Erysipelatoclostridium Clostridium_innocuum	0.000104619	0.000114337	9.92263e-05	8.42108e-05	9.3204e-05	7.86084e-05	8.7742e-05	8.75994e-05	0.000102809	9.35273e-05	7.36942e-05	8.81466e-05	0.000432154	0.000347155	0.000566423	7.92748e-06	0.000162415	1.06762e-05	0.000234245	0.000266177	0.000237288	5.72662e-06	5.53496e-06	7.02025e-06	0.000222783	0.000136905	1.57425e-05	0.00119207	0.000265634	0.000212488	0.000372418	0.000211697	4.80298e-05	0.000407006	7.37188e-05	3.17441e-05	3.42333e-06	2.67768e-06	0.000644551	0.000869047	0.000986584	0.000492401	0.000533079	0.00027528	0.000214156	8.28595e-05	7.30046e-05	7.383e-06	1.8502e-06
s__Erysipelatoclostridium Clostridium_saccharogumia	0.000123307	0.000137021	0.000137804	0.000150414	0.000173217	0.000162653	0.000211178	0.000217733	0.000198453	0.000216322	0.000181213	0.000183045	4.54137e-05	3.781e-05	6.90067e-05	0.000272233	0.000257969	0.000257622	2.90072e-05	2.80107e-05	2.51669e-05	3.54146e-05	2.71291e-05	3.28271e-05	5.81307e-05	2.08279e-05	8.86192e-05	2.30657e-05	7.92936e-06	9.91612e-06	0.000212721	0.000224499	0.000250856	1.72321e-05	8.49369e-06	3.81116e-05	1.22603e-05	1.00145e-05	2.18997e-05	2.05976e-05	1.9569e-05	0.000208897	0.000242676	0.00022545	2.0628e-05	5.97544e-06	7.57595e-06	2.82115e-05	1.01761e-05
s__Erysipelatoclostridium Clostridium_spiroforme	0.000176807	0.000138667	0.000170999	0.000116518	0.000135033	0.000152074	0.000148595	0.000166422	0.000172595	0.000190554	0.000134141	0.000139034	2.84329e-05	2.67205e-05	7.97446e-05	1.01202e-06	7.91952e-06	7.54298e-06	3.80423e-07	8.98741e-07	2.2707e-06	2.78796e-06	6.23657e-07	1.58203e-06	2.48688e-06	1.01599e-06	5.42844e-07	8.37201e-06	2.80429e-06	1.13327e-05	2.51591e-07	1.11322e-06	9.94247e-06	0	0	1.49824e-06	6.36898e-07	4.28429e-07	1.82205e-05	5.0569e-06	1.19447e-05	1.0471e-06	2.69515e-06	6.94493e-07	1.50022e-06	0	0	4.80195e-07	1.32157e-06
s__Erysipelatoclostridium_ramosum	5.13017e-06	2.3782e-06	2.33263e-06	5.03146e-06	6.59544e-06	5.5834e-06	4.87456e-06	5.73869e-06	5.29624e-06	1.49516e-05	7.58806e-06	7.37681e-06	1.02674e-05	4.96389e-06	6.47431e-06	5.81911e-06	0.000149432	3.99198e-05	4.87892e-05	5.15278e-05	5.09015e-05	0.000232682	0.000101734	0.000208828	9.32578e-07	2.38759e-05	0.000393155	1.70857e-05	8.50956e-06	3.1165e-05	0.000256623	0.000181362	0.000286649	0.000120625	6.00968e-05	0.000775435	0.000369083	0.000240402	1.45414e-05	1.73908e-05	2.61767e-05	0.000398598	0.000206965	0.000398986	0.000194747	5.61692e-05	6.07224e-05	0.000548323	0.000173853
s__Erysipelotrichaceae_bacterium_2_2_44A	3.38957e-05	3.12825e-05	3.28362e-05	5.41544e-05	4.49531e-05	4.46672e-05	5.0318e-05	4.65847e-05	4.53296e-05	5.15355e-05	5.04156e-05	4.77617e-05	2.60635e-05	2.0278e-05	3.75826e-05	9.10817e-06	2.51867e-05	1.32292e-05	1.84505e-05	2.22438e-05	1.73141e-05	1.01723e-05	4.28764e-06	7.51463e-06	2.22783e-05	1.87959e-05	2.71422e-05	5.68955e-05	1.36346e-05	2.12488e-05	2.94362e-05	2.11512e-05	2.44738e-05	2.59302e-05	1.45835e-05	1.60125e-05	8.75735e-06	4.87338e-06	3.38131e-05	3.21915e-05	4.81601e-05	3.40309e-05	3.00959e-05	2.89083e-05	1.64087e-05	1.05566e-05	1.13639e-05	1.26651e-05	5.15413e-06
s__Erysipelotrichaceae_bacterium_21_3	1.30086e-05	9.5128e-06	1.23809e-05	1.82722e-05	1.52737e-05	1.46932e-05	1.79258e-05	1.95791e-05	1.7758e-05	2.6404e-05	1.40186e-05	1.57539e-05	0.000241285	0.000182291	0.000283133	5.90344e-07	8.27006e-05	2.32092e-07	0.000122306	0.000147768	0.000117603	3.01401e-06	2.80646e-06	3.26293e-06	9.75062e-05	6.00706e-05	2.30709e-06	0.000586895	0.000133155	0.000107661	0.000183347	9.50875e-05	1.54491e-05	0.000191194	2.96478e-05	1.27351e-05	1.35341e-06	2.14215e-06	0.000339883	0.000428356	0.000520231	0.000246244	0.000267494	0.0001356	9.87332e-05	3.88404e-05	3.52397e-05	4.56185e-06	1.38765e-06
s__Erysipelotrichaceae_bacterium_5_2_54FAA	8.42813e-06	6.03697e-06	4.12695e-06	8.73886e-06	1.14552e-05	8.22816e-06	7.23321e-06	8.77682e-06	1.2306e-05	9.22549e-06	7.97389e-06	7.00172e-06	2.10614e-06	5.91442e-06	8.21132e-06	2.12524e-05	1.32425e-05	1.5202e-05	1.52169e-06	3.89454e-06	2.74376e-06	1.95911e-06	7.79571e-07	2.9663e-07	2.69412e-06	2.03199e-06	9.49976e-07	8.37201e-06	3.48118e-06	9.91612e-06	2.51591e-05	1.7626e-05	1.80494e-05	4.26699e-06	1.60258e-06	2.43465e-06	7.96123e-07	8.56858e-07	2.01477e-06	1.97342e-06	2.92265e-06	1.77135e-05	2.61654e-05	1.96194e-05	1.50022e-06	0	1.83659e-06	1.20049e-06	1.71804e-06
s__Erysipelotrichaceae_bacterium_6_1_45	5.2401e-05	3.69536e-05	7.08759e-05	6.92488e-05	6.54337e-05	6.02419e-05	6.44699e-05	5.8906e-05	5.81029e-05	5.78979e-05	6.16047e-05	5.6889e-05	0.00036252	0.000261819	0.000391143	9.10817e-06	0.000102175	8.58739e-06	0.000176136	0.000205812	0.000159044	4.74707e-06	4.20968e-06	4.74608e-06	0.000148798	9.58844e-05	7.05697e-06	0.000738616	0.000170094	0.000123243	0.000234798	0.000126536	9.4377e-05	0.000254871	4.61544e-05	2.11627e-05	2.94566e-06	1.76727e-06	0.000438081	0.000514447	0.000680722	0.00031928	0.000321509	0.000165116	0.000156773	5.65675e-05	4.8555e-05	7.44302e-06	3.03961e-06
s__Erysipelotrichaceae_bacterium_I46	0	0	3.58865e-07	2.64814e-07	0	0	0	3.3757e-07	0	6.3624e-07	0	0	1.57961e-06	1.26737e-06	2.52656e-06	0	1.55794e-06	0	1.80701e-06	1.79748e-06	6.62288e-07	0	0	0	9.32578e-07	2.53998e-07	2.71422e-07	6.83429e-06	6.76897e-07	2.83318e-06	1.94983e-06	8.34915e-07	1.52961e-07	2.62584e-06	3.20516e-07	1.87281e-07	0	0	2.27757e-06	4.68688e-06	5.08286e-06	1.39614e-06	4.26733e-06	1.38899e-06	1.50022e-06	9.95907e-07	0	1.20049e-07	0
s__Escherichia_albertii	4.94694e-06	4.93934e-06	5.74185e-06	3.8398e-06	7.98395e-06	3.82022e-06	5.50353e-06	2.70056e-06	5.14047e-06	5.08992e-06	6.30195e-06	6.50159e-06	0.00386859	0.00354643	0.00237891	8.43349e-07	2.59657e-07	9.28367e-07	0.00392073	0.0040853	0.00394809	1.50701e-07	1.55914e-06	7.91014e-07	0.00221684	0.00391513	1.89995e-06	0.00337802	0.00551429	0.00402595	0	0	0	0.003902	0.00548516	7.49122e-07	4.77674e-07	4.76627e-06	0.00540186	0.00359065	0.00428511	3.49035e-07	4.49192e-07	5.2087e-07	0.00541655	0.00566811	0.00599223	1.20049e-07	1.32157e-07
s__Escherichia_coli	0.000138698	0.000217331	0.000178894	0.000167627	0.000271107	0.000152368	0.000165892	0.000133171	0.000145335	0.0001387	0.000164108	0.000136659	0.118794	0.112478	0.0740448	3.2722e-05	4.49206e-05	1.90315e-05	0.122388	0.128197	0.125122	2.32079e-05	6.15082e-05	2.91686e-05	0.0692103	0.123232	5.07559e-05	0.10575	0.175182	0.12635	2.51591e-07	1.85537e-07	0	0.125136	0.1791	1.01132e-05	8.75735e-06	0.00015477	0.17019	0.113026	0.13282	1.22162e-06	1.32512e-05	3.12522e-05	0.174199	0.184788	0.192771	2.28093e-06	3.96472e-06
s__Escherichia_fergusonii	7.32881e-07	0	3.58865e-07	0	6.94257e-07	0	3.14488e-07	0	6.23087e-07	6.3624e-07	0	5.00123e-07	0.000261162	0.000239323	0.000166595	0	0	2.32092e-07	0.000272478	0.000279284	0.000276836	0	4.67743e-07	0	0.000147037	0.000260221	0	0.00023322	0.000375484	0.000279068	0	0	0	0.000253394	0.000400806	0	0	4.28429e-07	0.000358279	0.000244951	0.000288707	0	0	3.47246e-07	0.000372523	0.000386611	0.00043137	0	0
s__Escherichia_marmotae	3.6644e-07	3.65877e-07	0	0	3.47128e-07	0	3.14488e-07	3.3757e-07	0	0	0	0	0.000100437	9.22015e-05	6.26903e-05	0	0	0	9.57714e-05	9.9161e-05	9.39503e-05	0	1.55914e-07	0	5.39859e-05	0.000104647	0	8.79915e-05	0.000151625	0.000113327	0	0	0	8.33705e-05	0.000142309	0	0	0	0.000149443	0.000101508	0.000117795	0	0	0	0.000142802	0.000155561	0.000154504	0	0
s__Escherichia_sp._1_1_43	1.09932e-06	0	1.0766e-06	7.94442e-07	0	2.93863e-07	0	6.7514e-07	3.11544e-07	6.3624e-07	5.14445e-07	0	0.000424388	0.000375988	0.000264184	1.6867e-07	2.59657e-07	2.32092e-07	0.000424552	0.00046008	0.000419323	1.50701e-07	3.11828e-07	0	0.000243299	0.000428114	0	0.000373494	0.000535329	0.00030315	0	0	0	0.000457061	0.000573244	0	0	5.8909e-07	0.000633514	0.000413432	0.000464955	0	0	0	0.000714292	0.000575037	0.000628804	0	0
s__Escherichia_sp._3_2_53FAA	0	3.65877e-07	0	2.64814e-07	3.47128e-07	0	0	0	3.11544e-07	0	0	2.50061e-07	0.000123209	0.000103291	7.34282e-05	1.6867e-07	0	0	0.000114032	0.000124176	0.000122807	0	0	0	6.7871e-05	0.000114934	0	9.7047e-05	0.000155106	0.000111911	0	0	0	0.000130307	0.00016106	0	0	2.14215e-07	0.000150495	0.000107552	0.000132154	0	0	0	0.00017562	0.000155959	0.000170574	0	0
s__Escherichia_sp._KTE114	0	7.31754e-07	3.58865e-07	0	0	5.87726e-07	0	0	3.11544e-07	0	0	0	0.000164016	0.000152613	9.91675e-05	0	0	0	0.000196393	0.000223337	0.000202282	0	0	0	9.56411e-05	0.000204469	0	0.000152234	0.000232949	0.000145909	0	0	0	0.000208098	0.000263785	0	0	4.81983e-07	0.000244926	0.000177485	0.000203187	0	0	0	0.000282979	0.000242603	0.000267454	0	0
s__Escherichia_sp._KTE159	0	0	0	0	0	0	3.14488e-07	0	3.11544e-07	0	0	0	2.51421e-05	2.50307e-05	1.35803e-05	0	0	0	2.79611e-05	2.95835e-05	3.1979e-05	0	0	0	1.76154e-05	3.03528e-05	0	2.73372e-05	3.55854e-05	4.53309e-05	0	0	0	3.2823e-05	4.37505e-05	0	0	0	3.9945e-05	2.9848e-05	3.78673e-05	0	0	0	4.15373e-05	4.14297e-05	3.81093e-05	0	0
s__Escherichia_sp._KTE172	2.7483e-06	3.10995e-06	2.69149e-06	3.57499e-06	4.68623e-06	3.67329e-06	3.30212e-06	2.86935e-06	4.9847e-06	4.13556e-06	4.11556e-06	4.5011e-06	0.00255475	0.00242882	0.00167416	1.6867e-07	1.29828e-06	2.32092e-07	0.00242158	0.00252898	0.00244394	4.52102e-07	1.79301e-06	7.91014e-07	0.00145669	0.00241286	2.03566e-06	0.00229513	0.00354645	0.00241812	0	0	0	0.00251933	0.00350501	5.61842e-07	1.59225e-07	3.48099e-06	0.00366277	0.00243163	0.00286102	0	2.24596e-07	9.54928e-07	0.00360531	0.00340979	0.00371176	0	0
s__Escherichia_sp._KTE31	3.6644e-07	3.65877e-07	0	0	3.47128e-07	0	0	0	0	6.3624e-07	0	2.50061e-07	6.60802e-05	5.62926e-05	3.6793e-05	0	0	0	6.59082e-05	6.32114e-05	6.70803e-05	0	0	0	3.05678e-05	6.76906e-05	0	5.96292e-05	8.09375e-05	5.66636e-05	0	0	0	7.22107e-05	7.22765e-05	0	1.59225e-07	0	9.03143e-05	5.50092e-05	7.19225e-05	0	0	0	9.97646e-05	8.66439e-05	9.07966e-05	0	0
s__Escherichia_sp._KTE52	0	0	0	0	0	0	0	0	0	0	0	0	1.89553e-05	1.44692e-05	1.54752e-05	0	0	0	1.28393e-05	1.79748e-05	1.62734e-05	0	0	0	1.0362e-05	1.57479e-05	0	1.29852e-05	2.32079e-05	1.27493e-05	0	0	0	1.2801e-05	2.45195e-05	0	0	0	3.28495e-05	1.75141e-05	2.04585e-05	0	0	0	3.00982e-05	2.13124e-05	2.03173e-05	0	0
s__Escherichia_sp._KTE96	0	0	0	0	0	0	3.14488e-07	0	0	0	0	0	2.35625e-05	2.18622e-05	1.07379e-05	0	0	0	1.82603e-05	2.3517e-05	2.1477e-05	0	0	0	1.26416e-05	2.10819e-05	0	1.82817e-05	3.03636e-05	2.83318e-06	0	0	0	2.87202e-05	3.46158e-05	0	0	0	4.36242e-05	2.42978e-05	2.77016e-05	0	0	0	3.42238e-05	2.9678e-05	3.36326e-05	0	0
s__Eubacteriaceae_bacterium_CHKCI004	0.000108283	0.000112324	0.000119861	0.000145383	0.000147009	0.000144728	0.00017627	0.000187858	0.000162626	0.000153016	0.000150089	0.000159039	3.90953e-05	3.89718e-05	5.46369e-05	7.55641e-05	0.000139176	6.62622e-05	3.94689e-05	1.15338e-05	1.93956e-05	3.75998e-05	1.77742e-05	3.36181e-05	0.00011564	7.86125e-05	8.71264e-05	1.23017e-05	1.65356e-05	2.83318e-05	8.55411e-06	6.40101e-06	7.64806e-06	7.5493e-06	8.17317e-06	9.36403e-07	2.38837e-07	0	8.49708e-06	3.31782e-05	3.58342e-05	1.29143e-05	1.43742e-05	1.08515e-05	6.93852e-06	6.57299e-06	7.92031e-06	7.80317e-07	3.30393e-07
s__Eubacterium_callanderi	2.43683e-05	1.73792e-05	2.29674e-05	3.89276e-05	3.76634e-05	2.87986e-05	4.04116e-05	3.3757e-05	3.83199e-05	4.19919e-05	4.75861e-05	4.33856e-05	0.000332376	0.00023721	0.000554896	0.000993128	0.000473484	0	0.00228891	0.0036921	0.00284273	4.67172e-06	3.35216e-06	3.36181e-06	9.83352e-05	0.000681605	2.63279e-05	0.000377253	0.000935084	0.000926449	0.000320779	0.000584162	0	0.00451694	0.00381687	1.31096e-06	5.57286e-07	2.08859e-06	0.0007212	0.000838459	0.00112547	1.37869e-05	6.0641e-05	9.02841e-05	0.00262876	0.00415114	0.00325996	0	4.6255e-07
s__Eubacterium_coprostanoligenes	5.69815e-05	5.08569e-05	5.58036e-05	8.60645e-06	8.50465e-06	8.08123e-06	6.91873e-06	6.41383e-06	6.85396e-06	1.0498e-05	2.05778e-06	5.50135e-06	1.44797e-06	1.16176e-06	7.8955e-07	0	0	0	2.56785e-06	3.74475e-07	0	0	0	0	0	6.34996e-07	0	0	0	7.08295e-06	0	0	0	0	0	0	0	0	0	0	0	0	0	0	0	0	0	0	0
s__Eubacterium_eligens	0.00491653	0.00469859	0.00716206	0.00243377	0.00267428	0.00291688	0.00268855	0.00287711	0.00283692	0.00218294	0.00224606	0.00268591	0.000208113	0.000117866	0.000313925	0.0034116	0.00159014	0.00438352	0.000200578	0.000210904	0.000189793	6.44998e-05	4.27205e-05	6.01171e-05	4.87013e-05	0.00018072	0.000206688	1.82817e-05	5.60857e-06	8.49953e-06	8.03206e-05	0.000118743	0.000149137	1.16522e-05	4.48723e-06	6.08662e-06	2.30876e-06	2.40991e-06	1.07746e-05	1.72675e-05	1.19447e-05	8.00163e-05	0.000143629	6.1289e-05	1.33145e-05	6.37381e-06	6.31329e-06	7.1429e-06	3.76648e-06
s__Eubacterium_hallii	0.0146386	0.0138067	0.0153444	0.0148847	0.0171907	0.01645	0.0208401	0.0198692	0.0168894	0.0155628	0.0135379	0.0143286	0.000485993	0.000363948	0.000907509	0.000934684	0.00691297	0.00265304	0.000484088	0.000465248	0.000448937	0.000201562	0.000115143	0.00017254	0.00192774	0.00132562	0.00158809	0.000828145	0.000293967	0.000466058	0.000445946	0.000756062	0.00058477	0.000190702	0.000109136	5.45923e-05	4.07615e-05	2.04575e-05	0.000478902	0.000811694	0.000954689	0.000521807	0.000875251	0.000445517	0.000188371	7.01119e-05	7.18568e-05	5.93641e-05	2.49116e-05
s__Eubacterium_limosum	2.19864e-06	3.47583e-06	4.30638e-06	6.62035e-07	2.08277e-06	1.32238e-06	1.41519e-06	2.36299e-06	1.0904e-06	1.5906e-06	1.1575e-06	3.50086e-06	6.1868e-06	5.70319e-06	9.63251e-06	7.59014e-07	0	0	1.30295e-05	7.41461e-06	9.17742e-06	0	0	0	8.08235e-06	6.85796e-06	0	1.52063e-05	1.04435e-05	2.26654e-05	1.25796e-07	6.49378e-07	0	1.31292e-05	9.45524e-06	0	0	0	8.49708e-06	2.20777e-05	1.32154e-05	1.74517e-07	0	0	9.93896e-06	7.96726e-06	8.9534e-06	0	0
s__Eubacterium_plexicaudatum	1.37415e-05	1.33545e-05	1.09454e-05	1.23138e-05	1.30173e-05	1.86603e-05	1.8712e-05	1.85664e-05	2.04061e-05	1.8451e-05	1.87772e-05	2.07551e-05	1.85604e-05	1.98555e-05	2.08441e-05	9.02384e-05	8.25708e-05	7.8447e-05	1.99722e-05	2.00719e-05	2.11932e-05	9.94623e-06	8.1855e-06	1.13708e-05	1.0362e-05	1.07949e-05	1.09926e-05	1.29852e-05	4.25478e-06	4.24977e-06	0.000113342	0.000120042	0.000122522	6.40049e-06	3.04491e-06	1.59188e-05	5.25441e-06	4.55206e-06	7.27069e-06	1.02371e-05	8.89501e-06	0.000134815	0.000158228	0.000146017	9.18885e-06	3.78445e-06	4.70627e-06	1.21249e-05	6.60786e-06
s__Eubacterium_ramulus	0.00972295	0.0101068	0.00996587	0.00697639	0.00751637	0.00724505	0.00654873	0.0063902	0.00618149	0.0045049	0.00408919	0.00479193	0.000216669	0.000226121	0.000298608	0.000817374	0.000798703	0.00108329	0.000187929	0.000244457	0.000260184	0.000172778	0.000100019	0.000163048	0.000318527	0.000371092	0.000396412	0.000153942	6.16943e-05	6.37465e-05	0.000892269	0.000966739	0.000934822	8.05805e-05	6.95521e-05	0.00012014	3.6144e-05	3.73804e-05	9.63586e-05	0.000142827	0.000123641	0.000807667	0.000990581	0.000762553	0.000109516	5.99536e-05	5.70492e-05	9.62791e-05	4.63872e-05
s__Eubacterium_rectale	0.0396373	0.042735	0.0449075	0.00742167	0.00820195	0.007439	0.00583469	0.00610445	0.00677919	0.00499035	0.00440647	0.00498297	0.000179549	0.000163597	0.000236233	0.0115568	0.00617359	0.0109102	0.00016225	0.000133538	0.00016964	0.0098109	0.00273926	0.00477743	0.000234492	0.000184657	0.00714857	7.77401e-05	3.28778e-05	3.82479e-05	0.000538091	0.000698453	0.000654215	6.18714e-05	3.52568e-05	8.89583e-05	4.49013e-05	3.98975e-05	4.83545e-05	0.000103605	8.01822e-05	0.000581754	0.000751499	0.000641451	5.92587e-05	3.406e-05	3.69615e-05	9.68193e-05	5.28629e-05
s__Eubacterium_sp._3_1_31	8.17162e-05	9.49451e-05	0.000120758	0.000114002	0.000131388	0.000130916	0.000152212	0.000150387	0.000151254	0.000154606	0.000137485	0.00012403	2.5537e-05	2.51363e-05	3.75826e-05	7.40461e-05	0.000103473	8.74986e-05	1.15078e-05	1.67765e-05	1.8071e-05	2.22283e-05	1.35645e-05	1.76001e-05	3.26402e-05	1.91769e-05	5.41487e-05	1.26434e-05	7.44586e-06	4.24977e-06	5.11989e-05	4.41577e-05	5.5066e-05	6.56461e-06	1.07373e-05	7.2103e-06	1.59225e-06	1.23173e-06	9.98625e-06	1.86242e-05	1.82983e-05	4.47637e-05	6.21008e-05	4.41871e-05	9.75143e-06	7.36971e-06	9.98648e-06	6.42261e-06	3.10569e-06
s__Eubacterium_sp._SB2	0.00047509	0.000546437	0.000447685	0.000606291	0.00062622	0.000631218	0.000557272	0.000599524	0.00058321	0.000567526	0.000632895	0.000596271	0.0036094	0.00277798	0.00866168	3.3734e-06	3.63519e-06	3.48137e-06	0.00294637	0.00339582	0.00214742	1.3563e-06	2.65054e-06	5.33934e-06	3.93755e-05	0.00160692	1.89995e-06	0.00649172	0.00169572	0.00166449	0	9.27683e-07	0	0.00197989	0.000475807	1.87281e-07	3.18449e-07	1.39239e-06	0.00313174	0.00507096	0.00412919	1.74517e-07	0	0	0.000802899	0.000839351	0.000941255	0	3.96472e-07
s__Eubacterium_sp._YI	1.13597e-05	6.76872e-06	1.11248e-05	1.16518e-05	9.1989e-06	1.13137e-05	8.33392e-06	1.29964e-05	1.0904e-05	9.86173e-06	9.00278e-06	1.12528e-05	1.97451e-06	1.16176e-06	2.36865e-06	1.6867e-06	4.54399e-06	2.7851e-06	2.09232e-06	2.17196e-06	8.51513e-07	3.01401e-06	1.87097e-06	1.97753e-06	2.27964e-06	2.28599e-06	3.25706e-06	3.41715e-07	1.45049e-06	0	1.25796e-07	0	5.35364e-07	3.61053e-06	2.08336e-06	0	0	0	1.31398e-06	1.85009e-06	1.65193e-06	3.49035e-07	1.01068e-06	7.81305e-07	1.21893e-06	2.58936e-06	2.06617e-06	0	0
s__Eubacterium_sulci	1.13597e-05	1.55498e-05	4.12695e-06	1.72129e-05	2.55139e-05	2.15989e-05	2.48445e-05	2.00854e-05	2.55466e-05	1.62241e-05	1.67194e-05	2.18804e-05	0	0	0	0	0	0	0	0.000112268	0	0	0	5.9326e-07	0	0	0	0	0	0	0	0	0	1.39498e-05	0	0	0	0	9.63586e-07	0	0	0	0	0	0	0	0	0	0
s__Eubacterium_ventriosum	0.00202	0.002153	0.00200534	0.00261186	0.00317657	0.00300563	0.00321029	0.00340507	0.00338181	0.00355086	0.00285761	0.0032638	0.000300652	0.000309134	0.000495206	0.0118076	0.00369634	0.0110519	6.73348e-05	5.355e-05	5.57268e-05	0.000227859	0.000153498	0.000269736	0.000319771	4.91487e-05	0.000173574	4.39103e-05	9.76665e-06	1.55825e-05	0.000620676	0.00124838	0.00464229	4.75934e-06	3.52568e-06	2.7062e-05	5.49325e-06	7.33685e-06	6.20199e-05	6.41363e-05	0.000101911	0.000942133	0.00254018	0.000812817	1.35957e-05	7.17053e-06	6.19851e-06	5.12008e-05	3.05944e-05
s__Faecalibacterium_prausnitzii	0.0826992	0.0890468	0.0830517	0.0754665	0.0651692	0.065773	0.0560412	0.0557004	0.0635571	0.0626611	0.070995	0.0672549	0.000825082	0.000613198	0.000795867	0.00185672	0.00110133	0.00184142	0.00080079	0.000494682	0.000638729	0.000503641	0.00034574	0.000450186	0.00130861	0.000834258	0.00592894	0.000379816	0.000327425	0.000461808	0.000668604	0.00085152	0.000666605	0.000171993	0.000223079	6.23644e-05	8.46279e-05	5.44641e-05	0.000263234	0.000539238	0.000418828	0.000588647	0.00110153	0.00102195	0.000133051	0.000191613	0.000187677	0.000115907	6.28407e-05
s__Faecalicatena_contorta	0.00025834	0.000286848	0.000263048	0.00034214	0.000339318	0.000348228	0.000346565	0.000349216	0.000359833	0.000326709	0.000367056	0.000343334	0.00146206	0.00114085	0.00348618	0.000131309	0.000129179	0.000106646	0.00120023	0.00142495	0.000885573	3.06676e-05	2.20619e-05	2.52136e-05	6.0514e-05	0.000682748	4.46489e-05	0.00258268	0.000691111	0.000658714	0.000111707	0.000119764	0.00012321	0.000845685	0.000206573	1.68553e-05	1.21807e-05	1.42453e-05	0.00126773	0.00204286	0.00166413	0.000122424	0.000160586	0.00012987	0.000335581	0.000338609	0.000369615	1.98681e-05	1.47355e-05
s__Faecalicatena_fissicatena	1.09932e-06	7.31754e-07	3.58865e-07	2.64814e-07	1.38851e-06	8.81589e-07	6.28975e-07	6.7514e-07	6.23087e-07	6.3624e-07	1.54333e-06	7.50184e-07	4.87046e-06	1.26737e-06	7.10595e-06	0	0	0	1.90211e-06	2.02217e-06	2.2707e-06	0	0	0	0	2.53998e-07	0	4.95486e-06	3.19108e-06	0	0	0	0	2.62584e-06	1.9231e-06	0	0	0	5.16832e-06	5.79693e-06	5.97236e-06	0	0	0	1.68775e-06	1.99181e-06	1.83659e-06	0	0
s__Faecalicoccus_pleomorphus	9.89389e-06	4.57346e-06	4.48582e-06	1.37703e-05	1.28438e-05	1.89542e-05	1.63534e-05	5.90748e-06	1.46426e-05	2.19503e-05	1.53047e-05	1.67541e-05	0	2.64036e-06	2.36865e-06	0	0	0	1.42659e-06	3.74475e-07	9.46125e-07	0	0	0	2.0724e-06	6.34996e-07	0	5.12572e-06	2.90099e-06	0	0	0	0	0	2.40387e-06	0	0	0	3.06596e-06	3.08348e-06	5.08286e-06	0	0	0	1.40646e-06	0	1.14787e-06	0	0
s__Faecalitalea_cylindroides	0.000614337	0.000579366	0.000620119	0.000987888	0.000993655	0.000969013	0.00100007	0.000933887	0.00104445	0.00110833	0.0011166	0.00106439	5.26536e-05	4.0556e-05	5.10049e-05	0.000189416	0.000148653	0.000243464	2.34911e-05	2.58388e-05	3.20737e-05	1.19053e-05	1.14597e-05	7.51463e-06	5.90633e-05	2.71778e-05	2.90421e-05	4.68149e-05	1.58587e-05	2.26654e-05	0.000199135	0.000252515	0.000225847	2.24838e-05	1.31412e-05	2.40656e-05	9.63309e-06	4.98049e-06	2.444e-05	3.51516e-05	4.38397e-05	0.000181149	0.000241665	0.000187339	2.51287e-05	1.9719e-05	1.19379e-05	1.57864e-05	6.54178e-06
s__Faecalitalea_sp._Marseille-P3755	0.000148775	0.000155864	0.000130627	0.000133069	0.000131215	0.000136352	0.000135859	0.000138404	0.000145179	0.000139337	0.000164879	0.000139659	0.00014177	9.25184e-05	0.000155541	7.08413e-06	2.1941e-05	1.21848e-05	6.38159e-05	7.01767e-05	6.08359e-05	1.80841e-06	6.23657e-07	3.95507e-06	7.20158e-05	4.49577e-05	2.45637e-05	0.000206737	4.893e-05	5.66636e-05	5.83692e-05	1.38225e-05	9.25415e-06	5.87532e-05	1.60258e-05	8.24035e-06	1.2738e-06	2.14215e-07	0.000151721	0.000152694	0.000277906	9.7119e-05	4.46946e-05	6.84076e-05	4.33189e-05	1.91214e-05	2.49088e-05	4.08166e-06	1.8502e-06
s__Fenollaria_timonensis	1.09932e-06	2.01232e-06	0	2.25092e-06	2.95059e-06	0	1.72968e-06	2.86935e-06	2.64812e-06	3.49932e-06	1.41472e-06	5.00123e-06	7.89804e-07	0	3.63193e-06	0	0	0	0	4.4937e-07	5.67675e-07	0	0	0	0	0	0	1.02514e-06	2.22409e-06	8.49953e-06	0	0	0	0	1.76284e-06	0	0	0	5.51872e-06	1.89942e-05	1.23259e-05	0	0	0	5.62583e-07	0	0	0	0
s__Filifactor_alocis	3.93923e-05	3.82341e-05	3.64248e-05	3.58823e-05	4.40853e-05	3.65859e-05	4.52862e-05	6.48134e-05	5.45201e-05	6.10791e-05	5.67175e-05	5.3013e-05	7.89804e-07	6.33687e-07	1.73701e-06	0	0	0	0	0	1.04074e-06	0	0	0	0	0	8.14265e-07	1.87943e-06	2.22409e-06	0	0	5.5661e-07	0	0	2.72439e-06	0	0	0	1.48918e-06	2.09676e-06	2.16022e-06	0	1.90907e-06	0	1.59398e-06	2.191e-06	0	0	3.96472e-07
s__Finegoldia_magna	0	9.14692e-07	0	6.62035e-07	1.73564e-06	7.34658e-07	0	1.68785e-06	7.78859e-07	1.5906e-06	0	1.25031e-06	0	1.05615e-06	7.8955e-07	0	0	0	5.42102e-06	7.78909e-06	1.89225e-06	7.53503e-07	3.89786e-07	9.88767e-07	2.17602e-06	1.26999e-06	7.05697e-06	5.29658e-06	1.54719e-06	7.08295e-06	0	0	0	2.46173e-06	4.16671e-06	0	0	0	1.75197e-06	0	1.90607e-06	0	0	0	5.90712e-06	1.99181e-06	1.14787e-06	0	0
s__Firmicutes_bacterium_ASF500	3.6644e-06	8.23223e-06	5.56241e-06	5.29628e-06	3.99198e-06	5.87726e-06	8.96289e-06	3.3757e-06	7.94436e-06	1.08161e-05	1.27325e-05	7.50184e-06	9.34601e-06	1.04558e-05	8.52714e-06	5.0601e-07	0	2.32092e-06	1.73092e-05	1.63271e-05	1.85441e-05	2.26051e-07	7.01614e-07	0	1.26416e-05	7.23896e-06	0	3.48549e-05	1.61488e-05	4.39143e-05	0	0	0	1.29651e-05	1.23399e-05	0	0	0	1.90965e-05	1.50474e-05	1.19447e-05	0	0	0	1.51897e-05	1.35443e-05	1.49223e-05	0	0
s__Flavonifractor_plautii	0.000934973	0.00097122	0.000869172	0.00148137	0.00137203	0.00137836	0.00128059	0.00124226	0.0014613	0.00135742	0.00170757	0.00150837	0.00677401	0.00939357	0.00674765	0.000147839	0.000146316	0.000191011	0.00869608	0.00589042	0.00720191	2.81056e-05	2.01909e-05	2.64001e-05	0.0140618	0.00861487	9.32334e-05	0.024369	0.0171295	0.0317004	0.00021228	0.000249918	0.000221335	0.0099311	0.00799144	6.55482e-06	4.06023e-06	1.11927e-05	0.0130048	0.0217785	0.0136955	6.18664e-05	8.3999e-05	5.39968e-05	0.00667917	0.00843852	0.00743029	6.00244e-06	2.04844e-06
s__Fournierella_massiliensis	0.000260539	0.000300202	0.000276685	0.00041589	0.000377329	0.000377761	0.000381631	0.000350735	0.000388339	0.000420237	0.000510458	0.000440983	9.75407e-05	0.000119239	0.000132013	2.13367e-05	4.1545e-05	2.15845e-05	8.69266e-05	5.44487e-05	6.19712e-05	3.47365e-05	2.43226e-05	3.26293e-05	0.000163098	8.11525e-05	3.25706e-05	0.000214426	0.000130061	0.000226654	2.01273e-06	3.43243e-06	2.82978e-06	7.43442e-05	5.59301e-05	1.96645e-05	2.94566e-06	5.73024e-06	0.0001335	0.000216213	0.000129613	1.07328e-05	5.7272e-06	1.64074e-05	4.71632e-05	7.68841e-05	6.20999e-05	6.54266e-06	2.31275e-06
s__Fusicatenibacter_saccharivorans	0.00472745	0.00484842	0.00481759	0.00629542	0.00612855	0.00620477	0.0072057	0.00652742	0.00622698	0.0067731	0.0066191	0.00653385	0.000251158	0.000200879	0.000281554	0.00241721	0.000705487	0.00216182	0.000244802	0.000197723	0.000231422	0.00108625	0.000630283	0.000990152	0.000376865	0.000250188	0.00143759	0.000143178	8.08408e-05	0.000114744	0.000703513	0.00118252	0.000962661	0.000100274	7.72445e-05	0.000114709	3.29595e-05	2.60806e-05	9.7585e-05	0.000161821	0.000141558	0.00076046	0.00092848	0.000485798	0.000100984	6.99127e-05	7.6563e-05	7.51505e-05	3.22463e-05
s__Fusicatenibacter_sp._2789STDY5834925	5.55157e-05	5.3418e-05	5.5983e-05	8.97719e-05	9.47661e-05	9.33015e-05	0.000100793	0.00010144	0.000103433	0.000101798	0.000100188	9.35229e-05	1.76389e-05	2.11229e-05	3.25295e-05	1.92284e-05	2.36287e-05	1.71748e-05	1.26491e-05	1.61024e-05	1.41919e-05	8.58993e-06	3.43011e-06	7.02025e-06	2.51796e-05	1.43509e-05	1.70996e-05	4.16892e-05	2.45617e-05	2.83318e-05	1.32085e-06	2.13367e-06	6.34789e-06	1.55909e-05	1.0577e-05	4.68201e-07	7.96123e-08	2.14215e-07	1.84833e-05	3.55216e-05	2.3e-05	3.83938e-06	3.03205e-06	1.73623e-06	1.82839e-05	1.11542e-05	1.22822e-05	3.00122e-07	6.60786e-08
s__Fusobacterium_gonidiaformans	0	0	1.0766e-06	0	0	0	0	0	0	0	7.71667e-07	0	0	5.91442e-06	2.68447e-06	0	0	0	7.98888e-06	1.04853e-05	4.87255e-05	0	4.67743e-07	0	6.94253e-06	4.40687e-05	0	0	0	0	0	0	0	0	8.01291e-06	0	0	0	0	0	0	0	0	0	0	0	0	0	0
s__Fusobacterium_naviforme	3.05978e-05	2.74408e-05	2.92475e-05	1.76101e-05	1.73564e-05	1.83664e-05	2.09134e-05	1.19837e-05	2.78832e-05	2.25865e-05	2.19925e-05	1.56288e-05	6.5817e-06	1.0139e-05	6.00058e-06	6.74679e-07	0	4.64183e-07	7.51335e-06	6.59076e-06	1.02182e-05	0	0	0	1.29525e-05	1.21919e-05	1.76424e-06	7.85944e-06	6.47887e-06	5.66636e-06	0	3.71073e-07	0	7.5493e-06	5.28852e-06	0	0	0	7.27069e-06	1.02371e-05	4.19336e-06	3.49035e-07	4.49192e-07	0	1.05953e-05	8.36562e-06	1.34301e-05	0	0
s__Gemella_sanguinis	1.94213e-05	1.53668e-05	6.99788e-06	1.25787e-05	2.32576e-05	2.13051e-05	2.37438e-05	3.66263e-05	2.25869e-05	3.37207e-05	1.28611e-05	1.67541e-05	0	0	0	0	0	6.96275e-07	0	0	0	0	0	0	0	0	0	0	0	0	0	0	0	0	0	0	0	0	0	0	0	0	0	0	0	0	0	0	0
s__Gemmiger_formicilis	0.000224262	0.000256297	0.000215678	0.000207217	0.000199599	0.000206292	0.000174226	0.000161527	0.000216679	0.000197235	0.000200376	0.000205675	3.55412e-05	2.81991e-05	3.90038e-05	2.00717e-05	1.71373e-05	2.7967e-05	4.58409e-05	2.79359e-05	3.52905e-05	1.28095e-05	1.77742e-05	1.01843e-05	5.02556e-05	5.21967e-05	4.96702e-05	9.90972e-06	8.70296e-06	0	1.27054e-05	1.03901e-05	1.13191e-05	5.25169e-06	5.60904e-06	5.15022e-06	7.40394e-06	9.26478e-06	8.14668e-06	2.68879e-05	2.16022e-05	5.32278e-06	9.43304e-06	1.198e-05	3.65679e-06	4.38199e-06	3.67319e-06	7.74315e-06	1.03743e-05
s__Gordonibacter_massiliensis	1.26422e-05	9.32986e-06	4.84468e-06	1.58888e-05	1.33644e-05	1.293e-05	1.08498e-05	9.95832e-06	1.24617e-05	1.94053e-05	2.46933e-05	1.86296e-05	2.31676e-05	2.21791e-05	2.55814e-05	0	3.89485e-07	0	1.56924e-05	2.37417e-05	2.19501e-05	3.76751e-07	0	0	1.95841e-05	2.50188e-05	4.07133e-07	3.09252e-05	6.1791e-05	5.66636e-05	3.14489e-07	4.63842e-07	0	3.10178e-05	4.26287e-05	0	0	0	1.83957e-05	4.20586e-05	3.27845e-05	0	8.98385e-07	1.12855e-06	1.51897e-05	2.90805e-05	3.14517e-05	0	0
s__Gordonibacter_pamelaeae	0.000113413	0.000110312	8.1283e-05	0.000147766	0.000113337	0.000132679	0.000108184	0.000111904	0.000126643	0.000135201	0.000196261	0.000184545	7.60844e-05	0.000114909	0.00013375	6.32512e-06	8.56867e-06	1.55501e-05	7.10439e-05	8.61293e-05	7.80553e-05	7.30897e-06	4.13173e-06	5.5371e-06	7.32592e-05	7.02306e-05	1.61496e-05	0.000176325	0.000349472	0.000531221	1.39633e-05	1.13177e-05	1.5755e-05	0.000110285	0.000171316	1.21732e-06	7.16511e-07	3.21322e-07	0.000189739	0.000244458	0.000288834	1.69282e-05	1.22405e-05	2.22238e-05	9.58266e-05	0.000161935	0.000186644	7.80317e-07	3.96472e-07
s__Gordonibacter_urolithinfaciens	0.00102054	0.00108574	0.000793093	0.00142218	0.00103444	0.00113989	0.00114473	0.00102452	0.00115069	0.00150598	0.00201006	0.00167153	0.000877998	0.000954545	0.00117296	1.34936e-06	7.7897e-07	2.20487e-06	0.000487607	0.000711203	0.000667397	3.08936e-06	5.37904e-06	3.75732e-06	0.000715598	0.000505457	1.01783e-05	0.00174599	0.00347567	0.00494673	3.33359e-06	3.5252e-06	3.82403e-06	0.000968279	0.00139248	2.90285e-06	1.99031e-06	1.87438e-06	0.00185376	0.00240733	0.00254448	1.65792e-06	2.47056e-06	3.81971e-06	0.000877441	0.00127476	0.00175728	3.18129e-06	2.04844e-06
s__Gottschalkia_purinilyticum	4.5805e-06	3.47583e-06	3.94752e-06	9.66571e-06	9.37247e-06	1.02852e-05	6.91873e-06	1.11398e-05	5.91933e-06	6.04428e-06	9.38861e-06	1.50037e-05	8.68784e-06	5.38634e-06	8.05341e-06	5.0601e-07	0	0	3.04338e-06	6.66566e-06	4.16295e-06	0	0	5.9326e-07	4.55927e-06	4.44497e-06	4.07133e-07	2.22115e-06	2.41749e-06	0	0	0	0	9.84691e-07	9.61549e-07	0	0	0	5.25592e-06	7.77036e-06	1.00387e-05	0	0	0	3.00044e-06	3.1869e-06	1.49223e-06	0	0
s__Haemophilus_parainfluenzae	7.87847e-06	1.31716e-05	1.2022e-05	2.03907e-05	2.67289e-05	2.54192e-05	2.50018e-05	3.57824e-05	3.38025e-05	3.9765e-05	2.35358e-05	2.47561e-05	0	0	0	0	0	0	1.33148e-06	7.48951e-07	0	0	0	0	0	0	0	0	0	0	0	0	0	0	0	0	0	0	0	0	0	0	0	0	0	0	0	0	0
s__Haemophilus_sp._HMSC068C11	1.33751e-05	9.5128e-06	1.57901e-05	1.37703e-05	1.3538e-05	1.293e-05	2.453e-05	1.83976e-05	2.6637e-05	2.13141e-05	1.06747e-05	1.75043e-05	0	0	0	0	0	0	0	0	0	0	0	0	0	0	0	0	0	0	0	0	0	0	0	0	0	0	0	0	0	0	0	0	0	0	0	0	0
s__Hathewaya_proteolytica	2.56508e-06	2.56114e-06	3.22979e-06	5.16387e-06	9.37247e-06	8.3751e-06	4.56007e-06	7.9329e-06	9.50208e-06	6.99864e-06	8.74556e-06	6.75166e-06	4.21229e-06	6.86495e-06	7.42177e-06	0	5.19313e-07	4.64183e-07	3.04338e-06	2.92091e-06	2.36531e-06	0	3.11828e-07	0	4.04117e-06	1.77799e-06	0	3.07543e-06	6.76897e-07	0	0	0	0	3.61053e-06	6.41033e-07	0	0	0	2.18997e-06	3.57683e-06	5.97236e-06	0	0	0	2.71915e-06	1.39427e-06	4.59149e-07	0	0
s__Hespellia_stercorisuis	1.4108e-05	1.09763e-05	1.16631e-05	1.41675e-05	1.00667e-05	8.52203e-06	1.49382e-05	1.36716e-05	1.58887e-05	9.54361e-06	1.26039e-05	1.48786e-05	9.74091e-06	7.81548e-06	1.058e-05	5.53237e-05	3.55729e-05	4.90874e-05	1.21735e-05	1.25075e-05	1.19212e-05	5.42522e-06	4.20968e-06	4.35058e-06	4.87013e-06	8.50895e-06	5.42844e-06	8.03029e-06	2.03069e-06	7.08295e-06	7.27099e-05	6.51234e-05	6.70735e-05	5.4158e-06	4.80775e-06	7.58486e-06	2.62721e-06	3.10611e-06	6.13191e-06	7.77036e-06	7.37015e-06	8.21977e-05	0.000100058	8.90687e-05	8.5325e-06	4.18281e-06	4.01755e-06	1.02041e-05	3.23785e-06
s__Holdemanella_biformis	4.324e-05	4.61005e-05	4.1449e-05	6.13044e-05	5.24164e-05	5.34831e-05	7.01307e-05	7.4603e-05	5.91933e-05	7.09408e-05	5.7875e-05	6.40157e-05	9.74091e-06	9.61093e-06	1.31065e-05	3.2722e-05	5.53068e-05	4.07321e-05	9.41546e-06	5.91671e-06	5.10908e-06	1.06244e-05	6.47044e-06	1.22607e-05	1.36778e-05	1.52399e-06	1.91352e-05	3.588e-06	2.03069e-06	0	2.3398e-05	1.56778e-05	1.9579e-05	3.44642e-06	1.28207e-06	5.8057e-06	3.18449e-07	2.14215e-07	4.37994e-06	1.48007e-06	4.70165e-06	2.16402e-05	2.45933e-05	2.29183e-05	1.96904e-06	2.39018e-06	1.37745e-06	2.461e-06	1.65196e-06
s__Holdemania_filiformis	0.000646767	0.000670835	0.000640575	0.000483418	0.000465326	0.000474883	0.000495003	0.000514119	0.000513424	0.000632423	0.000619777	0.000512876	0.000432417	0.000542753	0.000457623	7.26967e-05	1.3632e-05	0.000265629	0.000662411	0.000476632	0.000598992	9.79553e-07	1.24731e-06	4.94384e-07	0.000248791	0.000344549	5.15701e-06	0.000358971	0.000509897	0.000593551	0.000126865	3.41387e-05	0.000157397	0.000128338	0.000256573	2.80921e-06	2.14953e-06	1.01752e-06	0.000382806	0.000473499	0.000415778	4.92139e-05	3.22295e-05	5.92055e-05	0.000235722	0.000339206	0.000311418	1.44059e-06	2.31275e-06
s__Holdemania_sp._Marseille-P2844	9.34423e-05	0.000101897	9.40227e-05	9.77163e-05	8.3658e-05	6.62661e-05	8.0666e-05	7.71347e-05	8.76996e-05	9.38455e-05	0.000104561	8.81466e-05	6.38425e-05	8.41748e-05	7.34282e-05	4.98419e-05	2.5706e-05	7.24126e-05	0.000110988	8.41071e-05	8.88412e-05	1.65771e-06	3.2742e-06	7.91014e-07	3.86502e-05	4.81327e-05	4.47846e-06	6.56092e-05	7.64893e-05	0.000118993	7.04456e-05	5.37129e-05	7.51804e-05	1.69039e-05	4.59941e-05	7.30394e-06	1.75147e-06	2.51702e-06	6.46479e-05	7.52368e-05	6.34087e-05	4.93012e-05	6.60313e-05	6.93625e-05	4.12561e-05	5.99536e-05	4.51114e-05	5.34217e-06	1.8502e-06
s__Hungatella_hathewayi	0.000185602	0.000168852	0.000180868	0.000232109	0.00024785	0.000228772	0.000242942	0.000238831	0.000239421	0.000246861	0.000242689	0.000241059	0.000710823	0.000839953	0.00056516	6.62872e-05	0.000154106	7.24126e-05	0.00111312	0.0013726	0.00111141	1.30356e-05	1.00565e-05	1.24585e-05	0.000869474	0.000820542	2.48351e-05	0.00201868	0.00122161	0.0012806	6.4659e-05	0.000122732	0.00061215	0.00177408	0.00205675	1.23605e-05	4.29906e-06	4.71272e-06	0.0014643	0.0017746	0.00136843	0.000371286	0.000148795	0.000558633	0.00232806	0.00175539	0.00141624	8.58349e-06	2.70922e-06
s__Ileibacterium_massiliense	2.27193e-05	1.75621e-05	9.8688e-06	1.64185e-05	1.31909e-05	7.05271e-06	1.61961e-05	2.21108e-05	1.60445e-05	1.30429e-05	1.59478e-05	1.90047e-05	7.23987e-06	5.8088e-06	1.73701e-05	2.86739e-06	9.08798e-07	5.5702e-06	1.33148e-06	2.54643e-06	1.98686e-06	0	0	0	3.52307e-06	0	0	0	2.70759e-06	9.91612e-06	0	0	0	6.72872e-06	3.36542e-06	0	0	0	4.81793e-06	7.64702e-06	1.48674e-05	0	0	0	1.22831e-05	1.39427e-06	3.90276e-06	0	0
s__Intestinibacter_bartlettii	2.01542e-06	2.56114e-06	5.02412e-06	7.94442e-06	8.50465e-06	9.84441e-06	9.43463e-06	8.94561e-06	6.54242e-06	1.01798e-05	1.00317e-05	1.10027e-05	1.02674e-05	7.49863e-06	4.7373e-05	2.02404e-05	1.37618e-05	3.31891e-05	3.3287e-06	1.03355e-05	1.16373e-05	1.3563e-06	0	3.95507e-07	1.12946e-05	1.39699e-06	1.49282e-06	7.85944e-06	1.35379e-06	0	2.22029e-05	3.5623e-05	2.88332e-05	2.29761e-06	1.76284e-06	3.74561e-07	0	5.8909e-07	2.80316e-06	2.2201e-06	1.39779e-06	8.0278e-06	1.26897e-05	4.60102e-06	2.62539e-06	3.58527e-06	4.59149e-07	0	2.64314e-07
s__Intestinimonas_butyriciproducens	0.000182121	0.000190439	0.000183739	0.000448727	0.000380626	0.000408617	0.000420313	0.000363057	0.000495199	0.000439642	0.000633281	0.00049012	0.000278669	0.000506422	0.000295923	1.15539e-05	9.08798e-06	2.06562e-05	0.000867839	0.000736892	0.000783108	1.3563e-06	1.6371e-06	8.89891e-07	0.000802846	0.000490598	1.00426e-05	0.000746305	0.0010783	0.00161491	1.96241e-05	3.284e-05	3.80108e-05	0.000780696	0.00160531	0	7.16511e-07	6.42644e-07	0.00105548	0.00100324	0.000558734	8.72587e-06	7.97316e-06	4.34058e-06	0.00161058	0.0020936	0.00194071	3.60146e-07	1.98236e-07
s__Intestinimonas_massiliensis	8.55638e-05	8.01271e-05	8.02064e-05	0.00012155	0.000116114	0.000108876	0.000107869	9.92456e-05	0.000120567	9.54361e-05	0.000135685	0.000129032	7.26619e-05	7.58313e-05	6.75855e-05	9.10817e-06	2.07725e-06	9.8639e-06	7.26607e-05	7.48202e-05	9.3288e-05	2.26051e-07	2.33871e-07	6.92137e-07	0.000160714	4.15287e-05	3.93562e-06	0.000628242	0.000633769	0.000947698	0	2.13367e-06	2.52386e-06	0.000162966	0.000261061	9.36403e-07	2.38837e-07	1.07107e-06	0.001323	0.00104838	0.000541452	8.72587e-07	0	6.07681e-07	0.000504262	0.000790352	0.000682984	1.80073e-07	4.6255e-07
s__Johnsonella_ignava	6.06459e-05	6.32967e-05	5.65213e-05	8.35488e-05	7.02935e-05	6.80293e-05	6.79293e-05	6.70076e-05	7.75744e-05	8.90737e-05	7.61378e-05	7.30179e-05	1.38216e-05	1.1512e-05	9.15878e-06	5.90344e-06	1.55794e-06	4.52579e-06	1.92113e-05	1.86489e-05	1.43811e-05	6.02802e-07	0	0	1.08801e-05	8.88995e-06	2.57851e-06	1.46937e-05	1.50851e-05	0	0	1.11322e-06	0	1.59192e-05	8.65394e-06	3.74561e-07	0	0	1.74321e-05	1.3444e-05	1.38508e-05	6.9807e-07	0	3.47246e-07	1.64087e-05	1.23493e-05	1.83659e-05	0	0
s__Klebsiella_aerogenes	3.6644e-07	7.31754e-07	0	0	3.47128e-07	2.93863e-07	0	3.3757e-07	0	0	0	0	9.37234e-05	9.19903e-05	5.59002e-05	0	2.59657e-07	2.32092e-07	8.74972e-05	0.000100434	9.58425e-05	0	3.11828e-07	1.97753e-07	5.90633e-05	9.71544e-05	0	7.92778e-05	0.000138764	9.06617e-05	0	0	0	8.89504e-05	0.000135899	0	0	1.07107e-07	0.000135515	8.07871e-05	9.96241e-05	0	2.24596e-07	0	0.000126206	0.000131659	0.000135219	0	0
s__Klebsiella_oxytoca	0	0	0	0	0	0	0	0	0	0	0	0	2.36941e-06	2.53475e-06	1.26328e-06	0	0	0	2.85317e-06	2.47154e-06	3.59528e-06	0	0	0	2.17602e-06	2.28599e-06	0	3.24629e-06	3.67458e-06	8.49953e-06	0	0	0	2.95407e-06	3.04491e-06	0	0	1.07107e-07	2.62796e-06	2.71346e-06	5.71822e-06	0	0	0	2.71915e-06	3.78445e-06	4.59149e-06	0	0
s__Klebsiella_pneumoniae	7.32881e-07	3.65877e-07	3.58865e-07	0	1.38851e-06	0	3.14488e-07	3.3757e-07	3.11544e-07	0	0	1.12528e-06	2.72482e-05	3.06282e-05	2.66868e-05	0	0	0	2.62492e-05	2.03715e-05	2.84784e-05	0	0	0	3.93755e-05	2.73048e-05	0	2.59703e-05	6.92369e-05	3.39981e-05	0	0	0	3.85671e-05	5.14429e-05	0	0	0	7.50721e-05	4.95823e-05	5.56574e-05	1.74517e-07	6.73788e-07	3.47246e-07	5.73834e-05	5.35798e-05	4.93585e-05	2.40098e-07	0
s__Klebsiella_quasipneumoniae	0	0	0	0	0	0	0	3.3757e-07	0	0	0	0	1.15838e-05	1.38355e-05	8.84296e-06	0	0	0	1.5312e-05	1.4979e-05	1.74087e-05	0	0	1.97753e-07	1.0362e-05	1.38429e-05	0	1.26434e-05	1.92432e-05	1.84157e-05	0	0	0	1.46062e-05	2.03528e-05	0	0	0	1.99725e-05	1.4554e-05	1.32154e-05	0	2.24596e-07	0	2.23158e-05	1.87231e-05	1.90547e-05	0	0
s__Klebsiella_sp._2N3	0	0	0	0	0	0	0	0	0	0	0	0	2.63268e-07	8.44917e-07	0	0	0	0	3.80423e-07	2.9958e-07	8.51513e-07	0	0	0	5.28461e-06	1.14299e-06	0	0	3.28778e-06	0	0	0	0	3.2823e-07	1.28207e-06	0	0	0	3.32875e-06	2.34344e-06	3.17679e-06	0	2.24596e-07	1.73623e-07	3.75055e-07	5.57708e-06	4.59149e-07	0	0
s__Klebsiella_sp._4_1_44FAA	1.28254e-06	1.28057e-06	7.17731e-07	1.45648e-06	6.94257e-07	8.81589e-07	1.41519e-06	1.51907e-06	1.0904e-06	2.86308e-06	1.92917e-06	2.50061e-06	1.42165e-05	2.64036e-05	5.52685e-06	3.3734e-06	1.16845e-06	6.15043e-06	6.08676e-06	7.18992e-06	2.42208e-05	2.10981e-06	2.02689e-06	8.89891e-07	8.42429e-05	2.73048e-05	3.93562e-06	3.41715e-07	9.05108e-05	4.67474e-05	6.73007e-06	5.28779e-06	5.5066e-06	1.83809e-05	4.07056e-05	8.42763e-07	3.18449e-07	1.07107e-07	8.61095e-05	8.46106e-05	7.35744e-05	5.75908e-06	7.63627e-06	8.9416e-06	2.46599e-05	4.7206e-05	1.62998e-05	4.20171e-07	2.64314e-07
s__Klebsiella_sp._MS_92-3	0	0	0	2.64814e-07	3.47128e-07	0	0	3.3757e-07	3.11544e-07	0	2.57222e-07	2.50061e-07	4.08065e-06	4.3302e-06	1.78438e-05	0	0	0	1.96869e-05	5.91671e-06	9.8397e-06	0	0	0	8.18597e-06	5.96896e-06	0	8.37201e-06	2.78495e-05	1.98322e-05	0	0	0	2.24838e-05	2.88465e-05	0	0	0	2.38269e-05	1.04838e-05	9.4033e-06	0	0	0	4.38814e-05	1.9719e-05	4.4767e-05	0	0
s__Kluyvera_cryocrescens	0	0	0	0	0	0	0	0	0	0	0	0	6.84496e-06	5.49196e-06	3.1582e-06	0	0	0	6.08676e-06	6.29118e-06	8.70435e-06	0	0	0	3.93755e-06	4.57197e-06	0	2.73372e-06	6.38217e-06	5.66636e-06	0	0	0	3.93876e-06	6.08981e-06	0	0	0	5.60632e-06	6.66031e-06	4.57458e-06	0	0	0	5.06324e-06	4.38199e-06	8.0351e-06	0	0
s__Lachnoanaerobaculum_saburreum	1.48408e-05	7.31754e-06	1.7405e-05	7.5472e-06	5.90118e-06	6.90578e-06	4.71731e-06	6.24505e-06	6.85396e-06	5.40804e-06	6.945e-06	9.62736e-06	5.79189e-06	5.70319e-06	5.36894e-06	2.53005e-07	0	0	7.70356e-06	2.24685e-06	5.10908e-06	0	0	0	5.59547e-06	3.04798e-06	0	1.196e-06	2.90099e-07	4.24977e-06	0	2.78305e-07	0	0	0	0	0	0	2.62796e-06	2.46678e-06	3.04972e-06	0	0	0	6.56346e-07	0	0	0	0
s__Lachnoanaerobaculum_sp._OBRC5-5	8.79457e-06	9.32986e-06	1.29192e-05	8.60645e-06	1.37116e-05	1.16076e-05	9.12014e-06	7.42654e-06	1.54214e-05	4.45368e-06	1.31183e-05	1.11277e-05	5.00209e-06	5.0695e-06	2.68447e-06	1.18069e-06	2.20708e-06	8.12321e-07	2.28254e-06	1.27322e-06	1.32458e-06	0	0	0	4.24841e-06	8.88995e-07	0	1.70857e-06	1.93399e-06	0	3.0191e-06	1.29876e-06	1.30017e-06	0	0	0	2.38837e-07	0	2.36517e-06	3.33015e-06	3.04972e-06	0	7.86086e-07	2.60435e-07	6.56346e-07	5.97544e-07	0	0	0
s__Lachnoclostridium Clostridium_asparagiforme	0.000103519	0.000114154	9.7432e-05	0.000149223	0.000150654	0.00014605	0.000132242	0.000130977	0.00014331	0.0001387	0.000167709	0.000153913	0.000218776	0.000249778	0.000236233	6.56969e-05	2.98605e-06	0.000129159	0.000220455	0.000153909	0.000186671	4.52102e-07	0	1.97753e-07	0.000335832	0.000175005	2.03566e-06	0.00100088	0.000468122	0.000818789	4.96264e-05	4.31373e-05	7.25801e-05	0.000243711	0.000207054	4.68201e-07	3.98062e-07	2.67768e-07	0.000477851	0.000767415	0.00052811	4.97375e-06	5.9518e-06	4.34058e-06	0.000179183	0.000233242	0.000181019	0	0
s__Lachnoclostridium Clostridium_bolteae	0.000613421	0.0006101	0.000657083	0.00131546	0.00118284	0.00124862	0.00132446	0.00126758	0.00122156	0.00112455	0.00136714	0.00140409	0.00308418	0.00273415	0.0043749	0.000151128	0.000102824	0.00207977	0.00322113	0.00273734	0.00280791	1.79334e-05	9.90055e-06	1.31506e-05	0.00168061	0.00226338	3.82705e-05	0.00673178	0.00464554	0.00546378	0.00095762	0.00110255	0.00307154	0.00463757	0.00399043	2.7343e-05	1.44098e-05	1.61196e-05	0.00385347	0.00617583	0.00505326	0.000367359	0.000416064	0.000220502	0.00341206	0.00270966	0.00257628	1.17648e-05	6.80609e-06
s__Lachnoclostridium Clostridium_citroniae	0.000164532	0.000162998	0.000154492	0.000330885	0.000309291	0.000306058	0.0003343	0.000312252	0.000296901	0.000287899	0.00035651	0.000373717	0.00126316	0.00239576	0.0016181	1.34936e-06	1.68777e-06	4.87392e-06	0.00296159	0.00315069	0.0037776	2.03446e-06	2.65054e-06	2.17529e-06	0.00152881	0.00184771	3.66419e-06	0.00243489	0.00270623	0.00269294	0.000621494	0.000524698	0.000346151	0.00235308	0.00280869	2.24737e-06	7.96123e-07	2.67768e-06	0.00320804	0.00322482	0.00220774	2.9668e-05	7.90578e-05	6.74526e-05	0.00265267	0.00236906	0.00204746	9.00366e-07	5.28629e-07
s__Lachnoclostridium Clostridium_clostridioforme	0.000558638	0.000550096	0.000567725	0.000768225	0.00071682	0.000777855	0.00077018	0.00076409	0.00077808	0.000751082	0.000800218	0.000816325	0.000347119	0.000315682	0.000471204	0.000444445	0.000583059	0.000583594	0.000353413	0.000320701	0.000342119	0.000105716	6.21318e-05	8.6616e-05	0.000330962	0.000295146	0.000391933	0.000630293	0.000367942	0.000444809	0.000562873	0.000650028	0.000727942	0.000442783	0.000345837	6.53609e-05	2.4839e-05	2.51167e-05	0.000400501	0.000590301	0.000513496	0.0004972	0.000617976	0.000500295	0.000410592	0.000343389	0.000281343	5.56426e-05	2.11451e-05
s__Lachnoclostridium Clostridium_glycyrrhizinilyticum	0.0003243	0.000357279	0.000365504	0.000377227	0.000385833	0.000360276	0.000431005	0.000442723	0.00043803	0.000503902	0.000440622	0.000393847	6.73966e-05	6.97056e-05	8.08499e-05	6.06368e-05	3.62221e-05	9.31848e-05	6.24844e-05	4.80826e-05	4.51302e-05	1.00216e-05	9.66668e-06	5.5371e-06	5.07737e-05	5.94356e-05	2.40208e-05	2.54577e-05	5.99537e-06	0	6.10109e-05	5.77947e-05	5.30775e-05	1.06675e-05	7.53214e-06	8.42763e-07	2.38837e-07	6.42644e-07	1.60306e-05	2.1831e-05	1.81712e-05	2.03313e-05	2.71761e-05	1.71887e-05	1.27519e-05	9.95907e-06	1.10196e-05	1.14046e-06	1.98236e-07
s__Lachnoclostridium Clostridium_lavalense	0.000299015	0.0003399	0.00033536	0.000461968	0.000391908	0.000401123	0.000359774	0.000382973	0.000401113	0.000422464	0.000499011	0.000452236	0.000897612	0.00145146	0.0011499	0.00148514	6.60826e-05	0.00219431	0.00163601	0.00148554	0.00180549	7.98713e-06	4.67743e-06	6.22923e-06	0.000584519	0.00134289	6.51412e-06	0.00163835	0.00111117	0.00166733	0.000392042	0.000870074	0.000831956	0.00104722	0.00096796	1.96645e-06	1.51263e-06	1.55306e-06	0.000924692	0.00123117	0.00110692	0.000190224	0.000215949	0.000125703	0.0011487	0.00109988	0.00109989	1.14046e-06	3.30393e-07
s__Lachnoclostridium Clostridium_saccharolyticum	9.83892e-05	0.00010025	0.000111787	0.000101424	9.11212e-05	8.93344e-05	8.88427e-05	8.05104e-05	8.89457e-05	0.000100844	9.40147e-05	0.000104526	2.86962e-05	2.88328e-05	3.80563e-05	2.10837e-06	2.72639e-06	1.05602e-05	2.36813e-05	1.88736e-05	2.18555e-05	6.02802e-07	2.33871e-07	7.91014e-07	3.66814e-05	2.46378e-05	1.08569e-05	3.96389e-05	1.94366e-05	1.84157e-05	3.20779e-06	1.85537e-06	4.97124e-06	2.64225e-05	1.89105e-05	0	0	0	2.26881e-05	3.87285e-05	2.80828e-05	8.72587e-07	3.36894e-06	1.56261e-06	1.65024e-05	2.37026e-05	2.34166e-05	1.80073e-07	1.98236e-07
s__Lachnoclostridium Clostridium_scindens	1.9971e-05	2.03062e-05	1.75844e-05	2.84675e-05	2.22162e-05	2.33621e-05	1.71396e-05	1.73849e-05	1.72907e-05	2.29047e-05	2.40503e-05	1.88796e-05	1.10573e-05	1.46804e-05	1.35803e-05	1.57706e-05	1.03863e-06	6.49857e-06	1.82603e-05	2.02217e-05	2.28962e-05	0	0	0	6.63167e-06	1.48589e-05	0	7.17601e-06	1.10237e-05	4.24977e-06	3.77387e-07	4.91672e-06	3.21218e-06	1.82168e-05	1.74681e-05	0	4.77674e-07	0	1.02491e-05	1.23339e-05	1.02928e-05	5.23552e-07	3.36894e-07	2.17029e-06	2.53162e-05	2.17108e-05	1.69885e-05	1.80073e-07	0
s__Lachnoclostridium Clostridium_symbiosum	0.000250279	0.000271115	0.000240619	0.000317247	0.000322656	0.000313846	0.00029892	0.000297568	0.000288957	0.000274856	0.000292333	0.000297698	0.00262728	0.00310232	0.00301387	0.000155092	0.000117495	0.000181612	0.00425617	0.00545992	0.00445237	4.13673e-05	2.34651e-05	3.09484e-05	0.0021926	0.00332674	6.35127e-05	0.00762639	0.00376558	0.00402736	0.00012177	0.000267915	0.00020535	0.0139467	0.00839994	5.26258e-05	2.874e-05	2.53844e-05	0.00692669	0.00640019	0.00481029	8.5339e-05	0.000102304	9.59268e-05	0.0178515	0.0135515	0.0109103	3.24732e-05	1.06387e-05
s__Lachnoclostridium_phocaeense	2.56508e-05	3.5673e-05	2.72738e-05	2.66138e-05	2.34312e-05	2.3509e-05	2.02844e-05	2.85247e-05	3.56718e-05	2.54496e-05	3.20242e-05	3.07575e-05	7.89804e-06	5.70319e-06	9.00087e-06	1.47586e-05	1.49303e-05	1.33453e-05	8.17909e-06	7.26482e-06	7.569e-06	1.50701e-06	1.55914e-06	5.9326e-07	7.46063e-06	3.30198e-06	1.49282e-06	7.34686e-06	5.80197e-06	8.49953e-06	2.18256e-05	1.72549e-05	1.84318e-05	4.26699e-06	2.24362e-06	3.18377e-06	7.16511e-07	4.81983e-07	6.30711e-06	7.03032e-06	6.60772e-06	1.32633e-05	2.31334e-05	1.66678e-05	3.00044e-06	3.98363e-06	6.19851e-06	4.50183e-06	1.12334e-06
s__Lachnoclostridium_sp._YL32	1.53905e-05	1.66474e-05	1.56106e-05	3.08508e-05	2.4299e-05	2.55661e-05	2.48445e-05	3.12252e-05	3.13101e-05	2.79946e-05	2.76514e-05	2.8382e-05	1.2242e-05	9.82216e-06	1.59489e-05	4.72276e-06	6.8809e-06	6.73066e-06	1.14127e-05	1.34811e-05	1.6368e-05	2.93866e-06	1.79301e-06	2.66967e-06	1.24344e-05	1.19379e-05	3.52848e-06	2.32366e-05	1.35379e-05	2.4082e-05	1.19506e-06	1.20599e-06	2.82978e-06	2.64225e-05	1.76284e-05	0	0	0	1.48918e-05	2.23244e-05	1.9569e-05	2.00695e-06	2.35826e-06	1.21536e-06	2.87855e-05	1.95198e-05	1.89399e-05	6.00244e-08	6.60786e-08
s__Lachnospira_pectinoschiza	0.000132102	0.000145619	0.000128833	0.000109501	0.000135207	0.000143699	0.000153155	0.000151569	0.000151254	0.000138064	0.000137485	0.000168416	3.43565e-05	2.67205e-05	2.96871e-05	0.00020991	0.000127102	0.000165249	2.37764e-05	2.79359e-05	2.84784e-05	2.02692e-05	1.16156e-05	1.61169e-05	3.53344e-05	2.99718e-05	2.94493e-05	1.41812e-05	8.41286e-06	0	0.00017819	0.000212439	0.000200609	1.54268e-05	5.7693e-06	2.34101e-05	8.35929e-06	8.14015e-06	1.30522e-05	2.81213e-05	1.82983e-05	0.000192231	0.000252671	0.000235259	2.21282e-05	7.96726e-06	9.06819e-06	2.38897e-05	1.12994e-05
s__Lachnospiraceae_bacterium_1_1_57FAA	9.52745e-06	3.84171e-06	1.18426e-05	1.42999e-05	7.81039e-06	6.17112e-06	1.03781e-05	7.08897e-06	1.40195e-05	7.63488e-06	9.38861e-06	6.1265e-06	3.94902e-07	3.16844e-07	1.5791e-06	5.90344e-07	1.8176e-06	1.62464e-06	2.85317e-07	1.04853e-06	0	5.27452e-07	2.33871e-07	0	1.0362e-06	8.88995e-07	0	0	6.76897e-07	0	6.28979e-07	0	0	1.14881e-06	0	0	0	0	1.22638e-06	3.70017e-07	1.27072e-06	2.61776e-07	7.86086e-07	0	0	0	8.0351e-07	1.80073e-07	0
s__Lachnospiraceae_bacterium_1_4_56FAA	0.000417009	0.000398806	0.000455041	0.000420657	0.000428877	0.000444468	0.000500979	0.000497578	0.000464044	0.000561482	0.000503384	0.000463364	6.35792e-05	6.97056e-05	0.000100747	1.56863e-05	1.12951e-05	2.72708e-05	5.29739e-05	5.22019e-05	4.94824e-05	1.13025e-06	7.01614e-07	2.17529e-06	2.5076e-05	3.84808e-05	5.0213e-06	1.53772e-05	6.86567e-06	0	2.22029e-05	1.63272e-05	1.89672e-05	8.6981e-06	5.44878e-06	2.80921e-07	2.38837e-07	1.60661e-07	1.38406e-05	1.4924e-05	2.08397e-05	1.02965e-05	1.70693e-05	8.33392e-06	1.65024e-05	9.16235e-06	1.10196e-05	1.50061e-06	3.96472e-07
s__Lachnospiraceae_bacterium_10-1	2.38186e-06	2.3782e-06	5.56241e-06	6.22313e-06	3.47128e-06	3.96715e-06	3.14488e-06	2.19421e-06	6.54242e-06	4.13556e-06	3.08667e-06	3.87595e-06	2.36941e-06	2.11229e-06	5.52685e-06	1.12165e-05	8.04935e-06	6.96275e-06	4.66018e-06	1.64769e-06	3.59528e-06	5.27452e-07	3.11828e-07	8.89891e-07	2.79773e-06	4.44497e-06	2.4428e-06	2.73372e-06	6.76897e-07	0	1.33972e-05	1.29876e-05	1.30782e-05	0	0	1.03004e-06	3.18449e-07	6.96197e-07	9.63586e-07	3.57683e-06	2.54143e-06	1.39614e-05	1.57217e-05	1.75359e-05	8.43874e-07	3.98363e-07	1.03308e-06	2.9412e-06	1.45373e-06
s__Lachnospiraceae_bacterium_2_1_46FAA	1.06268e-05	1.7745e-05	1.59695e-05	1.69481e-05	1.77036e-05	1.42524e-05	1.74541e-05	1.78912e-05	2.07177e-05	1.27248e-05	9.64583e-06	1.32533e-05	2.36941e-06	2.32352e-06	7.73759e-06	3.3734e-06	4.3103e-05	1.12564e-05	3.3287e-06	2.62133e-06	3.7845e-06	2.63726e-06	4.52151e-06	6.52586e-06	4.55927e-06	2.28599e-06	4.0849e-05	6.83429e-07	2.12739e-06	0	1.50326e-05	7.79254e-06	4.7418e-06	4.43111e-06	1.44232e-06	3.74561e-07	0	2.14215e-07	2.71556e-06	1.60341e-06	2.28729e-06	5.75908e-06	1.14544e-05	5.03507e-06	1.21893e-06	7.96726e-07	4.59149e-07	0	2.64314e-07
s__Lachnospiraceae_bacterium_2_1_58FAA	1.11764e-05	1.22569e-05	1.39958e-05	1.99934e-05	2.37783e-05	1.9248e-05	1.82403e-05	1.77224e-05	2.53908e-05	2.32228e-05	1.64622e-05	2.47561e-05	1.97451e-06	3.69651e-06	4.57939e-06	3.71074e-06	5.71244e-06	9.74785e-06	4.9455e-06	4.34391e-06	3.59528e-06	9.04203e-07	9.35485e-07	1.6809e-06	1.76154e-06	5.84196e-06	2.03566e-06	1.53772e-06	0	0	4.40285e-06	4.08181e-06	9.78951e-06	2.78996e-06	9.61549e-07	5.61842e-07	0	3.21322e-07	3.59155e-06	1.11005e-06	7.6243e-07	6.63166e-06	3.59354e-06	5.29551e-06	2.71915e-06	0	1.03308e-06	5.4022e-07	0
s__Lachnospiraceae_bacterium_3_1_46FAA	0.000514849	0.000496861	0.000502591	0.000638201	0.000641841	0.000648115	0.000679765	0.000672608	0.000653151	0.000705591	0.000673536	0.000699046	0.000257344	0.00024566	0.00024855	0.00106136	0.00126816	0.00116104	0.000254313	0.000214649	0.000191117	0.000246546	0.00013011	0.000197457	0.000318838	0.000159892	0.000832044	0.00020725	7.30081e-05	9.63281e-05	0.00151024	0.00170907	0.00159133	0.00016231	0.000116828	0.000349934	0.000194493	0.000171747	0.00014848	0.000184145	0.000156679	0.0013519	0.00167661	0.001485	0.000204968	9.58063e-05	8.96488e-05	0.000327013	0.000173456
s__Lachnospiraceae_bacterium_3_1_57FAA_CT1	0.000280877	0.000323435	0.000300191	0.000307846	0.000296621	0.000298859	0.000304424	0.00030972	0.000305624	0.000312076	0.000305323	0.000323329	9.80673e-05	9.04061e-05	0.000111327	0.00025739	0.000407791	0.000370999	9.32036e-05	6.34361e-05	6.63234e-05	7.54256e-05	4.37339e-05	6.338e-05	0.000225269	0.00013627	0.00036357	0.000121309	8.10342e-05	0.000113327	0.000270209	0.000455492	0.000328561	5.18604e-05	4.7757e-05	1.03004e-05	5.8117e-06	7.49751e-06	8.54088e-05	0.00013851	0.000105978	0.000151917	0.000251772	0.000144975	4.82883e-05	4.84011e-05	4.52261e-05	9.42383e-06	5.88099e-06
s__Lachnospiraceae_bacterium_3-1	1.88717e-05	1.37204e-05	1.9917e-05	1.23138e-05	1.40587e-05	1.24892e-05	1.17933e-05	1.16462e-05	1.41752e-05	1.01798e-05	1.42758e-05	1.26281e-05	1.57961e-06	3.80212e-06	2.52656e-06	9.69852e-06	1.2074e-05	3.71347e-06	2.28254e-06	1.64769e-06	2.45993e-06	2.10981e-06	3.11828e-07	1.38427e-06	2.27964e-06	7.61995e-07	5.56415e-06	3.41715e-07	1.93399e-07	0	5.59791e-06	6.02994e-06	5.1242e-06	1.64115e-06	6.41033e-07	1.87281e-07	0	1.07107e-07	8.75987e-07	7.40034e-07	1.27072e-06	5.14827e-06	7.07478e-06	5.12189e-06	9.37638e-07	1.59345e-06	9.18297e-07	7.20293e-07	0
s__Lachnospiraceae_bacterium_3-2	2.27193e-05	2.30503e-05	2.17114e-05	2.54221e-05	2.3084e-05	3.12964e-05	2.81466e-05	3.66263e-05	3.98776e-05	2.99033e-05	3.26672e-05	3.92596e-05	6.05516e-06	5.59757e-06	8.68505e-06	6.91546e-06	5.32296e-06	1.67106e-05	1.02714e-05	8.08867e-06	8.42052e-06	1.0549e-06	5.457e-07	4.94384e-07	5.90633e-06	8.38195e-06	3.66419e-06	7.34686e-06	4.83498e-07	0	3.58518e-06	4.91672e-06	2.11851e-05	4.92346e-06	2.24362e-06	8.42763e-07	1.59225e-07	3.74876e-07	3.76675e-06	1.35673e-06	2.6685e-06	8.55136e-06	6.73788e-06	5.99e-06	7.96992e-06	9.95907e-07	2.6401e-06	1.08044e-06	3.30393e-07
s__Lachnospiraceae_bacterium_5_1_57FAA	9.34423e-06	4.93934e-06	1.23809e-05	8.34164e-06	1.3538e-05	8.81589e-06	8.96289e-06	1.31652e-05	1.02809e-05	1.14523e-05	9.26e-06	1.08777e-05	8.68784e-06	7.28741e-06	6.15849e-06	1.89754e-05	2.41481e-05	2.99398e-05	4.56507e-06	4.71839e-06	3.68989e-06	4.52102e-07	0	5.9326e-07	9.63664e-06	3.42898e-06	8.14265e-07	4.61315e-06	6.67227e-06	4.24977e-06	2.51591e-05	4.74046e-05	4.04582e-05	4.92346e-06	2.88465e-06	5.61842e-07	0	4.81983e-07	8.40948e-06	7.77036e-06	7.6243e-06	7.59151e-06	2.02137e-05	7.55261e-06	6.75099e-06	4.18281e-06	1.03308e-06	1.80073e-07	0
s__Lachnospiraceae_bacterium_5_1_63FAA	0.000459333	0.000453139	0.000496131	0.000435751	0.000533884	0.000529688	0.000656807	0.000606782	0.000538348	0.000481952	0.000462743	0.000499122	9.01692e-05	7.5092e-05	0.000121117	0.000427325	0.00262474	0.00063245	5.53515e-05	3.91701e-05	4.44679e-05	0.000473953	0.000267627	0.000393727	0.000186101	0.000113791	0.00353038	9.03835e-05	3.83897e-05	9.77446e-05	0.0011499	0.000891596	0.000820484	5.53068e-05	2.06733e-05	6.3769e-05	2.10973e-05	3.91477e-05	6.69254e-05	9.01608e-05	0.000105469	0.000727825	0.00114308	0.000829745	4.77258e-05	1.91214e-05	2.05469e-05	5.71432e-05	5.78848e-05
s__Lachnospiraceae_bacterium_6_1_37FAA	1.44744e-05	1.13422e-05	2.24291e-05	2.30388e-05	2.11748e-05	2.13051e-05	2.43728e-05	2.88622e-05	2.61697e-05	3.56295e-05	2.53364e-05	2.71317e-05	6.05516e-06	6.5481e-06	7.26386e-06	1.50116e-05	3.24571e-05	2.25129e-05	6.84761e-06	3.96944e-06	5.01446e-06	4.97312e-06	1.79301e-06	6.52586e-06	1.12946e-05	4.95297e-06	2.22566e-05	2.22115e-06	2.22409e-06	0	1.96241e-05	1.4008e-05	3.21983e-05	3.77465e-06	4.80775e-07	1.87281e-06	1.2738e-06	8.56858e-07	3.15355e-06	6.53697e-06	4.95579e-06	8.28958e-06	1.40373e-05	6.85812e-06	2.15657e-06	1.39427e-06	2.6401e-06	1.38056e-06	1.98236e-06
s__Lachnospiraceae_bacterium_6_1_63FAA	1.59402e-05	1.71962e-05	1.75844e-05	2.15823e-05	2.01335e-05	2.55661e-05	2.453e-05	2.37987e-05	3.16217e-05	2.89489e-05	2.37931e-05	2.81319e-05	7.63477e-06	6.86495e-06	8.52714e-06	2.10837e-05	1.07757e-05	4.11963e-05	8.93993e-06	8.16356e-06	4.16295e-06	3.01401e-07	5.457e-07	6.92137e-07	1.42995e-05	7.87395e-06	5.42844e-07	5.63829e-06	1.06369e-06	0	2.78009e-05	3.39532e-05	2.55445e-05	3.61053e-06	2.40387e-06	3.74561e-07	3.18449e-07	0	5.69392e-06	5.79693e-06	3.17679e-06	9.16217e-06	1.0556e-05	6.33725e-06	4.78195e-06	7.96726e-07	2.06617e-06	4.20171e-07	0
s__Lachnospiraceae_bacterium_7_1_58FAA	7.34713e-05	9.56768e-05	9.38433e-05	0.000136512	0.000132603	0.000127243	0.000146708	0.000123888	0.000135833	0.00011675	0.000152919	0.000125781	0.000698976	0.000863188	0.000703016	9.02384e-06	6.36158e-06	6.26647e-06	0.00084159	0.000542914	0.00070562	1.65771e-06	1.16936e-06	2.86743e-06	0.00123411	0.000716911	3.93562e-06	0.0022261	0.0014239	0.00249745	1.16361e-05	1.09467e-05	8.18342e-06	0.00082435	0.000612026	3.74561e-07	0	3.74876e-07	0.00114509	0.00212994	0.00136577	1.30888e-06	2.69515e-06	1.90986e-06	0.000520108	0.000659689	0.000544206	2.40098e-07	2.64314e-07
s__Lachnospiraceae_bacterium_9_1_43BFAA	3.49951e-05	4.07953e-05	4.05518e-05	5.00498e-05	6.00532e-05	5.61278e-05	6.73003e-05	5.19858e-05	5.45201e-05	6.17153e-05	7.08647e-05	7.20177e-05	4.60719e-06	7.49863e-06	7.26386e-06	9.86719e-06	1.8176e-06	1.55501e-05	5.0406e-06	6.0665e-06	6.33904e-06	3.01401e-07	8.57528e-07	6.92137e-07	5.49185e-06	3.17498e-06	3.39277e-06	6.83429e-07	1.35379e-06	0	8.6799e-06	5.93717e-06	1.02484e-05	2.29761e-06	1.12181e-06	2.34101e-06	1.11457e-06	2.62413e-06	2.80316e-06	2.2201e-06	2.6685e-06	4.0139e-06	3.93043e-06	3.99333e-06	2.34409e-06	2.191e-06	1.60702e-06	2.9412e-06	3.23785e-06
s__Lachnospiraceae_bacterium_A2	2.23529e-05	2.78067e-05	2.15319e-05	3.44258e-05	3.29772e-05	3.35004e-05	3.27067e-05	2.83559e-05	3.36467e-05	3.81744e-05	2.28928e-05	2.77568e-05	6.5817e-06	7.18179e-06	7.8955e-06	1.46743e-05	1.92146e-05	1.32292e-05	6.6574e-06	4.94307e-06	3.97373e-06	6.93222e-06	5.14517e-06	7.51463e-06	2.27964e-05	1.32079e-05	1.65567e-05	1.05932e-05	7.92936e-06	5.66636e-06	3.14489e-06	5.19503e-06	3.67107e-06	4.26699e-06	7.37188e-06	3.74561e-06	3.34372e-06	1.71372e-06	5.43112e-06	1.01138e-05	9.65744e-06	5.06101e-06	3.81813e-06	6.59768e-06	6.93852e-06	7.96726e-06	4.59149e-06	2.16088e-06	1.45373e-06
s__Lachnospiraceae_bacterium_COE1	1.04436e-05	5.48815e-06	8.7922e-06	5.6935e-06	6.59544e-06	6.90578e-06	7.70494e-06	9.28318e-06	8.25591e-06	6.68052e-06	6.81639e-06	8.50209e-06	1.71124e-06	2.21791e-06	1.42119e-06	0	0	4.64183e-07	2.47275e-06	2.09706e-06	2.83838e-06	0	1.55914e-07	0	1.34706e-06	5.07997e-07	0	1.53772e-06	2.51419e-06	2.83318e-06	0	0	0	3.44642e-06	1.76284e-06	0	0	0	2.97836e-06	4.19353e-06	2.16022e-06	0	0	0	4.4069e-06	2.191e-06	1.49223e-06	0	0
s__Lachnospiraceae_bacterium_NLAE-zl-G231	4.324e-05	4.11612e-05	4.73702e-05	8.43432e-05	6.95993e-05	7.02333e-05	7.84646e-05	7.9329e-05	7.07204e-05	9.0028e-05	8.61695e-05	8.68963e-05	2.25094e-05	2.01724e-05	2.84238e-05	5.0601e-07	3.89485e-07	9.28367e-07	1.11274e-05	1.64769e-05	1.50434e-05	2.26051e-07	4.67743e-07	9.88767e-08	1.19163e-05	1.62559e-05	5.42844e-07	4.51063e-05	3.00736e-05	2.97484e-05	8.8057e-07	2.78305e-06	7.11269e-06	2.01862e-05	1.34617e-05	9.36403e-08	3.18449e-07	5.35536e-08	2.84696e-05	3.93451e-05	2.80828e-05	2.87954e-06	4.49192e-07	1.04174e-06	2.17532e-05	1.63329e-05	1.44632e-05	4.20171e-07	1.98236e-07
s__Lachnospiraceae_bacterium_TF01-11	0.000157753	0.000159705	0.000156106	9.30821e-05	8.45258e-05	8.18409e-05	8.34964e-05	8.37174e-05	9.00361e-05	8.81193e-05	7.47231e-05	8.61461e-05	1.54012e-05	1.44692e-05	1.42119e-05	0.000106093	6.89388e-05	7.51977e-05	1.0842e-05	1.5728e-05	1.23942e-05	1.89129e-05	1.0914e-05	1.38427e-05	9.9475e-06	1.66369e-05	1.85924e-05	1.196e-05	3.96468e-06	0	8.03835e-05	0.000108261	0.00011518	1.14881e-05	5.12826e-06	1.55443e-05	3.98062e-06	5.78379e-06	6.39471e-06	6.16695e-06	8.89501e-06	0.000114571	0.000141608	0.000129176	1.04078e-05	3.98363e-06	4.01755e-06	1.60865e-05	8.12767e-06
s__Lactobacillus_antri	0	0	0	0	8.67821e-07	7.34658e-07	0	8.43925e-07	0	0	0	6.25153e-07	0	0	0	0	8.82832e-06	0	0	0	0	2.07967e-05	2.5414e-05	1.9281e-05	0	0	2.4428e-06	0	0	0	3.39648e-06	4.17457e-06	6.19493e-06	0	0	3.60515e-05	3.92489e-05	4.67523e-05	0	6.16695e-07	0	1.10819e-05	6.62559e-06	7.4658e-06	0	0	0	4.20771e-05	4.75766e-05
s__Lactobacillus_aviarius	1.26422e-05	1.82938e-05	1.66872e-05	6.62035e-06	4.33911e-06	6.46499e-06	6.91873e-06	8.43925e-06	6.85396e-06	6.04428e-06	7.97389e-06	9.3773e-06	8.1613e-06	6.5481e-06	5.84267e-06	1.9397e-05	2.34989e-05	2.17006e-05	1.48365e-05	9.81125e-06	1.05966e-05	2.33586e-06	9.35485e-07	1.18652e-06	5.18099e-06	6.34996e-06	5.0213e-06	4.27143e-06	4.83498e-06	0	2.27061e-05	2.82943e-05	2.81448e-05	7.22107e-06	3.04491e-06	1.12368e-06	9.55348e-07	0	6.04431e-06	6.90699e-06	7.87844e-06	3.31583e-05	3.63846e-05	3.51587e-05	8.15745e-06	4.97954e-06	2.86968e-06	1.14046e-06	7.92943e-07
s__Lactobacillus_brevis	0	0	0	5.29628e-07	0	0	2.5159e-06	0	0	0	0	0	1.79022e-05	1.43636e-05	1.07379e-05	0	3.11588e-06	0	1.55973e-05	1.94727e-05	1.81656e-05	2.23037e-05	2.24517e-05	2.17529e-05	1.32633e-05	1.62559e-05	2.17137e-06	1.36686e-05	2.55287e-05	1.13327e-05	1.76114e-06	2.22644e-06	2.44738e-06	1.64115e-05	2.88465e-05	3.33359e-05	2.77051e-05	3.10611e-05	2.76812e-05	1.18405e-05	1.67734e-05	5.23552e-06	3.59354e-06	3.81971e-06	3.22547e-05	1.67312e-05	2.4794e-05	3.07325e-05	3.30393e-05
s__Lactobacillus_capillatus	0	0	0	0	0	0	0	0	0	1.5906e-06	0	0	0	0	0	0	0	0	0	0	0	1.27342e-05	7.32797e-06	3.75732e-06	0	0	0	0	0	0	0	6.95762e-06	0	0	0	4.68201e-07	8.59813e-06	5.78379e-06	0	0	0	0	0	0	0	0	0	5.88239e-06	1.11673e-05
s__Lactobacillus_casei	0.000158119	0.000115068	0.000133857	0.000213308	0.00023518	0.000231858	0.000344836	0.000289973	0.000259672	0.000264994	0.000299021	0.000269816	6.26578e-05	7.70986e-05	7.50073e-05	2.53005e-07	0.00526324	0.000588817	0.000143134	0.000169787	0.000188847	0.0294882	0.0377607	0.0320868	4.35203e-05	6.17216e-05	0.00449732	0.000240738	0.000170481	0.000181323	0.00397018	0.00488091	0.00598583	0.00016313	0.000119072	0.0469706	0.0514037	0.0551126	0.00016819	0.000251858	0.000296585	0.00924454	0.00719774	0.0068767	0.000150397	0.000131858	8.10397e-05	0.0512698	0.0570176
s__Lactobacillus_coryniformis	0	7.31754e-07	0	2.38332e-06	1.21495e-06	1.61625e-06	1.10071e-06	1.1815e-06	1.71349e-06	0	1.41472e-06	8.75215e-07	0	0	0	0	1.03863e-06	0	0	0	0	1.68031e-05	2.0035e-05	1.59192e-05	0	0	2.57851e-06	0	0	0	2.51591e-06	3.06135e-06	3.05922e-06	0	0	2.09754e-05	2.04604e-05	2.25461e-05	0	0	5.08286e-07	4.4502e-06	2.13366e-06	1.21536e-06	0	0	0	2.2149e-05	2.49116e-05
s__Lactobacillus_gallinarum	0	0	0	0	8.67821e-07	0	0	0	7.78859e-07	1.5906e-06	6.43056e-07	6.25153e-07	0	0	2.21074e-06	0	1.29828e-05	5.80229e-07	4.75528e-07	0	0	4.05384e-05	5.6363e-05	5.1317e-05	0	0	8.41408e-06	0	0	0	5.66081e-06	8.81299e-06	8.03046e-06	0	8.01291e-07	7.17285e-05	5.90723e-05	6.39431e-05	4.37994e-07	6.16695e-07	0	8.72587e-06	8.53465e-06	9.89652e-06	0	0	0	5.48623e-05	5.94046e-05
s__Lactobacillus_gasseri	0	0	0	0	0	0	0	0	0	0	0	0	0	0	0	0	0	0	0	0	0	0	0	0	0	0	0	0	0	0	0	0	0	0	0	0	0	0	0	0	0	0	0	0	0	0	0	0	8.41841e-05
s__Lactobacillus_oryzae	0	0	1.0766e-06	0	0	0	0	0	9.34631e-07	0	7.71667e-07	7.50184e-07	0	0	0	0	4.28433e-06	0	0	0	5.67675e-07	1.40905e-05	1.97232e-05	2.28405e-05	0	0	2.30709e-06	0	0	0	6.91876e-07	1.57706e-06	2.98274e-06	0	0	2.3691e-05	2.49983e-05	2.80086e-05	0	0	7.6243e-07	7.67877e-06	3.14435e-06	2.43073e-06	0	0	0	2.47901e-05	2.65636e-05
s__Lactobacillus_parabuchneri	0	0	0	5.29628e-07	0	0	6.28975e-07	0	0	0	5.14445e-07	0	0	0	0	0	1.03863e-06	9.28367e-07	0	0	0	1.3337e-05	1.41102e-05	1.04809e-05	0	0	1.08569e-06	0	0	0	1.94983e-06	1.11322e-06	3.90051e-06	0	0	1.91026e-05	1.62409e-05	2.01897e-05	0	0	0	3.75213e-06	1.79677e-06	3.03841e-06	0	0	0	1.57864e-05	1.92289e-05
s__Lactobacillus_paracasei	6.59593e-06	4.7564e-06	9.15107e-06	1.37703e-05	1.89185e-05	1.33708e-05	2.13852e-05	1.62034e-05	1.74464e-05	2.09959e-05	2.25069e-05	1.93798e-05	4.73882e-06	3.80212e-06	7.57968e-06	0	0.00035534	4.16605e-05	8.08398e-06	1.15338e-05	7.569e-06	0.00186507	0.00240817	0.00199494	3.73031e-06	6.34996e-06	0.000277393	1.58897e-05	1.43115e-05	4.24977e-06	0.000239138	0.00031801	0.000382097	1.14881e-05	5.28852e-06	0.00273299	0.00320455	0.00345196	7.62109e-06	1.76375e-05	1.79171e-05	0.000589695	0.000472438	0.000463834	6.00088e-06	7.76808e-06	7.23159e-06	0.00307613	0.00345703
s__Lactobacillus_paracollinoides	0	0	0	0	0	0	0	0	0	0	0	0	0	0	0	0	1.68777e-06	0	0	0	0	6.48012e-06	4.9113e-06	4.05395e-06	0	0	1.76424e-06	0	0	0	1.88694e-07	1.20599e-06	2.29442e-07	0	0	7.11666e-06	5.57286e-06	8.46148e-06	0	0	0	1.91969e-06	1.12298e-06	5.2087e-07	0	0	0	7.44302e-06	7.73119e-06
s__Lactobacillus_paraplantarum	0	0	5.38298e-07	0	5.20693e-07	0	0	0	4.67316e-07	0	0	3.75092e-07	0	0	4.7373e-07	0	0	0	0	0	0	1.71799e-05	1.37205e-05	1.12719e-05	0	0	2.17137e-06	0	2.90099e-07	0	2.26432e-06	7.23593e-06	7.64806e-07	0	0	1.33906e-05	2.14953e-05	1.25316e-05	0	0	0	1.13436e-06	1.79677e-06	1.73623e-06	0	0	0	1.74071e-05	2.19381e-05
s__Lactobacillus_plantarum	8.79457e-06	1.00616e-05	8.61277e-06	1.95962e-05	2.34312e-05	2.85047e-05	4.65442e-05	3.42634e-05	2.80389e-05	3.91288e-05	2.59794e-05	2.92572e-05	1.18471e-06	1.68983e-06	2.70026e-05	0	6.62124e-06	3.48137e-07	0	3.14559e-06	5.67675e-07	0.00197734	0.000932211	0.00101645	0	0	0.00024238	5.12572e-07	5.80197e-07	0	9.05729e-06	0.00173041	9.40711e-06	9.84691e-07	4.80775e-07	0.000247772	0.00185329	0.000721207	3.32875e-06	1.48007e-06	2.03315e-06	1.40487e-05	1.01068e-05	9.46247e-06	1.50022e-06	0	0	0.00132804	0.00167384
s__Lactobacillus_rhamnosus	5.49661e-07	5.48815e-07	1.79433e-06	7.94442e-07	2.25633e-06	4.11408e-06	9.43463e-07	5.06355e-07	1.55772e-06	9.54361e-07	2.18639e-06	1.6254e-06	1.31634e-06	0	4.7373e-07	0	3.51835e-05	3.48137e-06	1.23637e-06	1.4979e-06	2.17609e-06	0.000243607	0.000290936	0.000234536	1.45068e-06	0	3.02635e-05	1.02514e-06	1.64389e-06	0	3.02539e-05	3.77567e-05	4.71885e-05	9.84691e-07	4.80775e-07	0.000359298	0.000399654	0.0004182	3.32875e-06	8.63373e-07	1.27072e-06	6.73637e-05	5.48015e-05	5.47781e-05	9.37638e-07	1.79263e-06	3.44361e-07	0.000378154	0.000419136
s__Lactobacillus_rogosae	4.72708e-05	3.98806e-05	5.41887e-05	2.88647e-05	4.80773e-05	4.07e-05	3.89965e-05	5.95811e-05	5.15605e-05	3.46751e-05	4.35992e-05	3.91346e-05	1.14522e-05	8.87162e-06	1.15274e-05	2.42885e-05	1.41513e-05	2.49499e-05	7.60845e-06	3.81965e-06	6.90672e-06	4.14426e-06	2.57258e-06	2.17529e-06	2.25891e-05	7.87395e-06	1.47925e-05	3.75886e-06	5.60857e-06	0	1.7863e-05	1.99452e-05	1.33841e-05	1.80527e-06	6.41033e-06	1.68553e-06	1.19418e-06	2.14215e-07	4.46754e-06	8.14038e-06	1.39779e-06	7.94054e-06	3.70584e-06	6.33725e-06	3.0942e-06	2.191e-06	3.32883e-06	1.50061e-06	4.6255e-07
s__Lactobacillus_ruminis	9.16101e-07	1.82938e-06	8.97164e-07	1.32407e-06	2.60346e-06	1.46932e-06	7.86219e-07	4.38841e-06	1.55772e-06	0	0	1.87546e-06	1.31634e-06	5.28073e-07	1.5791e-06	3.03606e-06	4.02468e-06	4.75788e-06	1.42659e-06	3.74475e-07	9.46125e-07	0	3.89786e-07	0	0	6.34996e-07	0	0	0	0	8.11382e-06	5.28779e-06	3.97699e-06	8.20576e-07	0	4.68201e-07	3.98062e-07	0	4.37994e-07	6.16695e-07	0	5.41004e-06	5.8395e-06	7.63942e-06	1.40646e-06	0	0	6.00244e-07	6.60786e-07
s__Lactobacillus_salivarius	4.5805e-06	1.82938e-06	1.79433e-06	1.9861e-06	4.33911e-06	2.93863e-06	3.14488e-06	4.21963e-06	3.8943e-06	0	1.92917e-06	2.50061e-06	1.97451e-06	1.05615e-06	8.05341e-06	1.26502e-06	2.59657e-06	1.16046e-06	2.85317e-06	1.4979e-06	1.89225e-06	1.94404e-05	1.4578e-05	2.09619e-05	1.0362e-06	3.17498e-06	1.23497e-05	2.56286e-06	1.45049e-06	0	1.57245e-06	4.63842e-07	2.29442e-06	8.20576e-07	0	1.79789e-05	1.76739e-05	1.00145e-05	1.31398e-06	6.16695e-07	3.17679e-06	8.72587e-07	1.68447e-06	8.68116e-07	9.37638e-07	0	0	1.63867e-05	1.26871e-05
s__Lactobacillus_saniviri	0	0	0	0	0	0	0	0	0	0	0	0	0	0	0	0	1.03863e-06	0	0	0	0	6.02802e-06	6.23657e-06	2.9663e-06	0	0	1.08569e-06	0	0	0	1.32085e-06	0	1.60609e-06	0	0	3.55833e-06	6.68743e-06	8.83635e-06	0	0	0	3.49035e-07	1.90907e-06	1.12855e-06	0	0	0	7.32298e-06	7.53296e-06
s__Lactobacillus_siliginis	0	0	0	0	0	0	0	0	0	3.1812e-06	0	0	0	0	0	0	1.29828e-06	0	0	0	0	3.08936e-06	5.14517e-06	2.47192e-06	0	0	6.78555e-07	0	0	0	6.28979e-07	0	0	0	0	4.77565e-06	4.85635e-06	5.46247e-06	0	0	0	2.18147e-06	1.68447e-06	4.34058e-07	0	0	0	6.12249e-06	6.40962e-06
s__Lactobacillus_sp._FMNP02	0	0	0	0	1.21495e-06	0	0	0	0	0	0	0	0	0	0	0	1.29828e-06	0	0	0	0	1.58236e-06	5.69087e-06	2.37304e-06	0	0	9.49976e-07	0	0	0	1.88694e-07	9.27683e-07	1.07073e-06	0	0	6.83574e-06	7.80201e-06	6.74776e-06	0	0	0	8.72587e-07	1.57217e-06	2.08348e-06	0	0	0	5.88239e-06	6.67394e-06
s__Lactobacillus_sp._HMSC056D05	5.49661e-07	0	1.25603e-06	9.26849e-07	5.20693e-07	0	1.10071e-06	1.1815e-06	4.67316e-07	9.54361e-07	0	3.75092e-07	0	3.16844e-07	1.10537e-06	0	6.10193e-06	1.5086e-06	2.85317e-07	2.24685e-07	2.83838e-07	4.26482e-05	5.56614e-05	5.46788e-05	3.10859e-07	0	5.97128e-06	0	2.90099e-07	4.24977e-06	9.87496e-06	1.15033e-05	1.28487e-05	1.14881e-06	0	6.8732e-05	8.45483e-05	9.1309e-05	2.62796e-07	1.23339e-06	0	1.40487e-05	1.42619e-05	1.0157e-05	0	0	0	8.93163e-05	9.75981e-05
s__Lactobacillus_sp._HMSC061B07	0	0	0	0	0	0	0	0	0	0	0	0	0	0	0	0	1.29828e-06	0	0	0	0	3.61681e-06	4.20968e-06	3.36181e-06	0	0	4.07133e-07	5.12572e-07	0	0	6.28979e-07	9.27683e-07	1.07073e-06	0	0	7.58486e-06	1.32156e-05	9.80032e-06	6.13191e-07	0	0	2.09421e-06	1.12298e-06	1.21536e-06	0	0	0	9.96405e-06	1.32157e-05
s__Lactobacillus_sp._HMSC068F07	0	0	0	0	0	0	4.71731e-07	0	0	0	0	0	0	0	0	0	3.89485e-07	0	2.85317e-07	0	0	3.39076e-06	3.50807e-06	7.218e-06	0	0	9.49976e-07	0	0	0	8.8057e-07	1.94813e-06	1.30017e-06	0	0	3.73625e-05	1.91866e-05	3.42743e-05	0	0	0	6.10811e-07	3.36894e-07	1.82304e-06	0	0	3.44361e-07	3.94961e-05	2.86781e-05
s__Lactobacillus_sp._HMSC073D04	0	0	0	0	0	0	0	0	0	0	0	0	0	0	0	0	5.19313e-07	0	0	0	0	1.0549e-06	8.57528e-07	1.38427e-06	0	0	2.4428e-06	0	0	0	0	3.71073e-07	5.35364e-07	0	0	3.27741e-06	5.09519e-06	4.17718e-06	0	0	0	3.49035e-07	0	6.07681e-07	0	0	0	3.18129e-06	3.50216e-06
s__Lactobacillus_sp._HMSC25A02	0	0	0	0	1.21495e-06	0	6.28975e-07	6.7514e-07	0	1.27248e-06	0	5.00123e-07	0	0	0	0	8.69849e-06	4.64183e-07	0	2.9958e-07	0	2.8181e-05	4.64624e-05	3.86608e-05	0	0	6.2427e-06	0	0	0	3.08199e-06	5.19503e-06	5.43012e-06	1.14881e-06	0	4.78502e-05	5.41364e-05	5.47318e-05	0	4.93356e-07	5.08286e-07	7.41699e-06	8.75925e-06	5.2087e-06	0	0	8.0351e-07	5.07806e-05	5.68276e-05
s__Lactobacillus_zeae	5.49661e-07	0	0	9.26849e-07	5.20693e-07	1.46932e-06	1.10071e-06	1.1815e-06	1.0904e-06	0	2.18639e-06	8.75215e-07	0	3.16844e-07	4.7373e-07	0	1.51899e-05	1.16046e-06	9.51057e-07	2.24685e-07	0	7.7008e-05	8.66883e-05	7.72227e-05	0	0	1.68282e-05	5.12572e-07	0	0	6.28979e-06	1.29876e-05	1.40724e-05	0	4.80775e-07	9.75732e-05	0.000106601	0.000124834	6.13191e-07	1.60341e-06	2.54143e-06	1.86734e-05	1.68447e-05	1.4758e-05	0	0	8.0351e-07	9.74196e-05	0.000110946
s__Lactococcus_lactis	0.000294801	0.000316849	0.000310777	0.000310494	0.000400586	0.000419489	0.000544063	0.000579101	0.00050252	0.000608564	0.000420173	0.000436357	0.000152169	5.3441e-05	3.94775e-06	6.74679e-07	2.07725e-06	4.64183e-07	1.52169e-05	0.000117136	8.01368e-05	0.000102627	1.06022e-05	4.63732e-05	2.5905e-06	2.51458e-05	1.45211e-05	5.75789e-05	3.57788e-06	2.26654e-05	1.00637e-06	7.42147e-07	9.17767e-07	6.56461e-07	1.28207e-06	7.4725e-05	2.78643e-05	1.38704e-05	0.000120711	0.000102618	8.5265e-05	0	1.34758e-06	1.04174e-06	1.04078e-05	1.81255e-05	3.32883e-06	4.36978e-05	2.14755e-05
s__Lactococcus_piscium	0	1.64645e-06	0	5.29628e-07	0	0	0	0	0	1.27248e-06	5.14445e-07	2.12552e-06	5.26536e-07	0	1.42119e-06	0	5.19313e-07	0	8.55951e-07	9.73636e-07	3.7845e-07	1.28095e-06	1.71506e-06	4.74608e-06	0	0	2.30709e-06	1.53772e-06	0	0	0	8.34915e-07	9.94247e-07	0	0	2.80921e-06	3.10488e-06	2.78479e-06	0	0	0	3.49035e-07	0	3.47246e-07	0	0	1.03308e-06	5.22212e-06	3.43609e-06
s__Lactonifactor_longoviformis	0.000525659	0.00050363	0.000516946	0.000921155	0.000887434	0.00091171	0.000958558	0.000975071	0.000979961	0.0010113	0.00105705	0.00103988	0.00080402	0.000891281	0.000938302	0.000751424	0.000535801	0.00114166	0.000710249	0.000725284	0.000621983	2.50163e-05	1.56694e-05	2.51147e-05	0.000550014	0.000443608	5.23844e-05	0.00136788	0.00125903	0.00131318	0.000867173	0.00174423	0.00120044	0.000873421	0.00112405	1.84471e-05	1.21011e-05	7.44396e-06	0.00167927	0.0026085	0.00286788	0.000318582	0.000591025	0.000246285	0.00148494	0.00118613	0.00112468	9.12371e-06	6.93825e-06
s__Lelliottia_amnigena	0	1.28057e-06	3.58865e-07	0	6.94257e-07	0	0	3.3757e-07	3.11544e-07	6.3624e-07	1.67194e-06	2.50061e-07	0.000496918	0.000481497	0.000306346	0	2.59657e-07	0	0.000494359	0.000536398	0.000500406	1.50701e-07	5.457e-07	3.95507e-07	0.000283607	0.000471675	0	0.000450209	0.000739171	0.000585051	0	0	0	0.000506952	0.000695841	0	0	3.74876e-07	0.000716558	0.00050051	0.000535226	0	0	1.73623e-07	0.000697977	0.00071048	0.000769648	1.20049e-07	0
s__Leuconostoc_citreum	6.04627e-06	2.01232e-06	6.99788e-06	1.61536e-05	2.69025e-05	2.27744e-05	4.43427e-05	2.80183e-05	3.70737e-05	4.58093e-05	1.852e-05	2.76318e-05	0	0	0	0	0	0	0	0	0	0	0	0	0	0	0	0	0	0	0	0	0	0	0	0	0	0	0	0	0	0	0	0	0	0	0	0	0
s__Libanicoccus_massiliensis	9.16101e-07	0	8.97164e-07	1.32407e-06	8.67821e-07	0	1.57244e-06	8.43925e-07	7.78859e-07	7.953e-06	1.28611e-06	1.25031e-06	5.39699e-06	1.05615e-06	3.1582e-06	6.83113e-06	9.86695e-06	2.58782e-05	4.75528e-07	7.48951e-07	9.46125e-07	1.0323e-05	4.3656e-06	7.02025e-06	1.0362e-06	6.47696e-06	3.36563e-05	1.70857e-06	4.83498e-07	0	5.7237e-06	4.73118e-06	4.66531e-06	0	1.60258e-06	1.4046e-06	3.98062e-07	2.67768e-07	0	1.23339e-06	1.27072e-06	1.19544e-05	6.85018e-06	1.23273e-05	0	9.95907e-07	1.72181e-06	3.00122e-07	0
s__Mageeibacillus_indolicus	0	1.09763e-06	0	0	0	8.81589e-07	1.72968e-06	0	0	0	0	7.50184e-07	0	0	0	9.27684e-07	2.20708e-06	6.96275e-07	1.04616e-06	0	0	2.10981e-06	4.67743e-07	3.26293e-06	0	1.39699e-06	5.29273e-06	0	5.80197e-07	0	2.07563e-06	2.59751e-06	5.5066e-06	5.4158e-06	9.61549e-07	1.03941e-05	5.73209e-06	2.40991e-06	5.25592e-07	7.40034e-07	7.6243e-07	2.87954e-06	3.70584e-06	5.81638e-06	1.59398e-06	1.19509e-06	6.88723e-07	4.6819e-06	1.8502e-06
s__Mailhella_massiliensis	3.53615e-05	3.53071e-05	4.18078e-05	6.14368e-05	5.86647e-05	5.55401e-05	7.4848e-05	5.60366e-05	5.21836e-05	6.26697e-05	6.31481e-05	6.83918e-05	1.25052e-05	6.44249e-06	1.07379e-05	0	0	0	3.38576e-05	2.66626e-05	3.51959e-05	0	0	0	9.32578e-07	4.48307e-05	0	3.588e-06	2.70759e-06	4.24977e-06	1.88694e-07	0	0	3.52848e-05	3.15709e-05	0	0	0	4.55513e-06	5.6736e-06	5.08286e-06	0	0	0	2.76603e-05	2.80846e-05	3.66171e-05	0	0
s__Marvinbryantia_formatexigens	7.54867e-05	7.37242e-05	6.6749e-05	0.000115194	0.000101709	0.000104321	0.000132714	0.000126926	0.000117608	0.000119613	0.000119866	0.000119904	2.02716e-05	1.83769e-05	3.44244e-05	4.51192e-05	5.75139e-05	4.95516e-05	1.86407e-05	8.83762e-06	1.40973e-05	1.80841e-05	1.23172e-05	2.04675e-05	3.09823e-05	1.63829e-05	4.51917e-05	4.44229e-06	2.51419e-06	0	3.45938e-06	2.0409e-06	2.21794e-06	4.75934e-06	5.7693e-06	0	5.57286e-07	1.17818e-06	4.46754e-06	3.82351e-06	3.93922e-06	6.36989e-06	8.31006e-06	5.81638e-06	4.59442e-06	2.58936e-06	6.88723e-06	5.4022e-07	1.32157e-06
s__Massilioclostridium_coli	0.000120559	0.000106653	0.000100123	0.000270772	0.000291067	0.000297389	0.00026983	0.000267355	0.000329146	0.000336571	0.000358696	0.000336583	2.06665e-05	9.82216e-06	1.80017e-05	3.3734e-07	1.42811e-06	6.26647e-06	2.20645e-05	1.68514e-05	1.28673e-05	1.0549e-06	5.457e-07	0	7.77149e-06	9.14394e-06	2.4428e-06	6.15086e-06	5.22177e-06	0	0	9.01708e-05	1.91201e-06	1.23086e-05	4.00646e-06	0	0	0	5.95671e-06	5.30358e-06	4.06629e-06	6.10811e-07	0	3.47246e-07	7.68863e-06	6.37381e-06	2.86968e-06	0	0
s__Massiliomicrobiota_timonensis	5.86305e-06	7.50048e-06	7.35674e-06	5.42868e-06	7.98395e-06	7.49351e-06	3.61661e-06	7.76411e-06	5.76356e-06	5.72616e-06	6.55917e-06	6.37656e-06	1.18471e-06	5.28073e-07	2.84238e-06	0	0	2.08882e-06	2.18743e-06	2.39664e-06	2.64915e-06	2.41121e-06	1.0914e-06	8.89891e-07	0	0	3.79991e-06	3.07543e-06	0	7.08295e-06	3.14489e-07	0	2.82978e-06	2.95407e-06	8.01291e-07	7.30394e-06	5.09519e-06	4.17718e-06	7.88389e-07	0	2.28729e-06	3.57761e-06	7.18708e-06	7.20536e-06	5.15701e-06	9.95907e-07	1.03308e-06	9.12371e-06	2.44491e-06
s__Mediterranea_massiliensis	5.27674e-05	5.3601e-05	4.61142e-05	1.28435e-05	1.71829e-05	2.80639e-05	1.11643e-05	1.16462e-05	1.62003e-05	6.3624e-06	9.51722e-06	9.25227e-06	7.9112e-05	9.08285e-05	7.2007e-05	1.15539e-05	1.03863e-06	8.00716e-06	6.92369e-05	6.17884e-05	6.23497e-05	6.02802e-07	2.33871e-07	2.9663e-07	0.000101029	6.00706e-05	2.4428e-06	2.25532e-05	1.30544e-05	1.13327e-05	3.14489e-07	0	3.82403e-07	1.50986e-05	7.6924e-06	0	0	0	2.00601e-05	2.45445e-05	2.3e-05	0	3.36894e-07	0	1.34082e-05	1.01583e-05	8.14989e-06	0	0
s__Megasphaera_sp._MJR8396C	2.19864e-05	4.62834e-05	1.41752e-05	9.26849e-06	5.72762e-06	7.9343e-06	6.44699e-06	6.92019e-06	1.16829e-05	7.953e-06	7.97389e-06	8.75215e-06	1.57961e-05	2.21791e-06	7.8955e-06	1.01202e-05	9.73712e-06	1.10244e-05	5.51613e-06	6.51587e-06	5.10908e-06	4.67172e-06	6.78227e-06	5.33934e-06	6.83891e-06	1.20649e-05	5.0213e-06	2.05029e-06	1.16039e-06	1.69991e-05	5.47211e-06	5.00949e-06	6.04196e-06	6.56461e-07	6.41033e-07	3.74561e-07	0	6.42644e-07	3.59155e-06	2.09676e-06	3.68508e-06	9.42394e-06	9.32074e-06	6.51087e-06	2.71915e-06	2.39018e-06	1.37745e-06	4.80195e-07	0
s__Merdibacter_massiliensis	0.000122208	0.000134643	0.000164719	0.000133334	0.000147356	0.000130769	0.000139318	0.000150894	0.000151254	0.000166059	0.00017221	0.000164915	7.50313e-06	8.55478e-06	1.21591e-05	4.13241e-06	3.11588e-06	6.56819e-05	1.92113e-05	1.24326e-05	1.14481e-05	6.02802e-07	3.11828e-07	0	1.63719e-05	1.58749e-05	4.34275e-06	1.52063e-05	1.2861e-05	1.69991e-05	2.76751e-06	2.96859e-06	2.44738e-06	1.13239e-05	1.04168e-05	0	0	0	1.16506e-05	1.94876e-05	1.28342e-05	0	8.98385e-07	1.38899e-06	6.09464e-06	1.05566e-05	1.06752e-05	0	0
s__Merdimonas_faecis	1.86885e-05	1.75621e-05	1.39958e-05	1.78749e-05	2.44726e-05	2.02765e-05	1.83975e-05	1.72161e-05	1.82253e-05	2.86308e-05	1.92917e-05	1.57539e-05	3.94902e-06	2.21791e-06	5.68476e-06	3.03606e-06	2.72639e-06	3.48137e-06	1.7119e-06	2.02217e-06	1.70303e-06	1.58236e-06	2.33871e-07	2.9663e-07	1.24344e-06	3.80998e-07	4.07133e-06	1.53772e-06	1.16039e-06	0	1.88694e-07	5.5661e-07	2.29442e-07	1.96938e-06	0	0	0	0	5.25592e-07	3.70017e-06	2.6685e-06	2.61776e-07	6.73788e-07	1.30217e-06	8.43874e-07	1.79263e-06	6.88723e-07	0	0
s__Monoglobus_pectinilyticus	5.67983e-06	5.67109e-06	9.8688e-06	7.81201e-06	1.6315e-05	1.38116e-05	8.64841e-06	1.3334e-05	6.0751e-06	1.24067e-05	1.81342e-05	8.37705e-06	2.63268e-05	1.98555e-05	4.64256e-05	6.74679e-07	5.19313e-07	2.32092e-06	1.72141e-05	1.61773e-05	1.56111e-05	3.01401e-07	9.35485e-07	0	2.79773e-06	6.98496e-06	5.42844e-07	4.49355e-05	9.47655e-06	2.26654e-05	2.51591e-07	0	3.05922e-07	1.34574e-05	6.41033e-07	0	0	0	1.99725e-05	2.9108e-05	2.69392e-05	3.49035e-07	4.49192e-07	0	4.03184e-06	6.17463e-06	7.69074e-06	0	0
s__Mordavella_sp._Marseille-P3756	0.000233056	0.000256297	0.00026556	0.000354851	0.000383056	0.000319135	0.000343735	0.000363563	0.000364506	0.000404649	0.000390335	0.000376842	0.000233914	0.000236154	0.000276185	0.00137238	0.00117196	0.000959351	0.00019839	0.000207759	0.000226124	0.000113101	9.91615e-05	9.67014e-05	0.000121442	0.000140588	0.000186738	0.000142666	6.7593e-05	0.000101994	0.00136476	0.00193042	0.00181106	0.000122922	6.827e-05	0.000223519	7.56317e-05	6.50677e-05	9.60958e-05	0.000122846	0.000119701	0.00162694	0.00216219	0.00199189	0.000168962	0.000104969	8.55164e-05	0.000227793	9.11884e-05
s__Morganella_morganii	0	5.48815e-07	0	0	0	0	0	0	0	0	0	0	6.45006e-06	7.07618e-06	2.84238e-06	0	0	0	5.13571e-06	7.71419e-06	6.8121e-06	0	0	0	4.24841e-06	9.52494e-06	0	8.37201e-06	8.41286e-06	0	0	0	0	5.4158e-06	1.15386e-05	0	0	1.60661e-07	1.03366e-05	6.29029e-06	7.49722e-06	0	0	0	1.3502e-05	7.76808e-06	1.06752e-05	0	0
s__Murdochiella_vaginalis	2.19864e-06	1.20739e-05	1.0766e-06	8.73886e-06	5.20693e-06	3.52636e-06	5.66078e-06	4.05084e-06	8.41168e-06	7.63488e-06	4.63e-06	8.25202e-06	1.10573e-05	8.23794e-06	2.25811e-05	0	0	0	6.27697e-06	8.08867e-06	9.65048e-06	0	0	0	6.21719e-07	3.80998e-06	0	2.1528e-05	2.90099e-06	1.69991e-05	0	0	0	4.92346e-06	1.9231e-06	0	0	0	7.35829e-06	9.62044e-06	1.29613e-05	5.23552e-07	0	0	5.62583e-07	3.58527e-06	4.13234e-06	0	0
s__Negativibacillus_massiliensis	2.23529e-05	2.6892e-05	2.24291e-05	3.17777e-05	1.80507e-05	3.46758e-05	3.49081e-05	3.02125e-05	2.78832e-05	2.51315e-05	2.58508e-05	3.98848e-05	2.4089e-05	3.29517e-05	3.61614e-05	3.6264e-06	0	3.71347e-06	2.48226e-05	2.73367e-05	2.80999e-05	5.27452e-07	0	3.95507e-07	2.60086e-05	1.68909e-05	3.39277e-06	3.60509e-05	3.46184e-05	1.98322e-05	2.51591e-07	1.29876e-06	1.60609e-06	4.16853e-05	2.69234e-05	0	0	3.74876e-07	3.98574e-05	4.02085e-05	2.77016e-05	1.57066e-06	4.49192e-07	3.47246e-07	3.29111e-05	2.70887e-05	3.29439e-05	0	0
s__Neglecta_timonensis	2.14368e-05	1.82938e-05	2.4044e-05	5.68026e-05	5.12014e-05	6.90578e-05	6.87155e-05	7.27463e-05	7.80417e-05	6.29878e-05	6.26336e-05	8.93969e-05	8.60886e-05	8.20625e-05	0.000127433	1.18069e-06	0	3.48137e-07	2.66296e-06	2.47154e-06	1.60841e-06	4.52102e-07	0	2.9663e-07	5.82343e-05	1.77799e-06	0	0.000126093	9.5249e-05	0.000130326	0	0	2.29442e-07	6.89284e-06	4.02248e-05	0	0	0	7.97148e-05	7.14133e-05	4.16795e-05	0	0	0	2.86917e-05	3.10723e-05	3.35178e-05	0	0
s__Neisseria_sp._HMSC063B05	0	0	0	1.19166e-06	1.56208e-06	0	1.41519e-06	0	0	0	1.1575e-06	0	5.52863e-06	5.28073e-07	3.00029e-06	4.21675e-07	2.98605e-06	1.04441e-06	4.75528e-07	6.74055e-07	0	1.75566e-05	1.66828e-05	2.07641e-05	5.18099e-07	1.14299e-06	2.08995e-05	2.392e-06	1.83729e-06	0	3.83677e-06	2.13367e-06	1.75905e-06	0	8.01291e-07	1.26414e-05	1.59225e-05	1.92258e-05	1.22638e-06	2.34344e-06	4.19336e-06	1.65792e-06	0	1.99667e-06	0	0	0	2.37697e-05	7.4008e-06
s__Odoribacter_splanchnicus	0.00470839	0.00427363	0.00420967	0.00282464	0.00337652	0.00280992	0.00235394	0.00281584	0.00327277	0.0029477	0.00228298	0.00198086	0.00178285	0.00149561	0.00254156	2.10837e-06	1.8176e-06	2.90115e-06	0.00260371	0.00250591	0.0023093	5.72662e-06	4.67743e-06	4.35058e-06	0.00032174	0.0011402	3.66419e-06	0.0002392	2.23376e-05	1.98322e-05	0	0	0	0.000504982	5.72122e-05	4.68201e-07	0	5.8909e-07	0.000135077	0.000178595	5.6801e-05	0	0	0	0.000350676	0.000234038	0.000112032	1.20049e-07	0
s__Olsenella_provencensis	7.32881e-07	2.19526e-06	0	1.58888e-06	2.08277e-06	1.17545e-06	0	2.02542e-06	1.24617e-06	1.27248e-06	2.44361e-06	2.00049e-06	0	4.22458e-07	6.3164e-07	3.28906e-06	1.55794e-06	5.45415e-06	3.80423e-07	8.98741e-07	7.569e-07	9.04203e-07	1.24731e-06	2.27416e-06	1.65792e-06	5.07997e-07	6.37841e-06	6.83429e-07	0	0	5.66081e-06	6.86486e-06	3.28866e-06	6.56461e-07	0	1.12368e-06	0	0	3.50395e-07	4.93356e-07	0	7.50425e-06	6.51329e-06	1.05042e-05	0	0	0	0	0
s__Oribacterium_asaccharolyticum	1.61234e-05	3.07337e-05	2.51206e-05	2.54221e-05	2.9853e-05	3.35004e-05	3.39647e-05	4.11835e-05	3.17775e-05	5.21717e-05	2.46933e-05	3.55087e-05	0	0	1.26328e-06	3.40713e-05	2.07725e-06	1.71748e-05	1.14127e-06	8.98741e-07	7.569e-07	3.01401e-07	0	0	1.24344e-06	2.53998e-06	1.62853e-06	0	3.86798e-07	0	2.76751e-06	3.33966e-06	2.7533e-06	6.56461e-07	0	1.12368e-06	0	0	3.50395e-07	9.86712e-07	0	1.74517e-06	2.24596e-06	1.38899e-06	7.5011e-07	7.96726e-07	0	0	2.64314e-07
s__Oscillibacter_sp._1-3	2.56508e-06	2.92702e-06	2.87092e-06	5.95831e-06	2.77703e-06	4.11408e-06	2.98763e-06	7.59533e-06	5.45201e-06	2.86308e-06	6.30195e-06	3.87595e-06	6.84496e-06	7.18179e-06	3.78984e-06	0	0	2.32092e-07	1.38854e-05	6.66566e-06	6.43365e-06	0	0	0	1.40923e-05	7.11196e-06	2.71422e-07	1.00806e-05	7.92936e-06	1.27493e-05	3.14489e-07	0	0	6.56461e-06	3.04491e-06	0	0	0	8.05908e-06	1.33206e-05	6.60772e-06	0	0	0	2.62539e-06	9.36153e-06	4.36191e-06	0	0
s__Oscillibacter_sp._KLE_1728	8.61135e-06	7.50048e-06	6.81844e-06	6.48794e-06	8.50465e-06	5.5834e-06	7.39046e-06	4.38841e-06	8.10014e-06	7.31676e-06	1.35042e-05	5.12626e-06	8.81947e-06	3.69651e-06	5.52685e-06	0	0	0	3.3287e-06	1.27322e-06	1.13535e-06	0	0	0	1.23308e-05	1.90499e-06	0	3.41715e-06	2.80429e-06	1.27493e-05	0	0	0	4.26699e-06	2.40387e-06	0	0	0	3.59155e-06	7.52368e-06	4.82872e-06	0	0	0	0	3.38609e-06	5.05063e-06	0	0
s__Oscillibacter_sp._KLE_1745	6.96237e-06	9.5128e-06	8.7922e-06	8.47404e-06	1.00667e-05	7.19964e-06	8.17668e-06	5.90748e-06	6.38665e-06	1.11342e-05	9.00278e-06	9.87742e-06	7.63477e-06	1.04558e-05	1.01062e-05	0	0	0	4.9455e-06	1.27322e-06	1.89225e-06	0	0	2.9663e-07	2.11384e-05	3.30198e-06	0	7.00515e-06	3.09438e-06	4.24977e-06	0	2.78305e-07	0	4.92346e-07	5.12826e-06	0	0	1.60661e-07	5.86911e-06	9.99046e-06	5.97236e-06	0	0	0	1.40646e-06	5.17872e-06	5.62457e-06	0	0
s__Paenibacillus_sp._VT-16-81	0	0	5.38298e-07	0	6.94257e-07	1.46932e-07	1.57244e-07	1.68785e-07	9.34631e-07	0	0	1.25031e-07	0.00012084	0.000109628	8.33765e-05	2.53005e-07	0	0	0.000116029	0.000125824	0.00011855	0	0	0	7.23266e-05	0.000110616	1.35711e-07	0.000105761	0.00018779	0.000143075	0	0	0	0.000120789	0.000172278	0	0	2.14215e-07	0.000182293	0.000111252	0.000132154	0	0	0	0.000190153	0.000198584	0.000213734	0	0
s__Pantoea_sesami	0	0	0	0	0	0	0	0	0	0	0	0	8.29294e-06	8.34355e-06	7.10595e-06	0	0	0	7.51335e-06	8.38825e-06	1.1732e-05	0	0	0	7.14977e-06	1.24459e-05	0	1.0764e-05	1.75026e-05	5.66636e-06	0	0	0	9.68279e-06	1.26604e-05	0	0	0	1.69066e-05	9.25043e-06	1.32154e-05	0	0	0	1.65962e-05	9.75989e-06	1.96286e-05	0	0
s__Parabacteroides_distasonis	0.000382747	0.000371182	0.000350791	0.000553461	0.000548463	0.000560544	0.000457108	0.000495553	0.000522459	0.00050931	0.000497725	0.000487995	0.00140743	0.00177506	0.00159584	1.18069e-06	1.03863e-06	1.85673e-06	0.00108925	0.00111691	0.00117111	1.65771e-06	2.02689e-06	1.77978e-06	0.0015315	0.00130898	2.4428e-06	0.00177316	0.00128736	0.00111202	0	0	1.52961e-07	0.00208689	0.00146316	1.87281e-07	4.77674e-07	3.21322e-07	0.00137451	0.0017429	0.00158839	0	2.24596e-07	5.2087e-07	0.00157926	0.00116063	0.0011031	1.20049e-07	0
s__Parabacteroides_gordonii	1.20925e-05	8.96399e-06	7.89504e-06	1.03277e-05	9.1989e-06	7.64044e-06	5.81802e-06	7.42654e-06	7.32128e-06	6.04428e-06	4.37278e-06	4.00098e-06	6.84496e-06	6.23126e-06	7.8955e-06	0	0	0	2.09232e-06	3.44517e-06	5.48753e-06	7.53503e-08	2.33871e-07	0	1.12946e-05	3.55598e-06	0	3.24629e-06	3.38448e-06	4.24977e-06	0	0	0	4.59522e-06	2.08336e-06	0	0	0	3.85434e-06	6.04361e-06	3.558e-06	0	0	0	2.62539e-06	7.96726e-07	2.75489e-06	0	0
s__Parabacteroides_merdae	0.000498542	0.000486982	0.000455759	0.000271567	0.00026833	0.000243906	0.000258037	0.000241869	0.000277741	0.000281854	0.000254521	0.000207426	0.000525483	0.000484771	0.000470414	9.69852e-06	6.49141e-06	1.16046e-05	0.000406482	0.000302876	0.000372868	6.63082e-06	4.52151e-06	9.59104e-06	0.000351789	0.00021501	5.69986e-06	9.19212e-05	3.87765e-05	3.68313e-05	0	0	0	5.44862e-05	2.94875e-05	0	0	0	3.61783e-05	8.89274e-05	5.5022e-05	0	0	0	2.77541e-05	3.02756e-05	2.05469e-05	0	0
s__Parabacteroides_sp._2_1_7	6.04627e-06	3.47583e-06	2.69149e-06	6.35553e-06	4.68623e-06	3.67329e-06	6.28975e-06	6.41383e-06	5.29624e-06	1.27248e-06	3.72972e-06	3.37583e-06	1.30318e-05	1.83769e-05	1.51594e-05	0	0	0	1.31246e-05	7.04013e-06	8.70435e-06	0	0	1.97753e-07	1.4714e-05	9.90594e-06	0	7.51772e-06	1.07336e-05	1.55825e-05	0	0	0	6.89284e-06	7.6924e-06	0	0	0	8.40948e-06	1.13472e-05	8.25965e-06	0	0	0	3.3755e-06	3.78445e-06	4.13234e-06	0	0
s__Parabacteroides_sp._20_3	5.31339e-06	5.30522e-06	5.56241e-06	8.73886e-06	7.81039e-06	3.23249e-06	4.56007e-06	9.28318e-06	6.69819e-06	6.04428e-06	3.60111e-06	3.50086e-06	1.27685e-05	1.4786e-05	1.08958e-05	1.6867e-07	0	0	8.08398e-06	8.16356e-06	8.04207e-06	3.76751e-07	0	2.9663e-07	1.18127e-05	9.90594e-06	0	1.41812e-05	8.21946e-06	1.27493e-05	0	0	0	1.75603e-05	1.52245e-05	0	0	0	8.75987e-06	9.99046e-06	1.16906e-05	0	0	0	1.02203e-05	7.5689e-06	8.72382e-06	0	0
s__Parabacteroides_sp._CT06	3.29796e-06	2.01232e-06	5.02412e-06	7.5472e-06	5.38049e-06	4.11408e-06	4.40283e-06	6.24505e-06	6.0751e-06	3.49932e-06	5.27306e-06	3.50086e-06	9.21438e-06	8.97724e-06	1.13695e-05	0	0	2.32092e-07	8.08398e-06	7.48951e-06	6.24443e-06	0	0	0	9.74026e-06	6.98496e-06	0	1.53772e-05	7.63926e-06	5.66636e-06	0	0	0	1.36216e-05	9.13472e-06	0	0	0	7.70869e-06	1.31973e-05	1.00387e-05	0	0	0	1.16267e-05	8.76399e-06	5.73936e-06	0	0
s__Parabacteroides_sp._D13	5.77144e-05	6.32967e-05	5.23944e-05	8.60645e-05	6.75165e-05	8.47795e-05	6.08533e-05	7.62908e-05	7.72628e-05	7.18952e-05	6.61061e-05	6.114e-05	0.000162305	0.000222213	0.000196124	4.80709e-06	9.08798e-07	4.64183e-07	0.000137998	0.000152337	0.000154124	4.52102e-07	1.55914e-07	3.95507e-07	0.000195738	0.000155828	8.14265e-07	0.000235954	0.000163712	0.000201156	1.25796e-07	0	0	0.000287694	0.000195195	0	0	1.07107e-07	0.000183695	0.00022275	0.00019658	0	0	0	0.000208249	0.000154764	0.000138319	0	0
s__Parabacteroides_sp._D26	0.000875243	0.000918534	0.000844769	0.00152056	0.00142566	0.00148607	0.00122226	0.00130859	0.00131783	0.00134756	0.0012946	0.0012423	0.00350554	0.00450626	0.00404029	2.27704e-06	1.94742e-06	0	0.00270813	0.0029105	0.00307831	2.03446e-06	2.10484e-06	4.74608e-06	0.00381445	0.00339266	9.49976e-06	0.00486174	0.00333207	0.00294367	5.03183e-07	7.42147e-07	7.64806e-07	0.00589699	0.00411303	1.12368e-06	9.55348e-07	2.1957e-06	0.00369386	0.00468935	0.00417837	3.49035e-07	2.24596e-07	0	0.00438224	0.00333529	0.00300731	0	2.64314e-07
s__Parabacteroides_sp._Marseille-P3668	2.93152e-06	2.92702e-06	3.22979e-06	3.97221e-07	1.38851e-06	3.08556e-06	1.25795e-06	1.68785e-06	2.02503e-06	3.1812e-06	6.43056e-07	2.00049e-06	3.42248e-06	3.27405e-06	7.10595e-06	4.21675e-07	0	5.80229e-07	3.99444e-06	2.54643e-06	5.67675e-06	0	0	0	3.52307e-06	5.71496e-06	0	4.10058e-06	0	0	0	0	0	3.44642e-06	8.01291e-07	0	0	0	1.83957e-06	9.86712e-07	1.65193e-06	0	0	0	1.21893e-06	5.97544e-07	0	0	0
s__Parabacteroides_sp._Marseille-P3763	2.38186e-06	2.92702e-06	1.43546e-06	3.17777e-06	1.38851e-06	3.08556e-06	2.98763e-06	1.85664e-06	6.69819e-06	2.54496e-06	3.4725e-06	2.37558e-06	3.15921e-06	4.85827e-06	5.52685e-06	0	0	3.48137e-07	5.61124e-06	3.22049e-06	3.0276e-06	0	0	0	3.62669e-06	3.42898e-06	0	1.36686e-06	2.90099e-06	0	0	0	0	1.80527e-06	1.76284e-06	0	0	0	1.13878e-06	1.97342e-06	2.41436e-06	0	0	0	3.00044e-06	2.191e-06	1.83659e-06	0	0
s__Parabacteroides_sp._SN4	6.41271e-05	6.2565e-05	7.35674e-05	4.05165e-05	3.40186e-05	3.55574e-05	1.94982e-05	2.36299e-05	2.58581e-05	1.97235e-05	2.26356e-05	1.87546e-05	0.000297624	0.000329729	0.000244603	0	2.59657e-07	0	0.000128107	0.000107325	0.000140878	3.01401e-07	1.55914e-07	5.9326e-07	0.000347334	0.000140334	0	0.00015736	0.000151915	0.000218155	0	0	0	7.48365e-05	6.66674e-05	0	0	2.14215e-07	0.000152159	0.00021128	0.000200138	0	0	0	7.16355e-05	5.85594e-05	6.26738e-05	0	0
s__Parabacteroides_timonensis	5.13017e-06	4.57346e-06	8.61277e-06	2.78055e-06	2.4299e-06	1.17545e-06	4.40283e-06	3.03813e-06	2.80389e-06	2.86308e-06	6.43056e-07	1.87546e-06	3.29085e-06	1.58422e-06	2.68447e-06	0	0	0	3.51891e-06	2.39664e-06	1.89225e-06	0	1.55914e-07	2.9663e-07	4.14479e-06	1.39699e-06	0	3.07543e-06	2.03069e-06	2.83318e-06	0	0	0	4.75934e-06	2.40387e-06	0	0	0	1.22638e-06	2.46678e-06	3.558e-06	0	0	0	2.62539e-06	2.78854e-06	1.95138e-06	0	0
s__Paraprevotella_clara	1.15429e-05	9.32986e-06	1.00482e-05	2.02583e-05	2.10013e-05	1.70441e-05	1.85548e-05	2.07606e-05	2.27427e-05	1.8451e-05	3.81975e-05	2.78818e-05	6.5817e-07	9.50531e-07	1.89492e-06	0	0	0	2.47275e-06	2.39664e-06	1.79764e-06	0	3.89786e-07	0	1.45068e-06	2.66698e-06	0	2.05029e-06	2.03069e-06	2.83318e-06	0	0	0	1.29651e-05	1.15386e-05	0	0	0	1.66438e-06	1.97342e-06	1.14364e-06	0	0	0	5.25077e-06	8.36562e-06	1.01013e-05	0	0
s__Paraprevotella_xylaniphila	1.09932e-05	6.58579e-06	1.11248e-05	1.16518e-05	9.02534e-06	9.10975e-06	4.08834e-06	9.11439e-06	4.36161e-06	8.27112e-06	3.60111e-06	5.50135e-06	4.73882e-06	3.27405e-06	6.15849e-06	0	0	3.48137e-07	4.9455e-06	5.84181e-06	4.44679e-06	0	0	0	9.9475e-06	5.58797e-06	0	3.588e-06	2.70759e-06	0	0	0	0	5.90815e-06	2.56413e-06	0	0	0	4.99313e-06	8.26371e-06	3.93922e-06	0	0	0	2.15657e-06	2.58936e-06	2.06617e-06	0	0
s__Parasutterella_excrementihominis	0.00106524	0.000920729	0.000922284	0.00156624	0.00160425	0.00144037	0.00132714	0.00132581	0.00172253	0.00167045	0.00170577	0.00139334	0.000242733	0.000305121	0.000226443	3.87941e-06	4.1545e-06	4.52579e-06	0.000610293	0.000937986	0.00106855	3.76751e-06	2.80646e-06	4.2517e-06	0.000359664	0.000490598	3.39277e-06	0.000937323	0.000787521	0.00103553	5.8495e-06	9.27683e-06	1.25428e-05	0.00193836	0.00305564	1.03004e-06	2.86604e-06	5.35536e-06	0.000964287	0.00119762	0.000869424	9.59846e-07	8.75925e-06	2.17029e-06	0.00359725	0.00312556	0.00250351	6.84278e-06	6.60786e-06
s__Pediococcus_acidilactici	0	0	0	0	0	7.34658e-07	0	8.43925e-07	0	1.5906e-06	6.43056e-07	6.25153e-07	0	0	0	0	7.14055e-06	0	0	0	0	4.38538e-05	5.51157e-05	4.65709e-05	0	0	4.74988e-06	8.54287e-07	0	0	4.40285e-06	6.02994e-06	6.11845e-06	0	0	5.25322e-05	7.06161e-05	7.33149e-05	4.37994e-07	0	6.35358e-07	9.59846e-06	9.54534e-06	9.98334e-06	4.68819e-07	0	0	7.88721e-05	7.22239e-05
s__Pediococcus_damnosus	0	0	0	0	3.12416e-06	1.32238e-06	0	8.43925e-07	7.78859e-07	0	0	6.25153e-07	1.18471e-06	0	0	0	6.49141e-07	0	0	0	0	8.13783e-06	1.35645e-05	9.7888e-06	0	0	1.89995e-06	0	0	0	3.0191e-06	1.7626e-06	2.82978e-06	8.20576e-07	0	2.24737e-05	1.98235e-05	1.58519e-05	0	1.23339e-06	1.14364e-06	3.22857e-06	2.69515e-06	1.64942e-06	0	0	0	2.28693e-05	2.24006e-05
s__Pediococcus_pentosaceus	1.94213e-05	2.54285e-05	2.60177e-05	3.68091e-05	7.25498e-05	5.1573e-05	9.37173e-05	0.000109879	8.67649e-05	5.66254e-05	4.43708e-05	7.31429e-05	0	0	0	0	0	0	0	0	0	0	0	0	0	0	0	0	0	0	0	0	0	0	0	0	0	0	0	0	0	0	0	0	0	0	0	0	0
s__Peptococcus_niger	0	1.82938e-06	0	0	0	0	0	8.43925e-07	7.78859e-07	0	1.28611e-06	0	3.94902e-06	1.58422e-06	0	0	0	0	0	0.000449895	0	0	0	0	0	7.74695e-06	0	0.00013344	2.60122e-05	0.000409394	0	0	0	0	4.39108e-05	0	0	2.67768e-07	1.5067e-05	4.87189e-05	0.000173961	0	0	0	1.40646e-06	4.34216e-05	4.41931e-05	0	0
s__Peptoniphilus_harei	9.16101e-07	0	8.97164e-07	0	8.67821e-07	0	7.86219e-07	1.85664e-06	7.78859e-07	0	6.43056e-07	6.25153e-07	0.000270771	0.00011512	1.73701e-06	0	6.49141e-07	0	7.59894e-05	0.000114065	3.3209e-05	0	0	0	0	0	0	7.65441e-05	3.65524e-05	3.82479e-05	0	0	0	4.69369e-05	5.80135e-05	0	0	0	5.58004e-05	0.000114582	0.000187304	0	0	0	6.13215e-05	2.35034e-05	3.47805e-05	0	0
s__Peptoniphilus_lacrimalis	3.29796e-06	1.09763e-06	0	0	1.04139e-06	8.81589e-07	4.71731e-06	1.01271e-06	0	1.90872e-06	7.71667e-07	0	1.27685e-05	1.1512e-05	0.000155226	0	0	0	7.78916e-05	9.59406e-05	6.43365e-05	0	0	0	1.38851e-05	8.48355e-05	0	5.50161e-05	1.29577e-05	0.000162908	0	5.5661e-07	0	7.46724e-05	6.02571e-05	0	0	3.21322e-07	4.41498e-05	3.44116e-05	8.79335e-05	1.0471e-06	0	0	0.000126956	0.000100387	4.17825e-05	0	0
s__Peptoniphilus_sp._DNF00840	0	0	0	0	0	0	0	0	0	0	0	0	5.92353e-06	2.42914e-06	0	0	0	0	1.6168e-06	1.27322e-06	1.04074e-06	0	0	0	0	0	0	1.02514e-06	2.22409e-06	0	3.77387e-07	0	0	0	2.72439e-06	0	0	0	5.25592e-07	5.55026e-06	2.92265e-06	0	0	5.2087e-07	1.59398e-06	0	1.26266e-06	3.60146e-07	0
s__Peptoniphilus_sp._HMSC075B08	0	0	0	0	0	0	0	0	0	0	0	0	3.42248e-06	0	0	0	0	0	1.04616e-06	8.23846e-07	0	0	0	0	0	0	0	0	4.44818e-05	0	0	0	0	8.20576e-07	0	0	0	0	0	1.35673e-06	6.35358e-07	0	0	0	0	0	0	0	0
s__Peptoniphilus_urinimassiliensis	0	0	0	6.62035e-07	0	7.34658e-07	0	0	1.71349e-06	0	2.05778e-06	0	0	0	0	0	0	0	0	2.39664e-06	0	3.76751e-07	0	0	1.50249e-05	0	6.78555e-07	1.87943e-06	2.18541e-05	3.1165e-05	0	4.63842e-07	0	0	0	1.03004e-06	8.75735e-07	1.17818e-06	1.92717e-06	4.68688e-06	3.43093e-06	0	0	0	0	0	0	6.60268e-07	3.30393e-07
s__Peptostreptococcus_anaerobius	5.49661e-06	4.57346e-06	3.58865e-06	2.64814e-06	4.33911e-06	2.93863e-06	7.86219e-06	9.28318e-06	3.11544e-06	3.1812e-06	2.57222e-06	6.25153e-07	1.38216e-05	1.4258e-05	0.000105642	0	0	0	5.26885e-05	0.00076745	0.000162544	1.50701e-06	1.55914e-06	4.94384e-07	5.0152e-05	0.00016421	6.10699e-06	3.41715e-06	1.93399e-06	0	0	4.63842e-07	0	0	0	0	0	2.67768e-07	0	0	1.90607e-05	0	0	0	4.68819e-07	0	0	3.00122e-07	0
s__Phascolarctobacterium_succinatutens	8.79457e-06	7.1346e-06	1.47135e-05	1.46972e-05	1.16288e-05	1.13137e-05	2.04417e-05	1.87351e-05	1.27733e-05	2.13141e-05	2.22497e-05	2.0505e-05	4.47555e-06	2.00668e-06	7.8955e-07	4.89143e-06	1.29828e-06	7.77507e-06	5.51613e-06	1.04853e-06	2.2707e-06	7.53503e-07	0	0	1.45068e-06	1.26999e-06	6.78555e-07	0	1.35379e-06	0	1.19506e-06	0	1.83553e-06	0	0	0	0	0	8.75987e-07	1.23339e-06	0	0	5.6149e-07	1.64942e-06	9.37638e-07	9.95907e-07	5.73936e-07	0	0
s__Phocea_massiliensis	0.000136682	0.000114337	0.000118784	0.000363457	0.000331681	0.00039407	0.000332099	0.000355799	0.000344723	0.000374746	0.000401653	0.000362589	0.000504816	0.000563031	0.000835186	1.43369e-06	1.03863e-06	9.28367e-07	0.0001399	6.27621e-05	0.000100762	2.56191e-06	1.6371e-06	1.2854e-06	0.000553744	9.63924e-05	1.08569e-06	0.00110425	0.00192152	0.00302867	1.06926e-06	1.94813e-06	1.91201e-06	7.5493e-06	0.000147758	7.49122e-07	6.36898e-07	3.15967e-06	0.000812478	0.00152755	0.00161	1.13436e-06	4.49192e-07	1.12855e-06	3.81619e-05	4.84011e-05	7.35786e-05	2.28093e-06	2.51099e-06
s__Phoenicibacter_massiliensis	3.38957e-05	4.02465e-05	2.92475e-05	4.14434e-05	4.0614e-05	3.65859e-05	2.56307e-05	3.24067e-05	2.99082e-05	3.62657e-05	4.11556e-05	3.46335e-05	4.73882e-06	3.80212e-06	2.21074e-06	1.44213e-05	1.84356e-05	2.97077e-05	6.6574e-07	6.89034e-06	1.32458e-06	2.10981e-06	1.0914e-06	1.38427e-06	2.90135e-06	8.88995e-07	4.88559e-06	7.34686e-06	1.35379e-06	0	1.87436e-05	1.51212e-05	1.9579e-05	0	2.24362e-06	1.31096e-06	0	0	1.83957e-06	1.72675e-06	3.558e-06	1.36124e-05	9.54534e-06	1.05042e-05	2.62539e-06	1.39427e-06	8.0351e-07	1.68068e-06	0
s__Porphyromonas_gingivalis	4.03084e-06	3.10995e-06	4.66525e-06	7.5472e-06	1.21495e-05	5.1426e-06	8.96289e-06	7.25776e-06	7.47705e-06	4.13556e-06	7.84528e-06	3.75092e-06	5.26536e-07	4.54143e-06	7.57968e-06	0	0	0	7.41824e-06	6.81545e-06	7.00133e-06	0	0	0	4.14479e-07	1.65099e-06	0	6.83429e-07	0	0	0	0	0	4.26699e-06	0	0	0	0	2.27757e-06	0	5.08286e-07	0	0	0	3.65679e-06	2.58936e-06	1.03308e-06	0	0
s__Porphyromonas_somerae	0	0	0	0	0	1.32238e-06	0	0	0	0	0	0	0	9.50531e-07	0	0	0	0	0	2.9958e-07	0	0	0	0	0	0	0	0	8.02606e-06	5.66636e-06	0	0	0	6.40049e-06	1.44232e-06	0	0	0	3.85434e-06	0	5.12098e-05	0	0	0	0	7.96726e-07	1.03308e-06	0	0
s__Porphyromonas_uenonis	0	0	1.61489e-06	6.62035e-07	0	7.34658e-07	0	0	0	0	0	0	0	0	0	0	0	0	2.18743e-06	0	3.72773e-05	0	3.89786e-07	0	9.32578e-07	2.15899e-05	0	0	2.70759e-06	0	0	0	0	4.59522e-06	2.88465e-06	0	0	0	4.81793e-06	1.72675e-06	0	0	0	0	3.99434e-05	4.2824e-05	7.67926e-05	0	0
s__Prevotella_albensis	2.89488e-05	3.16484e-05	2.35057e-05	7.01757e-06	7.11613e-06	3.37942e-06	4.71731e-06	3.88206e-06	1.71349e-06	1.27248e-06	1.92917e-06	1.37534e-06	1.05307e-06	4.22458e-07	1.26328e-06	3.5758e-05	4.41416e-06	1.31132e-05	1.42659e-06	5.9916e-07	7.569e-07	3.01401e-07	3.11828e-07	1.08764e-06	4.14479e-07	1.01599e-06	4.61417e-06	0	0	0	0	3.71073e-07	0	0	0	0	0	0	0	4.93356e-07	0	0	4.49192e-07	0	3.75055e-07	0	0	0	0
s__Prevotella_bergensis	1.64898e-05	1.29886e-05	1.84816e-05	1.05926e-05	1.05874e-05	1.13137e-05	1.21078e-05	1.08022e-05	8.56745e-06	1.01798e-05	9.90306e-06	1.08777e-05	2.89595e-06	3.06282e-06	9.15878e-06	1.38309e-05	4.1545e-06	5.91834e-06	3.3287e-06	5.31755e-06	3.59528e-06	2.26051e-07	2.33871e-07	2.9663e-07	6.00995e-06	2.41299e-06	2.98564e-06	1.58897e-05	1.89531e-05	1.84157e-05	0	0	0	1.26369e-05	9.61549e-07	0	0	0	6.21951e-06	1.54174e-05	8.5138e-06	0	0	0	2.71915e-06	3.1869e-06	1.49223e-06	0	0
s__Prevotella_bivia	0.000222063	0.000232881	0.000223932	5.58757e-05	5.5367e-05	3.54105e-05	1.41519e-05	1.65409e-05	2.10292e-05	7.953e-06	5.27306e-06	1.12528e-05	1.05307e-06	1.26737e-06	2.52656e-06	0.000284799	3.98573e-05	0.000133453	1.52169e-06	8.98741e-07	1.5138e-06	7.38432e-06	5.76883e-06	4.44945e-06	4.14479e-07	5.07997e-07	3.55563e-05	1.36686e-06	2.41749e-06	5.66636e-06	1.25796e-06	2.69028e-06	6.11845e-07	2.62584e-06	0	0	0	0	7.0079e-07	0	5.08286e-07	6.9807e-07	4.49192e-07	3.47246e-07	7.5011e-07	0	4.59149e-07	0	0
s__Prevotella_buccalis	0.000219498	0.000203245	0.000188584	5.45517e-05	4.56474e-05	4.34917e-05	1.98127e-05	2.07606e-05	2.02503e-05	5.40804e-06	4.75861e-06	3.37583e-06	0	0	0	0.000274932	3.75204e-05	0.000121964	6.6574e-07	5.24265e-07	6.62288e-07	5.50057e-06	2.57258e-06	2.9663e-06	0	3.80998e-07	3.78633e-05	0	0	0	2.07563e-06	1.85537e-06	5.35364e-07	0	0	0	0	0	0	0	3.81215e-07	6.10811e-07	3.36894e-07	2.60435e-07	0	0	3.44361e-07	0	0
s__Prevotella_copri	0.174494	0.168859	0.166129	0.0451301	0.0437925	0.0375364	0.015361	0.0142777	0.0141446	0.00441042	0.00384444	0.00367715	1.6191e-05	1.96443e-05	2.84238e-06	0.237623	0.0316945	0.1065	0.000152645	0.000392375	0.000552348	0.00701074	0.00289314	0.00486098	5.95814e-05	0.000279017	0.0373106	5.12572e-07	2.90099e-07	0	0.00147357	0.00140915	0.000799069	4.43111e-06	7.21162e-06	1.34842e-05	4.77674e-06	2.24925e-06	0	3.70017e-07	3.81215e-07	0.000930963	0.0011195	0.000309744	1.46271e-05	8.96317e-06	6.88723e-07	1.11645e-05	3.46252e-05
s__Prevotella_disiens	6.22949e-06	9.69574e-06	3.40922e-06	5.56109e-06	7.2897e-06	9.55055e-06	4.24558e-06	3.20692e-06	8.25591e-06	7.31676e-06	5.40167e-06	7.12675e-06	1.44797e-06	1.58422e-06	3.00029e-06	0	0	0	1.80701e-06	3.44517e-06	3.21683e-06	6.02802e-07	0	0	3.10859e-06	2.41299e-06	0	1.11057e-05	8.79966e-06	5.66636e-06	0	0	0	9.35456e-06	3.68594e-06	0	0	0	2.62796e-06	8.88041e-06	5.33701e-06	0	0	0	1.40646e-06	1.59345e-06	4.59149e-07	0	0
s__Prevotella_lascolaii	0.000362776	0.000336607	0.000307727	0.000100762	0.000101882	9.75625e-05	4.74876e-05	4.2365e-05	4.53296e-05	2.16322e-05	1.76197e-05	2.60064e-05	4.08065e-06	3.27405e-06	3.1582e-06	0.000504998	6.43948e-05	0.00019635	7.60845e-06	5.9916e-06	7.85284e-06	1.39398e-05	5.76883e-06	1.01843e-05	1.76154e-06	6.09596e-06	7.53196e-05	1.87943e-06	1.93399e-06	0	3.0191e-06	4.26734e-06	6.88325e-07	9.35456e-06	4.96801e-06	2.80921e-07	0	0	1.75197e-06	4.19353e-06	2.54143e-06	7.85329e-07	3.48124e-06	5.2087e-07	4.78195e-06	6.17463e-06	6.88723e-06	8.40342e-07	0
s__Prevotella_melaninogenica	2.38186e-05	2.63431e-05	3.0683e-05	7.6796e-06	5.38049e-06	3.52636e-06	1.57244e-06	1.68785e-06	2.64812e-06	2.22684e-06	1.28611e-06	8.75215e-07	0	3.16844e-07	4.7373e-07	4.65529e-05	3.50536e-06	1.83352e-05	2.85317e-07	1.27322e-06	2.83838e-07	1.58236e-06	0	3.06518e-06	7.25339e-07	0	8.82121e-06	0	0	0	0	2.78305e-07	0	4.92346e-07	0	0	0	0	0	0	0	6.10811e-07	0	0	2.81291e-07	0	0	0	0
s__Prevotella_sp._Marseille-P4119	0.00115007	0.00113038	0.00110979	0.000300034	0.000322309	0.000248167	0.00013067	0.000126082	0.000123683	5.43986e-05	3.25386e-05	3.70091e-05	2.25094e-05	2.70373e-05	2.33707e-05	0.00148505	0.000224084	0.000708228	2.95779e-05	2.62882e-05	2.99922e-05	5.44782e-05	1.90995e-05	3.54967e-05	2.30036e-05	2.08279e-05	0.000266808	1.4352e-05	7.92936e-06	1.13327e-05	7.10746e-06	1.17816e-05	4.66531e-06	2.93766e-05	1.47438e-05	0	0	0	1.34026e-05	1.43073e-05	1.37237e-05	8.0278e-06	4.15503e-06	2.51754e-06	1.7065e-05	1.3146e-05	9.06819e-06	1.80073e-07	3.30393e-07
s__Prevotella_stercorea	9.76564e-05	9.69574e-05	9.04341e-05	1.57564e-05	2.23898e-05	1.60155e-05	1.3523e-05	6.07626e-06	1.29291e-05	2.22684e-06	2.18639e-06	1.6254e-06	3.94902e-07	0	4.7373e-07	0.00012043	2.23305e-05	5.0712e-05	0	7.48951e-07	2.83838e-07	6.48012e-06	2.57258e-06	2.66967e-06	3.10859e-07	0	2.33423e-05	5.12572e-07	2.90099e-07	0	1.88694e-07	6.49378e-07	7.64806e-07	4.92346e-07	0	0	0	0	0	3.70017e-07	8.89501e-07	2.61776e-07	0	0	0	0	0	0	0
s__Prevotella_timonensis	2.56508e-06	1.28057e-06	1.79433e-06	8.47404e-06	7.63683e-06	4.99567e-06	5.81802e-06	3.3757e-06	5.29624e-06	5.40804e-06	9.51722e-06	5.87644e-06	0	3.16844e-07	2.21074e-06	0	0	0	1.33148e-06	7.48951e-07	2.83838e-06	0	0	0	7.25339e-07	8.88995e-07	0	4.10058e-06	2.61089e-06	4.24977e-06	0	0	0	4.92346e-06	1.60258e-06	0	0	0	8.75987e-07	3.70017e-06	0	0	0	0	0	5.97544e-07	3.09925e-06	0	0
s__Prevotellamassilia_timonensis	0.000281609	0.00025648	0.000303241	6.71303e-05	8.20959e-05	5.70094e-05	2.21714e-05	3.32506e-05	1.99388e-05	9.86173e-06	5.27306e-06	6.62663e-06	1.18471e-06	2.00668e-06	2.52656e-06	0.000389037	5.56963e-05	0.000180915	2.09232e-06	2.32175e-06	3.59528e-06	1.2056e-05	3.66398e-06	8.70115e-06	1.34706e-06	0	6.20199e-05	5.12572e-07	0	0	3.33359e-06	2.0409e-06	2.3709e-06	1.47704e-06	0	2.80921e-07	0	0	5.25592e-07	7.40034e-07	0	7.85329e-07	2.47056e-06	5.2087e-07	8.43874e-07	0	6.88723e-07	0	0
s__Propionibacterium_freudenreichii	2.93152e-06	5.67109e-06	2.87092e-06	5.6935e-06	5.38049e-06	6.90578e-06	6.13251e-06	9.95832e-06	7.32128e-06	1.27248e-06	8.61695e-06	6.37656e-06	0	1.68983e-06	0	0	0	0	0	0	3.7845e-07	0	0	0	0	0	0	0	3.86798e-07	0	0	0	0	1.31292e-06	0	0	0	0	5.16832e-06	1.48007e-06	5.08286e-07	0	0	0	7.5011e-07	2.39018e-06	2.29574e-06	0	0
s__Propionimicrobium_lymphophilum	9.16101e-07	0	2.51206e-06	1.19166e-06	1.56208e-06	1.32238e-06	7.86219e-07	1.51907e-06	0	4.45368e-06	6.43056e-07	6.25153e-07	0	1.4786e-06	7.8955e-07	5.81911e-06	4.80365e-06	1.23009e-05	1.33148e-06	6.74055e-07	0	4.52102e-06	1.0914e-06	5.43822e-06	0	1.14299e-06	1.24854e-05	1.53772e-06	0	1.27493e-05	1.68566e-05	1.41008e-05	1.23899e-05	0	0	2.62193e-06	0	0	7.88389e-07	1.11005e-06	0	1.57066e-05	1.60586e-05	2.08348e-05	0	9.95907e-07	6.88723e-06	5.4022e-07	0
s__Proteus_mirabilis	0	0	0	0	0	0	0	0	0	0	0	0	5.66026e-06	4.85827e-06	5.21103e-06	0	0	0	9.22525e-06	7.11503e-06	4.35218e-06	0	0	0	3.93755e-06	5.58797e-06	0	5.29658e-06	8.21946e-06	2.83318e-05	0	0	0	1.13239e-05	1.18591e-05	0	0	0	1.14754e-05	5.6736e-06	9.4033e-06	0	0	0	1.33145e-05	1.39427e-05	1.36597e-05	0	0
s__Provencibacterium_massiliense	0.000122574	0.000133911	0.000120579	0.00013201	0.000121321	0.000126949	0.000128625	0.000117306	0.000111844	0.000118023	0.000158835	0.000145661	8.75366e-05	8.56534e-05	0.000148435	3.3734e-06	3.89485e-07	8.47135e-06	6.17236e-05	6.37357e-05	4.5414e-05	2.26051e-07	0	2.9663e-07	4.18624e-05	4.16557e-05	3.12135e-06	0.00016351	7.23312e-05	0.000126076	2.26432e-06	3.33966e-06	1.75905e-06	4.5624e-05	2.66029e-05	0	0	0	9.19787e-05	0.000121242	9.72098e-05	6.10811e-07	1.12298e-06	1.4758e-06	2.29721e-05	5.33806e-05	4.14382e-05	0	0
s__Pseudoflavonifractor_capillosus	0.000310925	0.000349961	0.000288887	0.000514533	0.000426794	0.000461806	0.000373297	0.000369808	0.000467783	0.000444096	0.00060936	0.00049087	0.000190869	0.000173947	0.000187439	1.28189e-05	8.95815e-06	7.601e-05	0.000132292	8.73276e-05	0.000117698	5.87732e-06	2.41667e-06	4.2517e-06	0.000243507	0.000145922	1.0314e-05	0.000775521	0.000553411	0.000998695	4.02546e-06	9.51803e-05	0.000348063	0.000164772	0.000141508	8.42763e-07	1.35341e-06	7.49751e-07	0.000340409	0.000893961	0.000435856	7.24247e-06	2.32457e-05	8.07348e-06	8.14807e-05	0.000154565	0.000147387	1.86076e-06	4.6255e-07
s__Pseudoflavonifractor_sp._Marseille-P3106	9.30759e-05	7.50048e-05	7.59e-05	0.000101291	9.54603e-05	0.000100795	0.000126896	0.00011528	0.000110442	0.000122158	0.000108805	0.000112653	5.26536e-05	5.97779e-05	6.47431e-05	3.06979e-05	3.16781e-05	2.59943e-05	6.24844e-05	4.11923e-05	5.26046e-05	8.06248e-06	7.0941e-06	1.22607e-05	4.75615e-05	3.26388e-05	2.33423e-05	4.784e-05	3.08471e-05	2.26654e-05	1.40891e-05	1.20599e-05	1.26958e-05	2.34685e-05	1.20194e-05	1.21732e-06	7.96123e-07	1.60661e-07	2.882e-05	4.89656e-05	3.10055e-05	1.47467e-05	2.01014e-05	1.52788e-05	1.36895e-05	2.46985e-05	2.08913e-05	2.16088e-06	6.60786e-07
s__Rhodococcus_opacus	0	0	0	0	0	0	0	0	0	0	0	0	5.13372e-06	3.16844e-06	2.52656e-06	0	0	0	4.37486e-06	5.76692e-06	4.06834e-06	0	0	0	1.96878e-06	4.44497e-06	0	8.03029e-06	8.70296e-06	4.24977e-06	0	0	0	5.4158e-06	9.29498e-06	0	0	0	8.14668e-06	4.93356e-06	6.09944e-06	0	0	0	8.25121e-06	7.36971e-06	1.10196e-05	0	0
s__Rikenella_microfusus	3.73769e-05	2.21356e-05	2.70943e-05	5.74646e-05	5.10279e-05	4.81935e-05	5.28339e-05	5.46863e-05	7.86648e-05	7.79394e-05	5.81322e-05	7.30179e-05	1.44797e-06	1.16176e-06	2.36865e-06	0	0	0	7.51335e-06	6.21629e-06	3.87911e-06	0	0	0	1.13982e-06	5.71496e-06	0	5.12572e-06	4.35148e-06	1.13327e-05	0	0	0	2.78996e-05	2.22759e-05	0	0	0	4.64273e-06	6.53697e-06	2.41436e-06	0	0	0	1.51897e-05	1.65321e-05	1.81364e-05	0	0
s__Roseburia_faecis	0.000199344	0.000190805	0.000200247	0.000122079	0.000123925	0.000135912	0.000145922	0.000142286	0.000141908	0.000122476	0.000134141	0.000132908	3.22503e-05	1.93275e-05	2.93713e-05	0.000101455	7.47811e-05	0.000103745	1.44561e-05	1.39305e-05	1.75979e-05	3.05169e-05	1.62151e-05	2.22473e-05	5.88561e-05	5.06727e-05	3.58277e-05	1.29852e-05	5.99537e-06	1.55825e-05	7.03827e-05	9.67574e-05	8.79527e-05	9.19045e-06	7.21162e-06	8.98947e-06	4.06023e-06	4.49851e-06	9.63586e-06	2.1461e-05	2.42707e-05	6.16047e-05	7.70365e-05	7.19668e-05	8.15745e-06	6.17463e-06	7.1168e-06	9.6039e-06	4.09687e-06
s__Roseburia_hominis	0.00259678	0.00296818	0.0027699	0.00267277	0.0024476	0.00254074	0.00243272	0.0025922	0.00271947	0.00293752	0.00307201	0.0028622	0.00017968	0.000192113	0.000201335	0.00281476	0.000384162	0.00106275	0.000127156	0.000104778	0.000151002	7.36172e-05	3.38334e-05	5.458e-05	0.000174185	8.94075e-05	0.00015851	5.58703e-05	2.53353e-05	2.83318e-05	0.000142715	0.000292035	0.000207568	3.1346e-05	3.02888e-05	4.77565e-06	2.94566e-06	1.07107e-06	3.38131e-05	6.00661e-05	4.57458e-05	6.87599e-05	0.000122966	5.52122e-05	2.21282e-05	2.13124e-05	2.81229e-05	2.52102e-06	1.51981e-06
s__Roseburia_intestinalis	0.000959891	0.00102043	0.00100195	0.00108719	0.0011122	0.0010604	0.00110259	0.00112934	0.00115676	0.00129443	0.0012375	0.00122643	0.00015954	0.000155042	0.000174175	0.00069998	0.000443623	0.000781337	0.000155688	0.000106051	0.000126308	9.73525e-05	5.56614e-05	6.53575e-05	0.000321118	0.000185546	0.000144668	0.000115329	5.65692e-05	0.000107661	0.000707349	0.000770719	0.000663316	6.48255e-05	5.09621e-05	6.84511e-05	2.47594e-05	2.29745e-05	6.7013e-05	0.000128766	0.000115381	0.000520935	0.00064257	0.000517484	6.19778e-05	5.1588e-05	4.01755e-05	5.27614e-05	2.82156e-05
s__Roseburia_inulinivorans	0.0164783	0.0198589	0.0184841	0.0182718	0.0194994	0.0198156	0.0197338	0.0220588	0.0235929	0.0267437	0.0234368	0.0229731	0.000427415	0.000347261	0.000440253	0.0251283	0.000935802	0.0148532	0.000392786	0.000221465	0.000327832	0.000470186	0.000351976	0.00042339	0.000956411	0.00048374	0.00068819	0.00024108	0.000136443	0.000259236	0.00112065	0.00205408	0.00140961	0.000130964	0.000129328	0.000102068	3.16857e-05	2.36172e-05	0.000141297	0.000289353	0.00022174	0.000628176	0.00105313	0.00058511	9.64829e-05	0.000107757	9.16002e-05	5.33617e-05	2.37222e-05
s__Rothia_mucilaginosa	0.000187984	0.000179829	0.000165975	0.000502087	0.000381494	0.000393336	0.000431791	0.000368458	0.000356406	0.000413556	0.000536051	0.00057089	0	0	0	0	0	0	0	3.74475e-07	4.73063e-07	0	0	0	0	6.34996e-07	0	0	0	0	0	0	0	0	0	0	0	0	0	0	0	0	0	0	0	0	0	0	0
s__Rothia_sp._HMSC061D12	2.54676e-05	1.09763e-05	1.00482e-05	2.38332e-05	1.68357e-05	2.45376e-05	2.83039e-05	1.72161e-05	1.94715e-05	2.19503e-05	2.14781e-05	2.42559e-05	0	0	0	0	0	0	0	0	0	0	0	0	0	0	0	0	0	0	0	0	0	0	0	0	0	0	0	0	0	0	0	0	0	0	0	0	0
s__Rothia_sp._HMSC064F07	2.19864e-05	1.13422e-05	1.2022e-05	3.16453e-05	2.41254e-05	2.46845e-05	3.69523e-05	3.30819e-05	2.38331e-05	3.49932e-05	3.26672e-05	5.02623e-05	0	0	0	0	0	0	0	0	0	0	0	0	0	0	0	0	0	0	0	0	0	0	0	0	0	0	0	0	0	0	0	0	0	0	0	0	0
s__Rothia_sp._HMSC065C03	1.26422e-05	7.68342e-06	3.40922e-06	1.84046e-05	1.28438e-05	1.4987e-05	1.96555e-05	1.01271e-05	1.07483e-05	1.46335e-05	1.42758e-05	1.67541e-05	0	0	0	0	0	0	0	0	0	0	0	0	0	0	0	0	0	0	0	0	0	0	0	0	0	0	0	0	0	0	0	0	0	0	0	0	0
s__Rothia_sp._HMSC065C12	1.39247e-05	1.73792e-05	1.11248e-05	3.27045e-05	1.97863e-05	2.71823e-05	2.98763e-05	2.71744e-05	2.6637e-05	2.57677e-05	2.62367e-05	3.97598e-05	0	0	0	0	0	0	0	0	0	0	0	0	0	0	0	0	0	0	0	0	0	0	0	0	0	0	0	0	0	0	0	0	0	0	0	0	0
s__Rothia_sp._HMSC072B04	1.22758e-05	1.22569e-05	1.38163e-05	3.68091e-05	2.9853e-05	2.32152e-05	3.08198e-05	2.6668e-05	3.13101e-05	3.65838e-05	2.82944e-05	4.12601e-05	0	0	0	0	0	0	0	0	0	0	0	0	0	0	0	0	4.83498e-07	0	0	0	0	0	0	0	0	0	0	6.16695e-07	0	0	0	0	0	0	5.73936e-07	0	0
s__Rothia_sp._HMSC073B08	1.22758e-05	8.78105e-06	8.61277e-06	2.66138e-05	1.90921e-05	1.61625e-05	2.86184e-05	1.70473e-05	1.94715e-05	1.97235e-05	2.46933e-05	3.53837e-05	0	0	0	0	0	0	0	0	0	0	0	0	0	0	0	0	0	0	0	0	0	0	8.01291e-07	0	0	0	0	0	0	0	0	0	0	0	0	0	0
s__Ruminiclostridium Clostridium_leptum	0.000143645	0.000142692	0.000124526	0.000236744	0.000239866	0.000238764	0.000247502	0.000223978	0.000258581	0.000302214	0.000290404	0.000278318	2.77748e-05	2.46082e-05	3.28453e-05	5.14443e-06	6.23176e-06	2.55301e-06	4.44144e-05	3.57249e-05	3.96427e-05	4.52102e-07	4.67743e-07	2.9663e-07	4.2795e-05	5.52447e-05	1.30282e-05	2.6312e-05	3.80029e-05	3.68313e-05	8.17672e-07	2.96859e-06	9.94247e-07	2.78996e-05	3.38145e-05	9.36403e-07	0	0	4.56389e-05	6.15462e-05	4.14253e-05	2.61776e-07	0	1.38899e-06	2.87855e-05	2.60928e-05	2.5368e-05	0	1.98236e-07
s__Ruminiclostridium Clostridium_methylpentosum	7.34713e-05	5.50645e-05	5.81362e-05	0.000109501	0.000102924	0.000112109	0.000129569	0.00011528	0.000118854	0.000149835	0.000144816	0.000149162	1.18471e-05	8.44917e-06	1.01062e-05	0	1.29828e-06	0	8.55951e-06	7.41461e-06	9.0828e-06	2.26051e-07	0	2.9663e-07	8.28959e-06	1.05409e-05	8.14265e-07	3.50257e-05	1.30544e-05	3.68313e-05	5.03183e-06	2.69028e-06	2.44738e-06	7.38518e-06	1.02565e-05	2.80921e-07	0	0	2.13741e-05	2.09676e-05	2.60497e-05	5.32278e-06	6.17639e-06	1.38899e-06	1.17205e-05	1.41419e-05	1.36597e-05	1.80073e-07	0
s__Ruminiclostridium Eubacterium_siraeum	0.0128837	0.0148528	0.0136615	0.039518	0.0385455	0.0392087	0.0395974	0.0423866	0.0462354	0.0468502	0.0462681	0.0492816	2.81697e-05	2.53475e-05	4.32674e-05	6.74679e-07	0	8.23925e-06	1.17931e-05	1.10096e-05	1.31511e-05	9.04203e-07	3.58603e-06	1.08764e-06	2.41434e-05	9.52494e-06	2.03566e-06	2.44326e-05	1.84696e-05	3.68313e-05	2.13853e-06	4.54565e-06	4.58883e-06	9.19045e-06	6.57059e-06	0	6.36898e-07	0	1.21762e-05	3.66317e-05	3.2022e-05	9.59846e-07	1.23528e-06	0	5.25077e-06	3.78445e-06	3.90276e-06	7.20293e-07	2.64314e-07
s__Ruminiclostridium_sp._KB18	7.87847e-06	4.93934e-06	2.87092e-06	3.8398e-06	4.16554e-06	5.87726e-06	3.77385e-06	2.19421e-06	1.71349e-06	2.54496e-06	7.20222e-06	6.00147e-06	6.31843e-06	2.85159e-06	1.38961e-05	0	0	0	8.08398e-06	7.33972e-06	4.5414e-06	0	0	0	3.10859e-07	2.66698e-06	0	1.09349e-05	5.41517e-06	0	0	0	0	5.25169e-06	4.80775e-07	0	0	0	5.34352e-06	9.4971e-06	8.76794e-06	0	0	0	3.00044e-06	9.95907e-07	4.59149e-06	0	0
s__Ruminococcaceae_bacterium_cv2	9.93053e-05	9.32986e-05	8.86398e-05	0.00019252	0.000154993	0.000141789	0.0001563	0.00013756	0.000191444	0.000192463	0.000231757	0.000180294	1.34267e-05	1.74264e-05	1.64226e-05	4.72276e-06	5.9721e-06	6.96275e-06	2.27303e-05	1.68514e-05	1.96794e-05	1.43165e-06	9.35485e-07	4.94384e-07	2.5076e-05	2.48918e-05	5.56415e-06	2.392e-05	2.1564e-05	3.1165e-05	1.25796e-07	6.49378e-07	1.14721e-06	2.4289e-05	2.83657e-05	0	0	1.07107e-07	1.29646e-05	2.03509e-05	2.33812e-05	1.30888e-06	7.86086e-07	6.07681e-07	1.26581e-05	2.11132e-05	1.66441e-05	1.20049e-07	1.32157e-07
s__Ruminococcaceae_bacterium_D16	0.000303596	0.000278981	0.000305753	0.000306125	0.000275099	0.000276819	0.000252691	0.000250477	0.000264968	0.00024368	0.000333103	0.000291446	0.000253395	0.000259178	0.000226285	3.00232e-05	2.37586e-05	7.601e-05	0.000251079	0.00019233	0.000233693	5.72662e-06	3.43011e-06	1.87866e-06	0.000236357	0.000162051	2.38851e-05	0.000639006	0.000243973	0.000330065	6.37784e-05	4.59203e-05	4.43587e-05	0.000155581	0.000112662	3.55833e-06	1.2738e-06	1.01752e-06	0.000236517	0.000338442	0.000203315	5.03483e-05	5.48015e-05	3.68949e-05	0.00012705	0.000180658	0.000207994	2.461e-06	1.65196e-06
s__Ruminococcaceae_bacterium_D5	4.23239e-05	3.93318e-05	5.43681e-05	4.70045e-05	4.49531e-05	4.45202e-05	4.3871e-05	4.77662e-05	4.7822e-05	5.5671e-05	6.45628e-05	5.07624e-05	0.000750708	0.00084555	0.000604164	1.34936e-06	1.03863e-06	1.39255e-06	6.9332e-05	0.000119982	5.128e-05	6.02802e-07	3.11828e-07	7.91014e-07	0.000567837	2.12089e-05	2.70065e-05	0.00476555	0.0023176	0.00261361	2.76751e-06	3.71073e-07	0	0.00029951	0.00099312	3.74561e-07	0	1.28529e-06	0.00497981	0.00242374	0.00186046	1.39614e-06	2.69515e-06	1.73623e-06	0.00209028	0.00223999	0.00193956	0	2.64314e-07
s__Ruminococcaceae_bacterium_Marseille-P2935	4.5805e-06	4.57346e-06	5.20355e-06	8.20923e-06	1.00667e-05	1.21953e-05	6.44699e-06	7.76411e-06	3.8943e-06	3.81744e-06	1.22181e-05	6.25153e-06	6.5817e-06	4.85827e-06	1.10537e-05	3.45773e-06	1.03863e-06	4.2937e-06	1.21735e-05	8.68783e-06	1.13535e-05	0	0	3.95507e-07	8.60044e-06	6.34996e-06	0	1.75983e-05	8.02606e-06	5.66636e-06	2.8933e-06	3.43243e-06	3.51811e-06	1.96938e-06	4.00646e-06	0	0	0	3.24115e-06	9.74378e-06	6.35358e-06	3.49035e-07	4.49192e-07	6.94493e-07	5.4383e-06	3.38609e-06	6.19851e-06	0	0
s__Ruminococcus_bicirculans	8.00672e-05	0.000104824	8.16419e-05	7.94442e-05	9.75431e-05	7.55228e-05	9.01007e-05	8.7937e-05	0.000102654	8.17569e-05	9.73586e-05	0.000104526	2.79064e-05	7.28741e-06	1.04221e-05	8.51783e-06	1.62285e-05	1.40415e-05	5.89655e-06	8.31335e-06	1.5138e-05	9.64483e-06	1.37984e-05	1.09753e-05	1.07765e-05	2.99718e-05	1.46568e-05	0	2.90099e-07	0	2.39012e-06	1.57706e-06	2.67682e-06	4.92346e-07	0	1.31096e-06	2.38837e-07	1.60661e-07	2.62796e-07	1.72675e-06	0	3.66487e-06	3.14435e-06	3.03841e-06	9.37638e-07	0	0	4.20171e-07	0
s__Ruminococcus_bromii	0.000101687	0.000114702	0.00010748	0.000173056	0.000179813	0.000192039	0.000172496	0.000194103	0.000227583	0.000267857	0.000235358	0.000230306	1.05307e-06	2.95721e-06	6.3164e-07	0	0	4.64183e-07	3.80423e-07	8.98741e-07	3.0276e-06	0	0	1.58203e-06	0	5.07997e-07	6.10699e-06	0	0	0	0	0	0	0	0	0	0	0	0	9.86712e-07	5.08286e-07	0	0	0	7.5011e-07	0	4.59149e-07	0	0
s__Ruminococcus_callidus	0.00031862	0.000283189	0.000339666	0.000201788	0.000205847	0.000202765	0.000216996	0.000208281	0.000196896	0.000203279	0.000156391	0.000175543	5.79189e-06	4.01335e-06	1.5791e-06	1.43369e-06	2.20708e-06	4.75788e-06	1.6168e-06	2.02217e-06	4.82524e-06	7.53503e-07	5.457e-07	1.6809e-06	3.21221e-06	3.42898e-06	2.30709e-06	5.12572e-07	2.90099e-07	0	4.40285e-07	2.78305e-07	1.07073e-06	4.92346e-07	4.80775e-07	9.36403e-07	5.57286e-07	0	0	0	1.27072e-06	1.22162e-06	3.36894e-07	1.82304e-06	6.56346e-07	0	1.14787e-06	6.00244e-07	0
s__Ruminococcus_champanellensis	1.81388e-05	2.10379e-05	1.34575e-05	1.62861e-05	1.85714e-05	1.39585e-05	2.05989e-05	2.48114e-05	2.47677e-05	2.89489e-05	1.68481e-05	1.28782e-05	1.05307e-06	1.26737e-06	4.42148e-06	0	0	0	3.80423e-07	2.9958e-07	3.7845e-07	0	0	3.95507e-07	8.28959e-07	0	0	0	0	0	0	0	0	0	0	0	0	0	0	0	5.08286e-07	0	0	0	0	0	0	0	0
s__Ruminococcus_faecis	0.00015702	0.000175072	0.000187866	0.000170805	0.000216261	0.00020923	0.000216053	0.000220264	0.000226181	0.000201052	0.000233558	0.000232932	4.26494e-05	4.54143e-05	5.81109e-05	0.000265655	0.000258099	0.000286401	3.37625e-05	3.52007e-05	3.24521e-05	3.99356e-05	2.47904e-05	3.17394e-05	6.74565e-05	3.40358e-05	0.000114947	3.72469e-05	1.08303e-05	1.27493e-05	0.00033078	0.000360127	0.000331926	2.75713e-05	1.25001e-05	3.84862e-05	9.7127e-06	1.21567e-05	2.18121e-05	3.41649e-05	2.73204e-05	0.000293364	0.000368787	0.000292121	2.48474e-05	2.29059e-05	8.60904e-06	2.91719e-05	1.87663e-05
s__Ruminococcus_lactaris	0.000538484	0.000542779	0.000595178	0.000689575	0.000788502	0.000761546	0.000852733	0.000887809	0.000823254	0.000862106	0.000785171	0.000798071	0.000316316	0.000285476	0.000388301	0.00152849	0.00160117	0.00156569	0.000215034	0.000211129	0.000225367	0.000196664	0.000151237	0.000205762	0.000392408	0.000211708	0.00044486	0.000228778	5.70527e-05	8.07456e-05	0.00180901	0.0018318	0.00198345	0.000153612	8.33343e-05	0.000329427	0.000102143	0.0001296	0.000127807	0.000175265	0.000178663	0.00163322	0.00193804	0.00160706	0.000154335	7.19045e-05	6.81836e-05	0.000301983	0.000224337
s__Ruminococcus_sp._AT10	5.14849e-05	4.66493e-05	5.27532e-05	7.34859e-05	7.08142e-05	8.34571e-05	7.43763e-05	7.9329e-05	7.57051e-05	7.47582e-05	5.83895e-05	6.57661e-05	1.84288e-05	1.58422e-05	2.68447e-05	0.000114021	0.000101785	0.000186718	8.08398e-06	9.81125e-06	1.02182e-05	7.38432e-06	4.28764e-06	6.42699e-06	6.52805e-05	1.49859e-05	9.77119e-06	2.73372e-05	1.00568e-05	1.41659e-05	0.000131016	0.000238693	0.000183247	9.68279e-06	8.33343e-06	3.37105e-06	1.59225e-06	4.87338e-06	1.62934e-05	2.33111e-05	2.16022e-05	4.78178e-05	8.75925e-05	3.02973e-05	1.22831e-05	6.57299e-06	5.62457e-06	4.32176e-06	4.55942e-06
s__Ruthenibacterium_lactatiformans	0.000232873	0.000252089	0.000241875	0.000353129	0.000317449	0.000316344	0.000314645	0.000296049	0.000350487	0.000349614	0.000419529	0.000381969	4.65984e-05	4.58367e-05	4.80047e-05	2.90112e-05	3.27167e-05	4.45616e-05	6.27697e-05	3.26542e-05	4.10618e-05	9.41878e-06	3.2742e-06	8.60228e-06	0.000135535	8.00095e-05	4.66846e-05	8.30367e-05	6.02438e-05	9.49115e-05	7.98803e-06	9.46237e-06	8.41286e-06	5.43221e-05	4.91993e-05	2.52829e-06	1.99031e-06	1.07107e-06	5.2384e-05	8.38705e-05	6.17568e-05	6.71892e-06	1.01068e-05	6.51087e-06	3.17859e-05	4.82019e-05	4.52261e-05	2.7011e-06	6.60786e-07
s__Salmonella_enterica	0	3.65877e-07	3.58865e-07	5.29628e-07	6.94257e-07	0	6.28975e-07	3.3757e-07	9.34631e-07	6.3624e-07	1.28611e-06	1.6254e-06	0.000339484	0.000303853	0.000201335	0	5.19313e-07	0	0.000388126	0.000460155	0.000413835	0	1.55914e-07	0	0.000180298	0.00039192	0	0.000301905	0.000508639	0.000256403	0	0	0	0.000380747	0.00050866	0	0	7.49751e-07	0.000535141	0.000328328	0.000403198	0	0	3.47246e-07	0.000546361	0.000475645	0.00055798	0	0
s__Sanguibacter_keddieii	1.46576e-05	1.90256e-05	1.3278e-05	2.10527e-05	2.08277e-05	1.98358e-05	1.82403e-05	2.02542e-05	1.66676e-05	2.25865e-05	2.36644e-05	3.98848e-05	0	0	0	0	0	0	0	0	0	0	0	0	0	0	0	0	0	0	0	0	0	0	0	0	0	0	0	0	0	0	0	0	0	0	0	0	0
s__Sellimonas_intestinalis	0.00219168	0.00216142	0.00225188	0.00333957	0.00334701	0.00344496	0.00382527	0.00377572	0.00352995	0.00378436	0.00380187	0.00354399	0.00359084	0.00306335	0.003844	0.000297702	5.84227e-05	0.00065415	0.00182717	0.0017485	0.00175771	1.83855e-05	1.38764e-05	2.06652e-05	0.00292995	0.0022315	2.2528e-05	0.00491078	0.00245704	0.00458408	9.61708e-05	0.000260122	0.00106384	0.00160242	0.00078815	6.46118e-06	6.20976e-06	5.03404e-06	0.00334627	0.00624478	0.00773485	0.000111866	0.000436727	5.78165e-05	0.00177354	0.00156318	0.00175923	8.64351e-06	5.15413e-06
s__Senegalimassilia_anaerobia	1.74059e-05	1.73792e-05	1.38163e-05	2.15823e-05	2.74231e-05	2.32152e-05	1.77685e-05	1.90727e-05	2.18081e-05	2.57677e-05	3.43392e-05	3.05075e-05	9.47764e-06	1.85882e-05	2.06862e-05	9.066e-05	8.45182e-05	0.00017198	1.55022e-05	1.22079e-05	1.45703e-05	5.41015e-05	4.93469e-05	4.78563e-05	6.52805e-06	2.34949e-05	0.00012024	1.23017e-05	1.92432e-05	7.08295e-06	0.000182781	0.000163922	0.000151049	8.86222e-06	8.01291e-06	1.73235e-05	3.58255e-06	9.63966e-07	1.22638e-05	9.99046e-06	1.61381e-05	0.000193191	0.000190794	0.000208695	2.15657e-06	6.37381e-06	1.34301e-05	1.11045e-05	2.37883e-06
s__Shigella_boydii	7.32881e-07	1.82938e-06	3.58865e-07	7.94442e-07	1.04139e-06	5.87726e-07	9.43463e-07	3.3757e-07	1.24617e-06	0	1.02889e-06	1.25031e-06	0.000720301	0.000694944	0.00047373	1.6867e-07	0	0	0.000761892	0.000835979	0.000803734	1.50701e-07	6.23657e-07	1.97753e-07	0.000431058	0.000782188	0	0.000674545	0.0010605	0.000750792	0	0	0	0.000797436	0.00110145	0	0	9.63966e-07	0.00108684	0.000716106	0.00083359	0	0	3.47246e-07	0.00115864	0.00107857	0.00120779	0	0
s__Shigella_dysenteriae	1.28254e-06	2.19526e-06	2.15319e-06	1.45648e-06	6.42188e-06	1.91011e-06	3.14488e-06	1.85664e-06	1.0904e-06	6.3624e-07	1.41472e-06	3.12577e-06	0.00138005	0.00123992	0.000956935	5.90344e-07	2.59657e-07	2.32092e-07	0.0014651	0.00154022	0.00146101	3.01401e-07	8.57528e-07	1.97753e-07	0.000814763	0.00138302	1.2214e-06	0.00120864	0.00192065	0.00134434	0	0	0	0.00155581	0.00211797	0	1.59225e-07	1.82082e-06	0.00207767	0.00136549	0.00160097	0	2.24596e-07	1.73623e-07	0.00236013	0.00207189	0.00216569	1.20049e-07	3.30393e-07
s__Shigella_flexneri	2.01542e-06	1.28057e-06	3.22979e-06	4.36943e-06	3.99198e-06	2.3509e-06	2.98763e-06	2.70056e-06	3.42698e-06	2.86308e-06	6.17333e-06	5.00123e-06	0.00193199	0.00174729	0.00127891	7.59014e-07	9.08798e-07	0	0.00194168	0.00201498	0.00194277	5.27452e-07	1.01344e-06	8.89891e-07	0.00111422	0.00193852	9.49976e-07	0.0017612	0.00280583	0.0021093	0	0	0	0.00212316	0.00292519	0	0	3.21322e-06	0.00272686	0.00185847	0.00224701	0	0	3.47246e-07	0.00292374	0.00303114	0.00309661	1.20049e-07	2.64314e-07
s__Shigella_sonnei	1.8322e-06	2.01232e-06	3.40922e-06	2.78055e-06	6.59544e-06	3.96715e-06	3.30212e-06	3.20692e-06	2.64812e-06	0	3.34389e-06	3.50086e-06	0.0024455	0.00217408	0.00156315	3.3734e-07	7.7897e-07	9.28367e-07	0.00256709	0.00265271	0.00259674	6.02802e-07	1.48119e-06	7.91014e-07	0.00138073	0.00255853	2.71422e-07	0.00210821	0.00344666	0.00263627	0	0	0	0.00266933	0.00367809	1.87281e-07	1.59225e-07	3.21322e-06	0.00340873	0.00234085	0.00272187	0	2.24596e-07	1.12855e-06	0.00384535	0.00382289	0.00397232	0	0
s__Streptobacillus_hongkongensis	0	0	0	9.26849e-07	0	0	0	0	0	0	0	0	2.4089e-05	2.78822e-05	1.70543e-05	0	0	0	2.38715e-05	2.38166e-05	2.24232e-05	0	0	0	1.39887e-05	2.57808e-05	0	1.50354e-05	3.80029e-05	3.82479e-05	0	0	0	2.11709e-05	4.02248e-05	0	0	3.74876e-07	3.55651e-05	3.00947e-05	3.44364e-05	0	0	0	4.00371e-05	3.90396e-05	2.95003e-05	0	0
s__Streptobacillus_moniliformis	0	0	1.0766e-06	2.38332e-06	0	0	0	0	0	0	0	0	0.000180733	0.000171412	0.000108958	0	0	0	0.00020286	0.000180272	0.000173236	0	0	0	9.47085e-05	0.000186308	0	0.000134123	0.000247647	0.000229487	0	0	0	0.000182332	0.00026667	0	0	0	0.000251934	0.000194876	0.000187176	0	0	0	0.000253537	0.000281643	0.000289378	0	0
s__Streptococcus_agalactiae	4.98359e-05	4.53687e-05	4.10901e-05	0.000109368	0.00010032	8.97752e-05	9.74911e-05	9.6545e-05	0.00011091	0.000112296	0.000103789	0.000125406	7.63477e-06	1.05615e-06	9.94833e-06	4.46975e-06	5.58262e-06	8.3553e-06	9.51057e-07	1.12343e-06	1.41919e-06	5.21424e-05	4.17071e-05	5.37889e-05	5.90633e-06	1.26999e-06	4.85845e-05	3.41715e-06	1.83729e-06	1.41659e-05	5.15762e-06	3.15412e-06	4.05347e-06	3.2823e-06	8.01291e-07	2.41592e-05	3.91693e-05	3.1436e-05	2.54036e-06	9.99046e-06	6.73479e-06	5.84634e-06	3.14435e-06	5.81638e-06	1.40646e-06	0	5.73936e-07	3.21131e-05	3.15195e-05
s__Streptococcus_anginosus	9.16101e-07	2.74408e-06	3.58865e-06	5.29628e-06	4.33911e-06	8.08123e-06	6.44699e-06	3.3757e-06	7.78859e-07	0	4.50139e-06	5.62638e-06	3.51463e-05	1.8905e-05	7.12174e-05	4.21675e-07	7.1795e-05	0	1.51218e-05	1.65518e-05	1.01235e-05	0.000123574	0.000116546	8.30565e-05	3.0257e-05	1.61289e-05	0.000179138	3.50257e-05	1.58587e-05	1.41659e-05	3.77387e-06	0.000116888	0.000106155	6.72872e-06	1.79489e-05	8.48381e-05	9.90377e-05	6.77989e-05	3.31123e-05	5.62426e-05	6.30275e-05	7.46935e-05	1.42619e-05	5.24342e-05	8.62627e-06	1.11542e-05	7.57595e-06	7.74915e-05	5.24664e-05
s__Streptococcus_australis	0.000111031	0.000116166	8.73837e-05	0.000132672	0.00013	0.000126949	0.000140261	0.000162709	0.000139727	0.000168604	0.000141729	0.000161039	0.000172704	9.01948e-05	8.89034e-05	6.11428e-05	7.99742e-05	1.38095e-05	1.40756e-05	4.43379e-05	1.62734e-05	4.46073e-05	3.67958e-05	5.14159e-05	0.000119681	1.26999e-05	3.82705e-05	2.28949e-05	4.38049e-05	3.39981e-05	5.67339e-05	1.50285e-05	2.63093e-05	8.53399e-06	5.28852e-06	2.77175e-05	3.91693e-05	3.83444e-05	7.77877e-05	5.88327e-05	5.94695e-05	1.87606e-05	1.17913e-05	1.28481e-05	1.11579e-05	2.78854e-06	6.54287e-06	4.41179e-05	2.5242e-05
s__Streptococcus_cristatus	8.79457e-06	4.39052e-06	8.61277e-06	1.39027e-05	1.42323e-05	9.10975e-06	1.3523e-05	8.10168e-06	1.24617e-05	3.1812e-06	1.17036e-05	1.20029e-05	1.31634e-06	1.05615e-06	1.37382e-05	8.43349e-07	6.49141e-07	0	0	7.48951e-07	2.74376e-06	2.18516e-06	6.31453e-06	1.48315e-06	1.45068e-06	6.34996e-07	6.78555e-07	8.54287e-07	1.19907e-05	7.08295e-06	3.14489e-07	4.63842e-07	7.64806e-07	3.11819e-06	8.01291e-07	1.4046e-06	0	0	1.22638e-06	0	1.27072e-06	0	0	4.34058e-07	0	0	5.73936e-07	0	0
s__Streptococcus_gallolyticus	2.38186e-06	2.3782e-06	6.45958e-06	5.95831e-06	5.38049e-06	4.55488e-06	4.24558e-06	3.03813e-06	2.02503e-06	4.13556e-06	3.34389e-06	6.1265e-06	6.31843e-06	9.50531e-07	4.26357e-06	6.74679e-07	2.20708e-06	1.5086e-06	2.09232e-06	2.32175e-06	7.569e-07	1.37137e-05	9.74464e-06	1.79956e-05	1.86516e-06	5.07997e-07	9.63548e-06	2.22115e-06	0	0	8.17672e-07	1.20599e-06	2.67682e-06	6.56461e-07	0	1.78853e-05	2.33264e-05	1.90651e-05	1.57678e-06	1.11005e-06	1.65193e-06	1.91969e-06	1.01068e-06	2.34391e-06	1.68775e-06	7.96726e-07	0	3.55344e-05	1.8502e-05
s__Streptococcus_gordonii	1.64898e-06	9.14692e-07	3.22979e-06	4.89906e-06	7.11613e-06	3.37942e-06	4.40283e-06	6.92019e-06	4.36161e-06	8.90737e-06	2.95806e-06	3.50086e-06	1.09256e-05	0	1.42119e-06	4.21675e-07	1.16845e-06	0	4.75528e-07	0	4.73063e-07	4.82242e-06	0	8.89891e-07	2.38326e-06	0	7.4641e-06	3.92972e-06	4.83498e-07	0	5.66081e-07	0	0	0	0	0	1.11457e-06	0	7.88389e-07	0	6.35358e-07	0	0	0	0	0	0	3.00122e-07	0
s__Streptococcus_infantarius	0	9.14692e-07	0	1.45648e-06	0	2.3509e-06	7.86219e-07	8.43925e-07	2.49235e-06	1.5906e-06	0	1.37534e-06	6.5817e-07	1.16176e-06	4.26357e-06	0	3.50536e-06	0	0	0	1.04074e-06	1.89883e-05	9.19894e-06	1.84899e-05	2.17602e-06	1.39699e-06	1.01783e-05	8.54287e-07	4.83498e-07	0	1.69824e-06	4.63842e-07	1.22369e-06	0	0	7.02302e-06	1.32156e-05	1.20496e-05	1.83957e-06	1.97342e-06	4.70165e-06	2.35599e-06	1.23528e-06	3.7329e-06	4.68819e-07	0	0	1.15847e-05	6.01315e-06
s__Streptococcus_infantis	1.31919e-05	9.32986e-06	8.2539e-06	1.01953e-05	1.42323e-05	8.22816e-06	1.36802e-05	1.21525e-05	1.12156e-05	1.94053e-05	1.31183e-05	1.60039e-05	2.63268e-06	1.05615e-06	7.8955e-07	4.21675e-07	1.94742e-06	2.32092e-06	4.75528e-07	3.0707e-06	2.45993e-06	6.93222e-06	3.97581e-06	2.57079e-06	3.73031e-06	2.53998e-06	1.35711e-06	0	1.45049e-06	0	1.63534e-06	4.63842e-07	7.64806e-07	0	0	4.77565e-06	2.46798e-06	2.73124e-06	2.27757e-06	6.16695e-07	2.54143e-06	0	5.6149e-07	1.73623e-06	1.40646e-06	0	0	3.06124e-06	3.37001e-06
s__Streptococcus_intermedius	4.76372e-06	4.7564e-06	6.45958e-06	2.78055e-06	3.64485e-06	3.08556e-06	7.39046e-06	3.54449e-06	4.82893e-06	5.08992e-06	4.63e-06	6.25153e-07	2.25094e-05	4.96389e-06	4.89521e-06	4.21675e-07	2.72639e-06	0	1.52169e-06	7.48951e-07	1.5138e-06	1.50701e-06	2.88441e-06	1.48315e-06	5.18099e-07	3.30198e-06	6.78555e-07	2.20406e-05	5.99537e-06	0	6.28979e-07	3.8035e-06	7.64806e-07	1.64115e-06	8.01291e-07	3.83925e-06	1.59225e-06	2.78479e-06	2.80316e-06	3.20681e-06	4.57458e-06	2.26873e-06	6.40099e-06	0	4.87572e-06	9.95907e-07	1.83659e-06	2.16088e-06	9.91179e-07
s__Streptococcus_macedonicus	9.16101e-07	0	0	0	0	0	0	8.43925e-07	0	0	0	0	6.5817e-07	9.50531e-07	7.8955e-07	0	1.8176e-06	0	0	0	4.73063e-07	4.29496e-06	7.71775e-06	7.41575e-06	5.18099e-07	6.34996e-07	7.05697e-06	0	0	0	3.14489e-07	0	3.82403e-07	0	0	3.09013e-06	1.24195e-05	8.0866e-06	4.37994e-07	0	0	0	0	1.21536e-06	0	0	0	6.48263e-06	4.95589e-06
s__Streptococcus_mitis	7.32881e-06	6.40285e-06	1.0766e-05	1.52268e-05	1.64886e-05	1.46932e-05	2.28003e-05	1.26589e-05	1.6356e-05	2.06778e-05	1.80056e-05	1.6254e-05	8.55621e-06	8.44917e-06	2.2897e-05	8.01182e-06	3.24571e-06	0	4.75528e-06	8.61293e-06	2.83838e-06	7.03771e-05	5.67528e-05	6.30834e-05	4.14479e-06	5.71496e-06	3.88133e-05	7.68858e-06	2.90099e-06	0	1.88694e-06	1.85537e-06	1.52961e-06	8.20576e-07	8.01291e-07	2.91221e-05	2.43614e-05	2.4956e-05	7.0079e-06	3.08348e-06	9.53037e-06	1.74517e-06	3.93043e-06	6.94493e-06	1.87528e-06	0	5.73936e-07	2.37697e-05	1.25549e-05
s__Streptococcus_mutans	0	0	4.66525e-06	6.62035e-07	8.67821e-07	3.82022e-06	8.80565e-06	3.3757e-06	4.05007e-06	9.86173e-06	2.57222e-06	4.5011e-06	8.81947e-06	1.05615e-06	8.84296e-06	0	0	5.80229e-07	2.94828e-06	0	4.73063e-07	3.76751e-07	8.80915e-06	1.97753e-06	0	0	1.35711e-06	4.44229e-06	2.99769e-06	0	0	0	0	0	0	0	1.19418e-06	0	3.59155e-06	3.82351e-06	7.75137e-06	0	0	0	9.37638e-07	9.95907e-07	1.72181e-06	0	0
s__Streptococcus_oralis	5.49661e-06	9.32986e-06	1.25603e-05	7.28238e-06	5.20693e-06	5.87726e-06	7.07597e-06	9.45196e-06	9.34631e-06	1.11342e-05	1.10606e-05	9.50233e-06	8.02967e-06	5.28073e-06	8.84296e-06	0	3.89485e-06	1.16046e-06	2.37764e-06	3.0707e-06	2.36531e-06	6.50273e-05	4.11614e-05	4.8153e-05	5.28461e-06	3.17498e-06	7.77624e-05	1.29852e-05	2.90099e-06	7.08295e-06	5.40922e-06	4.17457e-06	5.43012e-06	1.64115e-06	1.60258e-06	4.0359e-05	4.72101e-05	4.56277e-05	6.6575e-06	6.90699e-06	1.15635e-05	4.0139e-06	1.68447e-06	4.09751e-05	9.37638e-07	0	5.73936e-07	5.26414e-05	3.28411e-05
s__Streptococcus_parasanguinis	0.000314039	0.000305141	0.00028135	0.000409005	0.000436688	0.000400095	0.000467643	0.000457239	0.000432111	0.00048068	0.000460299	0.000478867	0.00019258	0.000166343	0.000204178	4.45288e-05	0.000292373	0.000599145	0.000101288	0.00024985	0.000107291	0.000826215	0.000625138	0.000874762	0.000239258	0.000102234	0.00051733	0.000117379	0.000123195	0.000107661	0.000529411	0.000458276	4.78004e-05	6.33485e-05	7.33983e-05	0.000333828	0.00040451	0.000341083	0.00018676	0.000184022	0.000203569	0.000373118	0.000900967	0.000271807	0.000107641	5.27831e-05	5.86562e-05	0.000397902	0.000265636
s__Streptococcus_pasteurianus	9.89389e-05	9.69574e-05	6.6749e-05	0.000147369	0.000150133	0.000155747	0.000140419	0.000178912	0.000183811	0.000188645	0.000167066	0.000188046	9.47764e-06	7.60425e-06	1.59489e-05	2.09151e-05	9.21781e-06	2.66905e-05	1.22686e-05	7.86398e-06	5.01446e-06	2.18516e-06	3.66398e-06	3.36181e-06	1.3367e-05	1.09219e-05	4.61417e-06	1.70857e-06	4.83498e-07	7.08295e-06	2.5851e-05	3.19123e-05	2.88332e-05	1.64115e-06	0	4.68201e-07	7.96123e-07	5.35536e-07	2.45276e-06	2.96014e-06	2.54143e-06	1.2129e-05	1.98768e-05	5.81638e-06	6.28217e-06	9.95907e-07	5.73936e-07	1.14046e-06	6.60786e-07
s__Streptococcus_peroris	0	1.09763e-06	1.0766e-06	1.58888e-06	2.08277e-06	1.76318e-06	1.88693e-06	0	9.34631e-07	0	0	7.50184e-07	2.36941e-06	0	9.4746e-07	5.0601e-07	7.7897e-07	0	1.14127e-06	8.98741e-07	5.67675e-07	4.14426e-06	2.33871e-06	2.37304e-06	2.48688e-06	0	2.4428e-06	0	0	0	7.54774e-07	5.5661e-07	1.37665e-06	0	0	6.83574e-06	4.37868e-06	4.23074e-06	1.05118e-06	1.48007e-06	0	1.57066e-06	0	5.2087e-07	5.62583e-07	0	0	5.82237e-06	4.82374e-06
s__Streptococcus_plurextorum	3.48118e-06	2.56114e-06	1.79433e-06	1.32407e-06	4.16554e-06	3.52636e-06	3.77385e-06	8.43925e-07	7.78859e-07	1.5906e-06	1.28611e-06	6.25153e-07	1.84288e-06	0	1.5791e-06	4.46975e-06	1.8176e-06	2.7851e-06	1.33148e-06	1.42301e-06	2.2707e-06	7.53503e-07	3.89786e-07	0	1.0362e-06	6.34996e-07	0	8.54287e-07	1.35379e-06	0	1.82404e-06	2.69028e-06	3.67107e-06	8.20576e-07	3.04491e-06	4.68201e-07	0	0	1.22638e-06	2.96014e-06	6.35358e-07	3.75213e-06	4.82882e-06	7.11855e-06	0	9.95907e-07	1.14787e-06	8.40342e-07	0
s__Streptococcus_pneumoniae	0	9.14692e-07	1.79433e-06	6.62035e-07	8.67821e-07	0	2.35866e-06	5.73869e-06	2.33658e-06	1.5906e-06	2.44361e-06	1.25031e-06	0	5.28073e-07	5.36894e-06	8.43349e-07	1.8176e-06	5.80229e-07	4.75528e-07	1.04853e-06	4.73063e-07	1.27342e-05	1.01344e-05	1.95776e-05	2.48688e-06	6.34996e-07	9.09263e-06	1.70857e-06	0	0	3.14489e-07	4.63842e-07	0	0	0	6.7421e-06	6.84666e-06	7.22974e-06	1.31398e-06	0	1.779e-06	2.09421e-06	5.6149e-07	1.21536e-06	0	0	0	8.40342e-06	5.15413e-06
s__Streptococcus_pseudopneumoniae	3.48118e-06	7.1346e-06	2.69149e-06	4.50184e-06	3.29772e-06	8.52203e-06	5.18904e-06	5.73869e-06	4.51738e-06	9.22549e-06	5.01583e-06	4.75117e-06	7.63477e-06	5.59757e-06	8.36923e-06	2.78305e-06	6.36158e-06	4.52579e-06	1.80701e-06	2.47154e-06	2.2707e-06	4.46073e-05	3.29759e-05	4.00451e-05	8.49682e-06	1.26999e-06	2.93136e-05	4.10058e-06	4.25478e-06	7.08295e-06	6.66717e-06	4.08181e-06	2.60034e-06	8.20576e-07	8.01291e-07	3.01522e-05	4.40256e-05	4.12363e-05	7.1831e-06	9.4971e-06	1.28342e-05	5.06101e-06	5.9518e-06	5.46913e-06	4.68819e-07	9.95907e-07	5.73936e-07	4.50783e-05	3.1123e-05
s__Streptococcus_salivarius	0.00158724	0.00137058	0.00155999	0.00224562	0.00237436	0.00237559	0.00304392	0.00284842	0.00260264	0.0025052	0.00242844	0.00250549	0.00489349	0.0026147	0.00832281	0.00137289	0.00512445	0.00128892	0.00187396	0.00231246	0.00172677	0.0361197	0.0267439	0.0347751	0.00397102	0.00169544	0.0276968	0.00353948	0.00149526	0.00183448	0.00330635	0.00320227	0.00303727	0.000703562	0.00058927	0.0250592	0.0362948	0.031622	0.00337763	0.00477951	0.00605649	0.00398397	0.00226382	0.00467211	0.000962485	0.000456325	0.000326225	0.0355129	0.0262884
s__Streptococcus_sanguinis	4.81869e-05	4.42711e-05	3.58865e-05	6.14368e-05	6.12682e-05	6.06827e-05	5.89664e-05	5.62054e-05	5.37413e-05	5.69435e-05	4.99011e-05	7.02672e-05	5.81822e-05	0.000114064	0.000114801	3.3734e-07	1.68777e-06	0	1.86407e-05	3.46764e-05	3.66151e-05	1.57482e-05	8.65324e-06	1.69079e-05	7.23266e-05	1.99389e-05	9.77119e-06	3.12669e-05	2.84297e-05	4.24977e-05	7.48484e-06	8.34915e-07	6.88325e-07	9.68279e-06	2.88465e-06	5.61842e-06	6.4486e-06	6.37288e-06	8.08536e-05	4.2552e-05	5.19723e-05	7.85329e-07	1.01068e-06	7.81305e-07	7.5011e-07	4.18281e-06	2.98447e-06	7.92322e-06	7.86335e-06
s__Streptococcus_sp._1171_SSPC	0.000120925	0.000130801	0.000140855	0.000164847	0.000197863	0.000188807	0.000205989	0.000193259	0.00017758	0.000217912	0.000184686	0.000212677	0.000231807	9.55812e-05	9.63251e-05	0.000116045	0.000140215	7.54298e-06	2.04477e-05	7.75164e-05	1.79764e-05	4.40799e-05	3.04033e-05	4.2517e-05	0.000179366	3.17498e-05	2.84993e-05	3.24629e-05	5.94702e-05	4.24977e-05	7.17036e-05	1.99452e-05	3.17394e-05	3.2823e-06	6.41033e-06	2.10691e-05	1.99031e-05	1.76727e-05	0.000118784	7.33867e-05	6.48065e-05	2.79228e-05	2.58286e-05	1.08515e-05	1.5471e-05	2.98772e-06	6.88723e-06	1.95079e-05	1.45373e-05
s__Streptococcus_sp._263_SSPC	3.4079e-05	2.89043e-05	2.02759e-05	2.83351e-05	3.12416e-05	2.23336e-05	3.19205e-05	3.71327e-05	3.16217e-05	2.51315e-05	1.95489e-05	2.4631e-05	7.89804e-07	1.16176e-06	9.4746e-07	5.0601e-07	0	0	0	4.4937e-07	0	3.39076e-06	2.65054e-06	4.44945e-06	6.21719e-07	0	4.61417e-06	0	0	0	3.77387e-07	0	4.58883e-07	0	0	1.03004e-06	1.35341e-06	5.8909e-07	0	0	0	5.23552e-07	1.23528e-06	0	0	0	0	2.04083e-06	1.12334e-06
s__Streptococcus_sp._400_SSPC	0.000104985	0.000103909	0.000112145	0.000154386	0.000138851	0.00014414	0.000155829	0.000142792	0.000177736	0.000172421	0.000164622	0.000160664	0.000167175	8.55478e-05	9.04825e-05	8.53469e-05	8.37392e-05	1.07923e-05	1.86407e-05	5.48981e-05	1.56111e-05	3.50379e-05	2.41667e-05	3.77709e-05	0.000169522	1.90499e-05	1.96781e-05	2.47743e-05	3.89699e-05	2.97484e-05	6.17028e-05	1.34514e-05	2.17205e-05	4.26699e-06	1.07373e-05	1.20796e-05	1.0668e-05	1.02287e-05	0.000105381	5.92027e-05	6.0359e-05	1.2129e-05	1.33635e-05	1.03306e-05	1.25643e-05	2.98772e-06	1.72181e-06	5.88239e-06	6.80609e-06
s__Streptococcus_sp._449_SSPC	8.3182e-05	7.07972e-05	8.6666e-05	0.000135055	0.000154472	0.000135618	0.000231148	0.000169798	0.000172439	0.00015238	0.000163465	0.000160164	0.000176258	0.000107727	0.000354192	5.99621e-05	0.000200844	3.98037e-05	9.65323e-05	0.000123127	9.87755e-05	0.00147385	0.00103301	0.0013289	0.000176361	8.59785e-05	0.00103792	0.000148646	6.44986e-05	0.000109077	0.000197059	0.00015381	0.000213687	3.10178e-05	4.48723e-05	0.000963746	0.00135556	0.00119923	0.000135953	0.000168728	0.00021437	0.000118934	9.71378e-05	0.000197236	5.07262e-05	1.93206e-05	2.11208e-05	0.00147936	0.00102032
s__Streptococcus_sp._A12	9.8206e-05	0.000106104	0.000109813	0.000137041	0.000166448	0.000156041	0.000172025	0.000178237	0.00018568	0.000149835	0.000171439	0.000174793	0.000209693	7.89997e-05	8.21132e-05	9.22624e-05	9.91888e-05	8.12321e-06	1.38854e-05	5.51977e-05	1.48542e-05	3.67709e-05	3.37554e-05	3.85619e-05	0.000199883	1.16839e-05	3.82705e-05	2.59703e-05	4.39983e-05	2.26654e-05	6.17028e-05	2.11512e-05	2.44738e-05	2.62584e-06	6.8911e-06	1.67616e-05	1.85497e-05	2.17428e-05	0.000117207	6.14228e-05	6.12485e-05	2.12911e-05	1.70693e-05	1.03306e-05	1.32207e-05	2.191e-06	2.52532e-06	1.85475e-05	1.18281e-05
s__Streptococcus_sp._C150	1.6673e-05	1.57327e-05	1.2022e-05	2.84675e-05	2.8291e-05	3.45289e-05	4.13551e-05	2.58241e-05	3.42698e-05	4.26281e-05	3.07381e-05	3.28831e-05	3.71208e-05	3.23181e-05	8.62189e-05	1.08792e-05	5.9721e-05	1.61304e-05	1.45512e-05	2.00719e-05	1.40027e-05	0.000343446	0.000234417	0.00033183	5.0152e-05	2.13359e-05	0.000217002	4.74983e-05	1.94366e-05	3.39981e-05	2.98136e-05	3.6458e-05	3.47987e-05	8.6981e-06	7.6924e-06	0.000297308	0.000405625	0.000362826	3.52147e-05	5.31591e-05	6.26463e-05	4.46765e-05	3.16681e-05	6.64977e-05	9.8452e-06	4.78036e-06	2.75489e-06	0.000426773	0.000315459
s__Streptococcus_sp._DD10	9.16101e-07	1.82938e-06	0	3.31017e-06	8.67821e-07	4.40795e-06	3.14488e-06	2.53178e-06	7.00973e-06	0	4.50139e-06	3.75092e-06	5.26536e-06	1.58422e-06	4.7373e-06	1.6867e-06	5.84227e-06	0	9.51057e-07	1.4979e-06	9.46125e-07	4.36278e-05	2.97017e-05	4.45934e-05	4.14479e-06	0	3.02635e-05	5.12572e-06	1.93399e-06	0	3.71097e-06	5.47333e-06	3.44163e-06	0	1.60258e-06	2.9684e-05	4.21945e-05	3.68449e-05	3.06596e-06	4.31687e-06	7.49722e-06	7.76603e-06	2.80745e-06	7.72623e-06	4.68819e-07	0	5.73936e-07	3.33135e-05	2.78191e-05
s__Streptococcus_sp._DD13	0	0	3.22979e-06	0	0	1.76318e-06	1.88693e-06	1.01271e-06	0	0	0	2.25055e-06	2.36941e-06	0	3.78984e-06	0	7.7897e-07	0	0	8.98741e-07	0	6.32942e-06	5.61291e-06	5.9326e-06	0	7.61995e-07	5.69986e-06	0	5.80197e-07	0	1.50955e-06	0	4.58883e-07	0	0	1.12368e-06	6.68743e-06	3.53454e-06	1.05118e-06	2.2201e-06	7.6243e-07	1.0471e-06	0	0	0	0	0	4.6819e-06	3.17177e-06
s__Streptococcus_sp._F0441	9.16101e-07	0	0	0	0	1.46932e-06	7.86219e-07	0	0	1.5906e-06	1.28611e-06	6.25153e-07	0	0	0	0	0	5.80229e-07	9.51057e-07	0	0	1.13025e-06	7.48388e-06	1.24585e-05	5.18099e-07	0	1.84567e-05	1.70857e-06	0	0	0	0	0	0	0	0	4.37868e-06	7.55106e-06	4.37994e-07	0	0	4.36294e-07	0	1.73623e-06	0	0	0	2.40098e-06	3.63432e-06
s__Streptococcus_sp._F0442	0.000102603	9.98844e-05	9.79703e-05	0.000136114	0.000170614	0.000142377	0.000200329	0.000158995	0.00015951	0.000156197	0.000164365	0.000179169	5.02842e-05	2.73542e-05	4.59518e-05	1.23129e-05	2.42779e-05	2.2745e-05	1.20784e-05	1.32564e-05	8.60974e-06	9.9387e-05	6.48603e-05	6.79283e-05	6.83891e-05	1.15569e-05	7.59981e-05	1.794e-05	1.62455e-05	3.25815e-05	1.97499e-05	2.19861e-05	5.20068e-06	4.43111e-06	2.24362e-06	4.12954e-05	5.21461e-05	2.75266e-05	3.06596e-05	4.04552e-05	4.16795e-05	3.84811e-05	2.14489e-05	1.3803e-05	4.68819e-06	6.37381e-06	4.70627e-06	2.37697e-05	1.71144e-05
s__Streptococcus_sp._FDAARGOS_192	5.71647e-05	7.24436e-05	8.09242e-05	0.000118901	0.000118544	0.000107848	0.000139318	0.000128783	0.000141908	0.000136792	0.000118194	0.000115403	0.000228648	0.000126526	0.000384827	7.18534e-05	0.000250698	6.26647e-05	8.37881e-05	0.000118709	7.70146e-05	0.00178377	0.0012958	0.00167527	0.00018092	7.22626e-05	0.00133567	0.000162144	6.80765e-05	7.79124e-05	0.000178253	0.000155665	0.000157397	2.83919e-05	2.29169e-05	0.00116919	0.00164797	0.00147053	0.000161795	0.00021942	0.000298999	0.000195023	0.000102304	0.000240468	5.02574e-05	2.76862e-05	1.06752e-05	0.00164215	0.00123243
s__Streptococcus_sp._HMSC034B04	0	0	0	6.62035e-07	0	0	0	0	0	0	6.43056e-07	1.25031e-06	1.31634e-06	5.28073e-07	7.8955e-07	0	3.11588e-06	0	0	7.48951e-07	9.46125e-07	2.56191e-06	3.35216e-06	2.37304e-06	0	0	5.15701e-06	0	0	0	6.28979e-07	4.91672e-06	1.07073e-06	8.20576e-07	0	2.71557e-06	3.02527e-06	3.58809e-06	4.37994e-07	1.72675e-06	2.41436e-06	1.65792e-06	0	4.34058e-07	0	0	0	1.74071e-06	1.25549e-06
s__Streptococcus_sp._HMSC034F02	0	0	0	0	8.67821e-07	7.34658e-07	7.86219e-07	0	0	0	6.43056e-07	0	3.15921e-06	1.05615e-06	6.79013e-06	0	9.34764e-06	0	4.75528e-07	1.04853e-06	0	1.87622e-05	1.60592e-05	1.08764e-05	1.0362e-06	1.77799e-06	2.79564e-05	1.70857e-06	2.80429e-06	0	0	1.73477e-05	1.28487e-05	2.29761e-06	8.01291e-07	1.47952e-05	1.36933e-05	7.97949e-06	3.32875e-06	4.19353e-06	7.24308e-06	8.81313e-06	1.12298e-06	5.81638e-06	1.31269e-06	9.95907e-07	0	1.26651e-05	5.08805e-06
s__Streptococcus_sp._HMSC056C01	3.48118e-06	0	0	3.17777e-06	1.73564e-06	2.7917e-06	7.86219e-07	1.68785e-06	3.73852e-06	0	1.28611e-06	2.37558e-06	1.97451e-06	0	1.5791e-06	0	6.49141e-07	1.74069e-06	4.75528e-07	0	0	2.56191e-06	2.65054e-06	5.73485e-06	1.5543e-06	1.26999e-06	2.57851e-06	8.54287e-07	0	0	9.43468e-07	2.22644e-06	1.14721e-06	0	0	4.96294e-06	3.10488e-06	3.64165e-06	4.37994e-07	1.85009e-06	6.35358e-07	8.72587e-07	5.6149e-07	1.30217e-06	0	0	0	4.38178e-06	2.57706e-06
s__Streptococcus_sp._HMSC056D07	0	9.14692e-07	0	0	0	0	7.86219e-07	0	0	0	0	0	3.94902e-06	3.16844e-06	3.1582e-06	0	1.16845e-05	0	1.42659e-06	3.74475e-06	9.46125e-07	2.07213e-05	1.40323e-05	1.33484e-05	0	4.44497e-06	3.46063e-05	3.41715e-06	2.90099e-06	0	0	2.13367e-05	9.17767e-06	3.2823e-06	1.60258e-06	1.59188e-05	1.51263e-05	1.17818e-05	3.94194e-06	7.40034e-06	5.71822e-06	1.30888e-05	5.6149e-07	5.64276e-06	4.68819e-07	2.98772e-06	2.29574e-06	1.44059e-05	8.25982e-06
s__Streptococcus_sp._HMSC057E02	1.8322e-06	0	8.97164e-07	1.32407e-06	4.51267e-06	5.28953e-06	7.86219e-07	1.68785e-06	2.33658e-06	1.5906e-06	6.43056e-07	3.2508e-06	2.76431e-06	3.80212e-06	1.87913e-05	0	5.32296e-06	0	4.75528e-07	2.32175e-06	0	9.72018e-06	1.48898e-05	1.11731e-05	1.11909e-05	2.66698e-06	1.61496e-05	9.73887e-06	3.48118e-06	0	3.58518e-06	0	5.889e-06	8.20576e-07	3.36542e-06	7.77214e-06	4.93596e-06	2.46347e-06	2.27757e-06	1.59107e-05	1.30884e-05	8.98765e-06	6.96248e-06	1.20668e-05	9.37638e-07	4.18281e-06	2.41053e-06	2.461e-06	5.81492e-06
s__Streptococcus_sp._HMSC057G03	8.79457e-06	8.78105e-06	1.38163e-05	1.58888e-05	1.24966e-05	1.19015e-05	1.65106e-05	1.36716e-05	1.19944e-05	1.20886e-05	1.78769e-05	1.31282e-05	3.15921e-06	2.53475e-06	4.57939e-06	4.21675e-07	1.80461e-05	2.33252e-05	1.80701e-06	8.98741e-06	3.12221e-06	2.48656e-05	2.08925e-05	2.12585e-05	7.46063e-06	6.73096e-06	1.62853e-05	8.54287e-07	1.35379e-06	1.41659e-05	2.31464e-05	1.19671e-05	3.82403e-07	2.29761e-06	8.01291e-07	7.2103e-06	7.64278e-06	5.8909e-06	9.19787e-06	7.03032e-06	5.46408e-06	1.96332e-05	1.77431e-05	7.89986e-06	3.56302e-06	9.95907e-07	0	3.72151e-06	1.58589e-06
s__Streptococcus_sp._HMSC061E03	2.25361e-05	3.01849e-05	2.61972e-05	2.54221e-05	2.77703e-05	3.49697e-05	4.10406e-05	4.16899e-05	3.4114e-05	3.78563e-05	3.35675e-05	4.57612e-05	1.50063e-05	1.0139e-05	1.51594e-05	1.9397e-06	3.67414e-05	6.04599e-05	9.13015e-06	2.53145e-05	1.04074e-05	6.23147e-05	4.77877e-05	7.04991e-05	2.74593e-05	9.27094e-06	3.4742e-05	1.00806e-05	6.18877e-06	7.08295e-06	5.17649e-05	4.36939e-05	1.75905e-06	6.07226e-06	4.32697e-06	2.09754e-05	1.52856e-05	1.32278e-05	1.72569e-05	1.75141e-05	1.39779e-05	4.58981e-05	3.59354e-05	2.97764e-05	9.00132e-06	2.78854e-06	4.70627e-06	1.34455e-05	8.45806e-06
s__Streptococcus_sp._HMSC062D07	1.77724e-05	7.31754e-06	7.17731e-06	1.28435e-05	2.56875e-05	1.83664e-05	2.50018e-05	2.39675e-05	2.21196e-05	7.31676e-06	1.82628e-05	2.48811e-05	3.68575e-06	5.38634e-06	4.42148e-06	1.9397e-06	7.7897e-07	0	2.66296e-06	1.72259e-06	5.67675e-07	7.68573e-06	5.30108e-06	6.72362e-06	2.90135e-06	0	3.79991e-06	1.87943e-06	1.06369e-06	0	3.77387e-07	1.57706e-06	1.75905e-06	1.80527e-06	9.61549e-07	3.74561e-06	5.01558e-06	3.96297e-06	2.45276e-06	4.19353e-06	7.6243e-07	0	1.23528e-06	2.9516e-06	1.59398e-06	0	0	8.22334e-06	5.28629e-06
s__Streptococcus_sp._HMSC064D12	9.96718e-05	9.23839e-05	8.81015e-05	0.000147766	0.000185367	0.00016471	0.00019514	0.000207099	0.000161068	0.000185146	0.000180699	0.000180419	0.000549572	0.000160006	0.000696541	2.47101e-05	0.000487116	0.000209347	9.65323e-05	0.000142301	8.78004e-05	0.00451687	0.00324777	0.00424636	0.000430644	0.000145414	0.00361385	0.000383062	0.000162358	0.000196906	0.000433555	0.000406047	0.000336285	6.31843e-05	5.54493e-05	0.00290622	0.00464028	0.00407506	0.000308873	0.000687615	0.000825203	0.000598944	0.000185292	0.000465223	7.71676e-05	3.82428e-05	2.04321e-05	0.00405351	0.00330631
s__Streptococcus_sp._HMSC064H09	0.000150973	0.000142509	0.000136548	0.000187885	0.000192309	0.000256102	0.000270459	0.000252334	0.000221663	0.000219185	0.000195746	0.000230306	0.000289858	0.000176904	0.000476573	3.79507e-05	0.000358456	7.42693e-05	0.000146082	0.000166941	0.000132931	0.00157264	0.00114386	0.00165708	0.000221228	0.000137794	0.0012579	0.000226215	0.000107143	0.000134576	0.000186681	0.000212625	0.000229442	7.38518e-05	5.7693e-05	0.00170968	0.00227182	0.00200408	0.000198411	0.000237181	0.000304464	0.000188217	0.000198768	0.000354191	0.000102203	4.76044e-05	2.95003e-05	0.00275068	0.00178624
s__Streptococcus_sp._HMSC065C01	5.91801e-05	6.42114e-05	6.71078e-05	8.85802e-05	8.57407e-05	8.61019e-05	9.79629e-05	9.82329e-05	0.000101407	8.81193e-05	8.84845e-05	0.000101525	2.00084e-05	2.68261e-05	1.7528e-05	1.51803e-06	8.98412e-05	0.000212132	1.22686e-05	4.94307e-05	2.53562e-05	0.00014957	0.000106879	0.000168387	4.30022e-05	1.99389e-05	7.08411e-05	2.59703e-05	1.60521e-05	4.53309e-05	0.000195675	7.36581e-05	6.88325e-07	1.21445e-05	9.61549e-06	2.33164e-05	2.38837e-05	1.08714e-05	2.34765e-05	2.50378e-05	2.64309e-05	0.000152616	9.33197e-05	5.2521e-05	1.42521e-05	8.36562e-06	3.67319e-06	1.66268e-05	7.92943e-06
s__Streptococcus_sp._HMSC065E03	1.79556e-05	2.46967e-05	1.91993e-05	2.59518e-05	2.91588e-05	3.0121e-05	4.10406e-05	2.9031e-05	2.89736e-05	2.95852e-05	3.241e-05	3.20078e-05	9.21438e-06	1.4786e-05	6.63222e-06	7.59014e-07	2.66148e-05	5.79069e-05	3.99444e-06	1.46794e-05	6.62288e-06	5.54578e-05	3.74194e-05	5.71508e-05	1.97914e-05	7.74695e-06	3.66419e-05	1.11057e-05	5.41517e-06	0	4.74879e-05	3.59013e-05	2.52386e-06	2.29761e-06	3.68594e-06	1.34842e-05	2.77847e-05	1.27458e-05	1.13878e-05	1.03605e-05	1.35967e-05	3.01043e-05	2.51548e-05	1.85777e-05	4.4069e-06	1.79263e-06	5.85415e-06	1.84875e-05	1.38765e-05
s__Streptococcus_sp._HMSC065H07	4.1591e-05	3.58559e-05	2.63766e-05	4.95202e-05	4.32175e-05	6.67069e-05	6.85583e-05	6.90331e-05	6.65146e-05	7.50764e-05	5.94183e-05	7.00172e-05	8.77998e-05	5.44971e-05	0.000182544	2.77462e-05	0.000109705	1.60143e-05	4.61263e-05	5.42989e-05	3.6142e-05	0.000524362	0.000398985	0.000495471	6.68348e-05	3.27658e-05	0.000367505	6.08252e-05	2.23376e-05	5.66636e-05	5.31487e-05	5.27852e-05	7.00562e-05	1.37857e-05	2.06733e-05	0.000458463	0.000623046	0.00056392	6.30711e-05	6.30262e-05	8.75523e-05	5.12209e-05	5.44646e-05	9.2628e-05	2.33472e-05	4.38199e-06	1.06752e-05	0.000729476	0.000484554
s__Streptococcus_sp._HMSC067A03	0	0	0	0	1.04139e-06	8.81589e-07	0	0	0	0	0	7.50184e-07	1.44797e-06	4.11897e-06	2.68447e-06	0	7.7897e-07	0	0	8.23846e-07	5.67675e-07	2.93866e-06	1.79301e-06	2.27416e-06	0	0	0	2.90457e-06	2.22409e-06	0	0	0	0	0	1.76284e-06	5.61842e-07	4.77674e-07	3.21322e-07	1.48918e-06	1.35673e-06	2.92265e-06	0	4.37962e-06	0	2.62539e-06	0	0	3.60146e-07	7.26864e-07
s__Streptococcus_sp._HMSC068F04	5.64318e-05	3.93318e-05	5.02412e-05	7.05729e-05	7.04671e-05	7.19964e-05	0.000103624	0.000101777	8.08456e-05	8.78012e-05	8.95133e-05	8.81466e-05	0.000221408	8.68152e-05	0.000303187	2.16741e-05	0.000236547	7.91433e-05	5.10718e-05	7.41461e-05	5.30776e-05	0.00190847	0.00137142	0.00173578	0.000184443	5.39747e-05	0.00144858	0.000178033	7.59091e-05	5.94967e-05	0.000164541	0.000171992	0.000131088	1.29651e-05	1.93912e-05	0.00125544	0.00194055	0.00169187	0.000142436	0.00027887	0.000326447	0.0002034	0.000109603	0.000210431	3.59115e-05	1.11542e-05	9.64212e-06	0.00170727	0.00138593
s__Streptococcus_sp._HMSC068H01	0	0	8.97164e-07	0	0	0	0	0	0	1.5906e-06	6.43056e-07	0	1.97451e-06	0	2.36865e-06	0	2.46674e-06	5.80229e-07	0	1.12343e-06	4.73063e-07	7.68573e-06	5.69087e-06	1.19641e-05	1.0362e-06	0	1.18068e-05	0	4.83498e-07	0	0	4.63842e-07	1.14721e-06	0	1.60258e-06	4.96294e-06	7.72239e-06	7.76528e-06	4.37994e-07	0	1.27072e-06	4.36294e-07	1.12298e-06	4.34058e-07	0	0	0	9.30378e-06	3.83256e-06
s__Streptococcus_sp._HMSC071D03	9.16101e-07	1.82938e-06	1.79433e-06	1.32407e-06	5.03336e-06	3.52636e-06	6.76148e-06	4.89477e-06	3.73852e-06	3.1812e-06	5.53028e-06	3.00074e-06	6.5817e-07	1.4786e-06	2.21074e-06	4.21675e-07	2.46674e-06	1.62464e-06	9.51057e-07	2.84601e-06	4.73063e-07	4.67172e-06	2.96237e-06	9.49217e-06	3.52307e-06	2.41299e-06	3.93562e-06	1.70857e-06	9.66995e-07	0	8.8057e-07	2.69028e-06	7.64806e-07	1.64115e-06	0	5.8057e-06	1.60817e-05	1.33884e-05	2.97836e-06	1.72675e-06	4.32043e-06	4.36294e-07	1.57217e-06	4.16696e-06	0	0	0	2.56904e-05	1.30175e-05
s__Streptococcus_sp._HMSC071H03	0	0	0	0	0	1.46932e-06	0	8.43925e-07	0	0	0	2.00049e-06	1.31634e-06	1.05615e-06	4.89521e-06	0	6.49141e-07	0	1.52169e-06	0	4.73063e-07	2.33586e-06	1.6371e-06	3.06518e-06	1.0362e-06	0	2.17137e-06	8.54287e-07	4.83498e-07	0	3.14489e-07	4.63842e-07	7.64806e-07	0	0	1.96645e-06	3.74178e-06	1.39239e-06	1.40158e-06	3.20681e-06	6.60772e-06	8.72587e-07	0	2.2571e-06	9.37638e-07	0	0	3.00122e-07	1.71804e-06
s__Streptococcus_sp._HMSC072C09	1.97878e-05	3.18313e-05	3.55277e-05	3.74712e-05	3.43657e-05	3.11495e-05	2.67314e-05	2.86935e-05	3.30236e-05	5.08992e-05	3.52394e-05	4.18853e-05	1.05307e-05	8.44917e-06	1.26328e-05	3.20473e-06	1.89549e-05	4.8159e-05	5.42102e-06	2.01468e-05	9.8397e-06	5.07861e-05	3.56264e-05	5.31957e-05	2.5905e-05	5.33397e-06	3.13492e-05	1.36686e-05	8.70296e-06	7.08295e-06	4.59783e-05	5.81657e-05	1.45313e-06	3.93876e-06	3.8462e-06	1.41397e-05	1.72759e-05	9.5861e-06	1.36654e-05	1.22106e-05	1.19447e-05	3.49908e-05	2.12243e-05	2.50017e-05	1.46271e-05	6.57299e-06	1.60702e-06	9.6039e-06	6.54178e-06
s__Streptococcus_sp._HMSC072D03	0.000153722	0.000136106	0.000165258	0.000244423	0.000240039	0.000240527	0.000304581	0.00029318	0.000262164	0.000233818	0.000248477	0.000250686	0.00083298	0.000272591	0.00107947	3.44086e-05	0.000753134	0.000296845	0.000144561	0.000207235	0.000165194	0.00693516	0.00513051	0.00646832	0.000639231	0.000196976	0.00564734	0.000597488	0.000249581	0.000347064	0.000649609	0.000588708	0.000465537	0.000112419	6.68277e-05	0.00435409	0.0068457	0.0060581	0.000455338	0.000959454	0.0012312	0.00087154	0.000296467	0.00071038	0.000102484	4.60109e-05	3.43214e-05	0.00608653	0.00496534
s__Streptococcus_sp._HMSC072G04	2.07039e-05	2.56114e-05	1.70461e-05	3.52202e-05	3.36715e-05	3.4382e-05	4.10406e-05	3.27443e-05	3.22448e-05	2.73583e-05	2.95806e-05	3.43834e-05	1.65859e-05	1.00334e-05	1.35803e-05	3.45773e-06	1.5839e-05	4.50258e-05	6.84761e-06	2.19443e-05	9.36664e-06	4.7546e-05	4.14732e-05	6.19957e-05	1.91697e-05	8.00095e-06	3.24349e-05	3.92972e-06	1.00568e-05	0	3.42793e-05	4.22096e-05	1.37665e-06	7.38518e-06	2.88465e-06	2.02263e-05	1.83108e-05	1.25316e-05	1.69942e-05	1.44307e-05	1.55027e-05	2.75738e-05	3.89674e-05	2.30919e-05	1.22831e-05	9.95907e-07	1.60702e-06	1.7287e-05	7.73119e-06
s__Streptococcus_sp._HMSC073A12	0	0	8.97164e-07	0	0	7.34658e-07	7.86219e-07	0	0	0	0	6.25153e-07	5.39699e-06	4.3302e-06	2.36865e-06	0	1.40215e-05	0	1.42659e-06	3.0707e-06	2.45993e-06	1.55222e-05	1.0836e-05	1.47326e-05	5.18099e-07	1.26999e-06	1.95424e-05	5.29658e-06	0	0	0	2.24499e-05	1.02484e-05	1.64115e-06	8.01291e-07	1.25478e-05	1.39322e-05	1.12998e-05	4.02954e-06	4.4402e-06	9.14915e-06	8.11506e-06	0	5.81638e-06	4.78195e-06	1.99181e-06	1.72181e-06	8.64351e-06	5.08805e-06
s__Streptococcus_sp._HMSC073D05	1.55737e-05	1.1891e-05	1.16631e-05	1.8537e-05	2.34312e-05	2.05704e-05	1.8083e-05	1.1815e-05	1.86926e-05	3.02214e-05	2.82944e-05	1.93798e-05	7.89804e-06	3.16844e-06	1.18433e-05	1.26502e-06	1.42811e-05	2.55301e-05	3.3287e-06	7.11503e-06	6.62288e-06	3.7223e-05	2.65054e-05	4.68676e-05	9.84388e-06	4.44497e-06	2.64636e-05	5.12572e-06	5.31847e-06	7.08295e-06	2.26432e-05	2.18006e-05	1.91201e-06	1.64115e-06	3.20516e-06	1.26414e-05	1.67186e-05	1.82082e-05	7.88389e-06	4.93356e-06	8.25965e-06	2.09421e-05	1.34758e-05	1.30217e-05	7.03228e-06	1.99181e-06	1.72181e-06	1.74071e-05	1.35461e-05
s__Streptococcus_sp._HMSC074B11	1.64898e-06	9.14692e-07	0	1.8537e-06	8.67821e-07	1.32238e-06	2.98763e-06	2.36299e-06	2.18081e-06	4.45368e-06	3.60111e-06	5.87644e-06	0	5.28073e-07	7.8955e-07	0	0	0	8.55951e-07	3.74475e-07	8.51513e-07	4.59637e-06	4.44356e-06	4.64721e-06	0	0	4.47846e-06	8.54287e-07	4.83498e-07	0	5.66081e-07	4.63842e-07	0	0	8.01291e-07	4.02653e-06	4.85635e-06	6.05156e-06	1.22638e-06	1.11005e-06	0	0	1.01068e-06	2.08348e-06	0	0	5.73936e-07	5.4022e-06	2.84138e-06
s__Streptococcus_sp._HMSC074F05	6.22949e-06	9.69574e-06	1.13043e-05	1.60212e-05	1.42323e-05	1.35177e-05	1.74541e-05	1.78912e-05	1.58887e-05	2.00416e-05	1.55619e-05	1.68791e-05	9.60928e-06	6.65372e-06	6.15849e-06	3.71074e-06	1.19442e-05	2.47178e-05	2.28254e-06	6.14139e-06	1.79764e-06	2.07967e-05	1.66049e-05	3.01574e-05	9.53302e-06	3.04798e-06	1.43854e-05	8.54287e-07	3.77128e-06	1.41659e-05	2.03789e-05	1.48429e-05	1.14721e-06	8.20576e-07	2.40387e-06	9.55131e-06	1.07477e-05	7.76528e-06	8.05908e-06	7.15366e-06	9.78451e-06	2.19019e-05	1.57217e-05	7.98667e-06	3.65679e-06	1.99181e-06	1.14787e-06	6.96283e-06	6.07923e-06
s__Streptococcus_sp._HMSC076C09	3.29796e-06	7.50048e-06	1.05865e-05	1.08574e-05	6.24831e-06	8.08123e-06	8.64841e-06	1.14774e-05	1.19944e-05	1.46335e-05	1.17036e-05	1.13778e-05	1.0794e-05	5.28073e-06	5.05312e-06	7.59014e-07	1.77865e-05	2.00759e-05	1.7119e-06	7.18992e-06	2.17609e-06	2.23037e-05	1.66828e-05	2.8872e-05	7.04615e-06	5.84196e-06	2.10352e-05	5.46743e-06	1.74059e-06	0	1.45923e-05	1.18743e-05	2.06498e-06	1.47704e-06	2.24362e-06	1.0675e-05	9.79231e-06	8.56858e-06	4.02954e-06	4.4402e-06	5.20993e-06	1.47467e-05	1.22405e-05	3.99333e-06	2.53162e-06	1.79263e-06	5.73936e-07	1.2305e-05	6.01315e-06
s__Streptococcus_sp._HMSC077D04	6.04627e-06	6.95166e-06	4.30638e-06	1.52268e-05	1.66622e-05	2.10112e-05	1.65106e-05	1.77224e-05	2.83505e-05	1.97235e-05	1.28611e-05	1.50037e-05	0	0	0	0	0	5.80229e-07	0	0	0	0	3.89786e-07	0	0	0	1.89995e-06	0	0	0	0	0	0	0	0	0	0	0	4.37994e-07	0	0	0	0	0	0	0	0	0	3.30393e-07
s__Streptococcus_sp._HMSC078D09	2.05207e-05	2.12209e-05	1.50723e-05	2.52897e-05	2.74231e-05	2.24805e-05	2.04417e-05	2.98749e-05	2.321e-05	2.95852e-05	2.39217e-05	2.67566e-05	6.1868e-06	1.18288e-05	1.16853e-05	6.66246e-06	1.45408e-05	3.56261e-05	3.13849e-06	1.07849e-05	6.14982e-06	4.58883e-05	3.11828e-05	4.04406e-05	1.20199e-05	4.69897e-06	2.40208e-05	3.92972e-06	6.76897e-06	7.08295e-06	3.24553e-05	2.29138e-05	2.14146e-06	2.29761e-06	2.24362e-06	1.52634e-05	1.44098e-05	7.71173e-06	1.01615e-05	1.03605e-05	1.18177e-05	2.23382e-05	2.71761e-05	1.32822e-05	6.09464e-06	5.57708e-06	1.60702e-06	8.64351e-06	8.59022e-06
s__Streptococcus_sp._HMSC078H03	4.67211e-05	3.62218e-05	5.68802e-05	5.87887e-05	6.56073e-05	6.80293e-05	9.57614e-05	8.77682e-05	8.67649e-05	9.32092e-05	7.408e-05	8.62712e-05	0.00012808	7.43527e-05	0.000212547	4.02278e-05	0.00011347	2.57622e-05	5.79194e-05	6.47842e-05	4.51302e-05	0.000880317	0.000636832	0.000832443	9.98895e-05	5.46097e-05	0.000639877	9.84138e-05	3.70359e-05	6.09133e-05	8.35284e-05	8.50686e-05	8.45875e-05	1.8545e-05	1.44232e-05	0.000625143	0.000868491	0.000766888	9.06647e-05	0.000107182	0.000153121	9.51993e-05	5.41277e-05	0.000115633	2.25971e-05	1.69304e-05	1.03308e-05	0.000923895	0.000659002
s__Streptococcus_sp._HMSC078H12	7.18223e-05	6.65896e-05	7.64383e-05	8.83154e-05	8.86913e-05	8.27224e-05	0.000144193	0.00010701	0.000112623	9.03461e-05	0.00010096	0.000118779	0.000185472	0.00012885	0.000374878	6.29982e-05	0.000206946	4.50258e-05	7.8272e-05	9.2795e-05	7.87176e-05	0.00157912	0.00117739	0.00145408	0.000162683	7.08656e-05	0.00112043	0.000138224	6.44986e-05	0.000107661	0.000142464	0.000117166	0.000130552	2.95407e-05	2.05131e-05	0.00100738	0.00147155	0.00129353	0.000148743	0.000183158	0.000253	0.000145635	9.71378e-05	0.000198278	3.7693e-05	1.59345e-05	1.41188e-05	0.00143362	0.00103988
s__Streptococcus_sp._HMSC10E12	5.88137e-05	5.15887e-05	6.54929e-05	0.000105264	0.000110734	0.000104028	0.000146079	0.000128952	0.000102809	9.7981e-05	0.00011665	0.000118904	0.00019258	0.00012378	0.000377089	9.70695e-05	0.000203441	3.33052e-05	0.000101953	0.000119008	8.66651e-05	0.00141885	0.00107261	0.00134453	0.000136778	6.45156e-05	0.00100114	0.000125409	5.45385e-05	7.36626e-05	0.00014064	0.000136926	0.000138124	2.9869e-05	2.70836e-05	0.000956255	0.00118495	0.00111258	0.000151371	0.000149364	0.000188193	0.000126874	9.01753e-05	0.000189597	5.00698e-05	1.73288e-05	1.4004e-05	0.00129185	0.000917765
s__Streptococcus_sp._HMSC34B10	0	2.19526e-06	1.0766e-06	7.94442e-07	1.04139e-06	1.76318e-06	2.67314e-06	3.88206e-06	1.86926e-06	3.81744e-06	2.95806e-06	7.50184e-07	7.89804e-07	6.33687e-07	9.4746e-07	0	1.55794e-06	0	0	8.98741e-07	0	6.10337e-06	1.32527e-06	2.27416e-06	1.24344e-06	0	5.42844e-06	0	0	0	0	5.5661e-07	1.30017e-06	0	0	1.12368e-06	3.18449e-06	1.87438e-06	1.05118e-06	2.09676e-06	7.6243e-07	0	1.34758e-06	1.04174e-06	0	0	0	5.58227e-06	3.83256e-06
s__Streptococcus_sp._HPH0090	5.31339e-06	3.10995e-06	1.0766e-06	2.25092e-06	3.99198e-06	4.26101e-06	8.17668e-06	8.77682e-06	8.879e-06	1.90872e-06	9.51722e-06	7.12675e-06	1.44797e-06	6.33687e-07	2.68447e-06	5.0601e-07	2.20708e-06	6.96275e-07	5.70634e-07	4.4937e-07	1.04074e-06	1.64264e-05	1.52016e-05	1.53259e-05	3.00497e-06	1.39699e-06	1.3164e-05	1.87943e-06	5.80197e-07	0	2.51591e-06	2.69028e-06	1.75905e-06	9.84691e-07	0	1.17987e-05	1.73555e-05	7.97949e-06	5.25592e-07	0	3.68508e-06	2.5305e-06	1.23528e-06	1.4758e-06	0	0	0	9.6039e-06	8.72237e-06
s__Streptococcus_sp._I-G2	3.62776e-05	3.16484e-05	2.18908e-05	5.17711e-05	4.66888e-05	5.30423e-05	4.95318e-05	6.68389e-05	5.06259e-05	6.13972e-05	5.4917e-05	5.07624e-05	7.01609e-05	3.11563e-05	2.96871e-05	2.57222e-05	3.68712e-05	1.74069e-06	5.32592e-06	1.93978e-05	6.71749e-06	7.30897e-06	1.02903e-05	1.35461e-05	4.73543e-05	5.20697e-06	7.59981e-06	8.54287e-07	9.86335e-06	2.83318e-05	1.53471e-05	4.26734e-06	1.08602e-05	1.64115e-06	3.20516e-06	6.64846e-06	7.72239e-06	6.80131e-06	3.20611e-05	1.56641e-05	1.48674e-05	9.77298e-06	2.24596e-06	6.16363e-06	1.87528e-06	0	5.73936e-07	5.82237e-06	5.02197e-06
s__Streptococcus_sp._I-P16	2.76662e-05	2.39649e-05	3.33745e-05	3.0586e-05	3.31508e-05	3.83491e-05	4.73304e-05	4.99604e-05	4.37719e-05	4.64455e-05	4.52711e-05	4.0885e-05	4.9626e-05	2.4397e-05	2.38444e-05	1.94814e-05	3.12886e-05	3.48137e-06	5.23081e-06	1.16836e-05	3.7845e-06	1.06244e-05	7.01614e-06	7.41575e-06	3.64742e-05	4.44497e-06	1.08569e-05	8.54287e-06	5.80197e-06	7.08295e-06	1.45294e-05	5.10226e-06	4.58883e-06	0	8.01291e-07	8.42763e-06	7.16511e-06	5.62313e-06	2.06733e-05	1.80075e-05	1.20718e-05	4.79923e-06	5.6149e-06	5.2087e-06	3.75055e-06	9.95907e-07	1.14787e-06	7.26295e-06	4.95589e-06
s__Streptococcus_sp._M334	9.34423e-06	2.56114e-06	5.02412e-06	9.13608e-06	1.19759e-05	1.42524e-05	1.8083e-05	1.78912e-05	1.79138e-05	1.01798e-05	1.24753e-05	1.6129e-05	0	9.50531e-07	7.8955e-07	0	0	0	0	3.74475e-07	0	3.76751e-07	1.79301e-06	8.89891e-07	0	0	1.2214e-06	0	0	0	0	4.63842e-07	3.82403e-07	0	0	4.68201e-07	0	4.81983e-07	0	6.16695e-07	0	0	0	0	0	0	0	5.4022e-07	9.251e-07
s__Streptococcus_sp._oral_taxon_071	0	1.82938e-06	1.79433e-06	1.32407e-06	0	7.34658e-07	0	0	2.33658e-06	0	6.43056e-07	6.25153e-07	0	5.28073e-07	0	4.21675e-07	0	0	4.75528e-07	0	4.73063e-07	3.76751e-07	9.43281e-06	7.51463e-06	0	0	1.70996e-05	0	0	7.08295e-06	0	0	3.82403e-07	0	0	1.4046e-06	4.06023e-06	7.87239e-06	0	0	0	4.36294e-07	0	8.68116e-07	0	0	0	3.36137e-06	3.30393e-07
s__Streptococcus_sp._oral_taxon_431	9.16101e-07	9.14692e-07	3.40922e-06	1.19166e-06	1.56208e-06	1.32238e-06	7.86219e-07	0	1.40195e-06	0	1.80056e-06	4.62613e-06	0	0	2.21074e-06	0	6.49141e-07	5.80229e-07	4.75528e-07	2.09706e-06	8.51513e-07	2.78796e-06	1.0914e-06	3.65844e-06	1.96878e-06	6.34996e-07	8.14265e-06	8.54287e-07	1.35379e-06	0	5.66081e-07	4.63842e-07	1.07073e-06	0	2.24362e-06	3.46469e-06	8.51852e-06	5.1947e-06	1.22638e-06	1.11005e-06	0	4.36294e-07	1.57217e-06	7.81305e-07	4.68819e-07	0	0	7.50305e-06	4.6255e-06
s__Streptococcus_suis	2.56508e-06	1.82938e-06	7.71561e-06	8.34164e-06	5.90118e-06	7.78737e-06	9.90636e-06	8.10168e-06	3.73852e-06	1.52698e-05	8.1025e-06	6.62663e-06	2.50104e-06	5.28073e-07	3.00029e-06	5.3131e-06	6.23176e-06	2.20487e-06	0	3.22049e-06	3.68989e-06	5.12382e-06	3.04033e-06	6.72362e-06	2.48688e-06	6.34996e-07	7.87123e-06	8.54287e-07	9.66995e-07	0	0	4.63842e-07	3.82403e-07	2.29761e-06	8.01291e-07	1.31096e-06	3.10488e-06	2.67768e-07	4.37994e-07	1.72675e-06	1.779e-06	8.72587e-07	5.6149e-07	0	1.31269e-06	0	2.18096e-06	1.44059e-06	1.25549e-06
s__Streptococcus_thermophilus	0.0117228	0.0102082	0.011228	0.0209322	0.0229042	0.0239354	0.0288468	0.0287292	0.0251096	0.0242672	0.022181	0.0248622	0.000115048	6.04115e-05	0.000183649	1.95657e-05	0.000155404	2.51819e-05	5.1262e-05	5.38495e-05	3.06545e-05	0.000720198	0.00055638	0.000743751	9.15999e-05	4.90217e-05	0.000577721	7.85944e-05	3.07504e-05	3.25815e-05	7.38421e-05	8.09868e-05	7.671e-05	2.14991e-05	1.10578e-05	0.000616809	0.000825022	0.000734113	8.23428e-05	8.47339e-05	0.000135967	7.7224e-05	5.27801e-05	0.000120147	2.70977e-05	6.77217e-06	1.03308e-05	0.000902827	0.00063528
s__Streptococcus_urinalis	0	0	0	0	0	0	0	0	0	0	0	0	1.18471e-06	1.4786e-06	7.8955e-07	0	6.10193e-06	0	8.55951e-07	1.79748e-06	2.2707e-06	1.70292e-05	1.46559e-05	1.25573e-05	5.18099e-07	6.34996e-07	1.46568e-05	8.54287e-07	2.32079e-06	0	0	1.4008e-05	8.6423e-06	0	1.44232e-06	1.10496e-05	1.3136e-05	1.08714e-05	1.66438e-06	2.34344e-06	5.97236e-06	6.9807e-06	0	2.86478e-06	8.43874e-07	9.95907e-07	5.73936e-07	1.44059e-05	6.87217e-06
s__Streptococcus_vestibularis	4.61715e-05	3.91488e-05	4.32433e-05	7.46775e-05	9.12948e-05	7.33188e-05	9.05724e-05	8.89497e-05	7.77302e-05	6.29878e-05	7.97389e-05	7.7394e-05	0.000120445	5.6187e-05	0.000180017	1.75417e-05	0.000131646	2.92435e-05	4.90745e-05	5.90922e-05	4.46571e-05	0.000653889	0.000507657	0.00068136	7.88547e-05	3.49248e-05	0.000540808	7.77401e-05	3.70359e-05	2.97484e-05	7.27099e-05	7.46785e-05	7.8775e-05	1.88732e-05	1.76284e-05	0.000564651	0.000829242	0.00071221	7.72621e-05	9.94113e-05	0.000136475	7.69622e-05	5.60367e-05	0.000122752	2.51287e-05	1.19509e-05	9.98648e-06	0.0008371	0.000608914
s__Subdoligranulum_sp._4_3_54A2FAA	0.000173143	0.000173243	0.000139958	0.000298842	0.000271975	0.00027579	0.00029326	0.000276301	0.000306403	0.0003283	0.000366928	0.000330706	2.64584e-05	2.78822e-05	3.97933e-05	2.38668e-05	8.17918e-06	3.95716e-05	4.44144e-05	3.87956e-05	4.03049e-05	1.80841e-06	7.79571e-07	1.97753e-07	3.4609e-05	3.04798e-05	5.97128e-06	4.10058e-05	2.94934e-05	4.10811e-05	9.43468e-06	7.14316e-06	6.27141e-06	2.8556e-05	4.11864e-05	1.77917e-06	1.59225e-07	5.35536e-07	4.11714e-05	3.97152e-05	4.00275e-05	9.9475e-06	8.42235e-06	6.51087e-06	2.47536e-05	2.8483e-05	2.66306e-05	6.00244e-07	7.92943e-07
s__Subdoligranulum_variabile	0.00015702	0.000153302	0.000128833	0.000179147	0.000170093	0.000159861	0.000156929	0.000149712	0.000167455	0.000149835	0.000179155	0.000167541	2.5537e-05	2.21791e-05	2.52656e-05	1.32406e-05	4.80365e-06	1.49699e-05	2.254e-05	1.77501e-05	1.59895e-05	1.13025e-06	7.01614e-07	8.89891e-07	3.28475e-05	1.95579e-05	1.1264e-05	1.99903e-05	1.48917e-05	1.27493e-05	1.16361e-05	9.46237e-06	1.20074e-05	1.16522e-05	9.93601e-06	8.42763e-07	4.77674e-07	4.81983e-07	2.15493e-05	2.77513e-05	2.27458e-05	1.12564e-05	1.24651e-05	9.37566e-06	1.44396e-05	1.59345e-05	1.02161e-05	1.08044e-06	1.98236e-07
s__Tannerella_sp._6_1_58FAA_CT1	7.69525e-06	7.1346e-06	7.53617e-06	2.38332e-06	1.38851e-06	2.64477e-06	1.25795e-06	2.70056e-06	1.55772e-06	1.5906e-06	1.67194e-06	1.25031e-06	8.95111e-06	6.65372e-06	8.21132e-06	0	0	0	1.26491e-05	1.39305e-05	1.11643e-05	0	0	0	1.84443e-05	1.39699e-05	0	0	4.83498e-07	0	0	0	0	1.64115e-06	8.01291e-07	0	0	0	0	6.16695e-07	6.35358e-07	0	0	0	9.37638e-07	0	5.73936e-07	0	0
s__Tetzosporium_hominis	0	0	0	0	0	0	0	0	0	0	0	0	3.02758e-05	2.08061e-05	2.02125e-05	0	0	0	2.35862e-05	3.14559e-05	2.90461e-05	0	0	3.95507e-07	1.92733e-05	3.47978e-05	0	1.87943e-05	4.06138e-05	3.1165e-05	0	0	0	3.11819e-05	3.15709e-05	0	0	0	3.9069e-05	2.0721e-05	4.26961e-05	0	0	0	3.87244e-05	4.2824e-05	4.44226e-05	0	0
s__Tidjanibacter_massiliensis	2.38186e-06	5.67109e-06	6.28014e-06	8.73886e-06	9.1989e-06	8.3751e-06	8.33392e-06	9.62075e-06	1.0904e-05	1.81329e-05	1.35042e-05	1.31282e-05	5.26536e-07	0	0	0	0	0	1.23637e-06	2.9958e-07	3.7845e-07	0	0	0	9.32578e-07	2.28599e-06	0	6.83429e-07	3.86798e-07	0	0	0	0	2.1335e-06	7.05136e-06	0	0	0	3.50395e-07	4.93356e-07	0	0	0	0	3.28173e-06	1.79263e-06	9.52733e-06	0	0
s__Traorella_massiliensis	2.69334e-05	2.41479e-05	2.85298e-05	4.2635e-05	3.76634e-05	3.18841e-05	3.53798e-05	3.86518e-05	4.70431e-05	3.34026e-05	4.33419e-05	4.41358e-05	2.44839e-05	1.46804e-05	2.51077e-05	2.58065e-05	2.8692e-05	3.77149e-05	2.61541e-05	1.62522e-05	1.75979e-05	4.97312e-06	3.04033e-06	4.94384e-06	2.7252e-05	1.96849e-05	1.88638e-05	1.45229e-05	9.37985e-06	2.12488e-05	2.82411e-05	3.33966e-05	2.99039e-05	8.86222e-06	9.29498e-06	1.77917e-06	9.55348e-07	8.03305e-07	1.25266e-05	1.24572e-05	2.1221e-05	1.31761e-05	1.60586e-05	1.31086e-05	1.45334e-05	1.15525e-05	8.83861e-06	1.38056e-06	2.31275e-06
s__Tyzzerella_nexilis	0.000563402	0.000523753	0.000537401	0.000546046	0.000554538	0.000549818	0.000534629	0.000532179	0.000537257	0.000542395	0.000532321	0.000520128	9.22754e-05	0.00010308	0.000144646	0.000267426	0.000298865	0.000283384	6.9332e-05	6.00658e-05	7.04863e-05	7.13567e-05	3.8199e-05	5.56676e-05	0.000227549	0.000100837	0.000226502	5.80915e-05	4.62224e-05	7.64958e-05	0.000230017	0.000203163	0.000202062	3.52848e-05	3.02888e-05	3.42723e-05	1.24195e-05	1.30671e-05	4.59017e-05	8.64607e-05	7.9801e-05	0.000237344	0.000289954	0.000280922	3.7693e-05	3.72469e-05	2.59419e-05	4.02163e-05	1.98897e-05
s__Veillonella_atypica	1.8322e-06	0	8.97164e-07	3.97221e-06	1.73564e-06	1.46932e-06	1.57244e-06	8.43925e-07	3.8943e-06	3.1812e-06	1.92917e-06	1.25031e-06	1.44797e-05	6.06228e-05	9.3009e-05	0	0	5.80229e-07	0.000270481	0.000314559	0.000360947	7.53503e-07	1.16936e-06	9.88767e-07	1.0362e-06	2.12089e-05	2.03566e-06	1.02514e-05	2.6399e-05	6.37465e-05	5.50985e-05	0	0	0	7.29175e-05	0	7.96123e-07	0	1.08622e-05	1.94876e-05	3.58342e-05	0	0	0	0.000206937	7.96726e-06	4.59149e-06	0	3.30393e-07
s__Veillonella_dispar	8.24491e-06	1.1891e-05	3.58865e-06	7.94442e-06	1.54472e-05	1.38116e-05	1.24223e-05	1.24901e-05	1.2306e-05	1.5906e-06	8.87417e-06	1.12528e-05	0.00012729	0.00011248	0.000159647	0	0	7.78668e-05	0.000507959	0.000505317	0.000251575	2.26051e-06	1.55914e-06	4.94384e-07	1.07765e-05	3.45438e-05	6.78555e-07	1.70857e-06	5.52154e-05	7.08295e-06	4.02546e-06	0	0	6.56461e-06	1.90707e-05	4.68201e-07	1.59225e-06	8.03305e-07	2.03229e-05	8.81874e-05	0.000110806	0	0	0	0.000184996	2.98772e-06	2.14652e-05	9.00366e-07	0
s__Veillonella_parvula	7.87847e-06	3.65877e-06	1.04071e-05	7.6796e-06	1.16288e-05	1.05791e-05	1.21078e-05	9.95832e-06	1.05925e-05	3.1812e-06	6.30195e-06	1.13778e-05	0.000130186	0.000135609	0.000273658	0	3.76502e-06	1.16046e-06	0.000756661	0.000468918	0.00037495	3.69216e-06	7.79571e-07	9.88767e-07	3.21221e-05	0.000115823	6.78555e-07	5.34783e-05	6.90435e-05	0.000218155	6.89361e-05	4.1653e-05	0	0.000110121	0.000104328	0	0	0	0.000328057	0.000229287	0.000444242	0	0	1.30217e-06	0.000302763	0.000132655	4.32748e-05	6.00244e-07	0
s__Veillonella_sp._3_1_44	1.8322e-06	1.82938e-06	1.79433e-06	2.51573e-06	4.16554e-06	7.34658e-07	2.20141e-06	2.36299e-06	2.95967e-06	1.5906e-06	1.28611e-06	2.37558e-06	2.06665e-05	2.05948e-05	6.30061e-05	0	6.49141e-07	1.62464e-06	0.000157685	9.92359e-05	7.19055e-05	0	0	4.94384e-07	4.45565e-06	1.62559e-05	6.78555e-07	8.20115e-06	1.46983e-05	4.10811e-05	1.22651e-05	1.15033e-05	0	3.97159e-05	2.43593e-05	0	0	0	6.41223e-05	4.21819e-05	0.000105088	0	0	0	5.65395e-05	2.7487e-05	8.72382e-06	0	0
s__Veillonella_sp._6_1_27	9.16101e-07	9.14692e-07	4.30638e-06	1.8537e-06	1.56208e-06	4.11408e-06	0	1.51907e-06	2.18081e-06	1.5906e-06	1.80056e-06	1.12528e-06	2.29043e-05	2.18622e-05	6.3164e-05	0	6.49141e-07	5.80229e-07	0.000181367	0.000125524	8.81789e-05	3.76751e-07	0	4.94384e-07	6.32081e-06	2.56538e-05	0	1.28143e-05	1.22808e-05	3.96645e-05	1.50955e-05	9.18406e-06	0	1.8545e-05	2.19554e-05	0	0	0	6.30711e-05	4.58821e-05	8.67899e-05	0	0	7.81305e-07	6.04776e-05	1.87231e-05	9.18297e-06	0	0
s__Veillonella_sp._HPA0037	2.7483e-06	1.82938e-06	8.97164e-07	1.9861e-06	8.67821e-07	0	7.86219e-07	1.68785e-06	0	0	6.43056e-07	1.87546e-06	4.60719e-06	2.13341e-05	3.97933e-05	0	0	5.80229e-07	0.000114983	0.000116462	0.000150812	3.76751e-07	1.55914e-06	4.94384e-07	5.18099e-07	2.53998e-06	6.78555e-07	8.37201e-06	7.15576e-06	1.41659e-05	2.05047e-05	0	0	8.20576e-07	3.71799e-05	9.36403e-07	0	2.67768e-07	8.23428e-06	4.31687e-06	1.44862e-05	0	0	0	8.05431e-05	3.98363e-06	1.72181e-06	0	0
s__Veillonella_tobetsuensis	9.34423e-06	8.59811e-06	6.63901e-06	9.93052e-06	6.42188e-06	1.10199e-05	8.80565e-06	9.45196e-06	5.76356e-06	1.78147e-05	7.20222e-06	8.75215e-06	2.02716e-05	4.48862e-05	2.43181e-05	0	0	1.04441e-06	0.00010842	0.000172858	5.92275e-05	0	0	0	5.18099e-07	7.74695e-06	6.78555e-07	8.54287e-07	6.28547e-06	0	1.76114e-06	0	0	0	1.20194e-05	0	0	0	1.30522e-05	9.74378e-06	1.35967e-05	0	0	0	2.75665e-05	9.95907e-07	2.6401e-06	3.00122e-07	0
s__Xylanimonas_cellulosilytica	3.55447e-05	3.09166e-05	2.56589e-05	4.30323e-05	2.20427e-05	3.70267e-05	3.45936e-05	2.9031e-05	3.06871e-05	2.41771e-05	3.72972e-05	5.25129e-05	0	0	0	0	0	0	0	0	0	2.26051e-07	0	0	0	0	0	0	0	0	0	0	0	0	0	0	0	0	0	0	0	0	0	0	0	0	0	0	0
[truncated: 49 more columns]
